# Supplementary material for: The Latent Aging of Cells
Source: bioRxiv. 2024 May 30:2024.05.28.596284. Preprint. [Version 1] doi: 10.1101/2024.05.28.596284 (PMC11160607; doi:10.1101/2024.05.28.596284)
Supplement: Supplement 1 [file media-1.xlsx]

## Sheet: Sheet 1
IlmnID	Name	AddressA_ID	AlleleA_ProbeSeq	AddressB_ID	AlleleB_ProbeSeq	Infinium_Design_Type	Next_Base	Color_Channel	Forward_Sequence	Genome_Build	CHR	MAPINFO	SourceSeq	Chromosome_36	Coordinate_36	Strand	Probe_SNPs	Probe_SNPs_10	Random_Loci	Methyl27_Loci	UCSC_RefGene_Name	UCSC_RefGene_Accession	UCSC_RefGene_Group	UCSC_CpG_Islands_Name	Relation_to_UCSC_CpG_Island	Phantom	DMR	Enhancer	HMM_Island	Regulatory_Feature_Name	Regulatory_Feature_Group	DHS	ChromState	ChromStateSimp
cg00003965	cg00003965	34735402	AAAACTCATAAAATTTCCCTTTTTCCCCCACCATTCTCAACTAATCTTTC			II			GAGTTCTTTTGGGGGCTCATAAAGTTTCCCTTTTTCCCCCACCATTCTCAGCTAATCTTT[CG]ATCTTGTCTCCTCATGGTCACAAGGTAGAAGGTGCCACATCCTCAGCCCAGACCCTGAGC	37	3	108476878	GGGCTCATAAAGTTTCCCTTTTTCCCCCACCATTCTCAGCTAATCTTTCG	3	109959568	R					RETNLB	NM_032579	TSS1500		Open_Sea								39_EnhWk5	EnhWk
cg00029246	cg00029246	36628502	CACCTTCACCAAAATAAAATCTCCCCTATTTTTTAAAACAAAAAACTATC			II			TTGCTGAATTTAGCTATGACACTCGCTGAGTCACTGCAGTGGGCAAGAAGAAATGCAGTC[CG]ATAGTTCTCTGCTTCAAAAAACAGGGGAGATCTTATCCTGGTGAAGGTGGGTCAGCACAC	37	7	137223417	ACCTTCACCAGGATAAGATCTCCCCTGTTTTTTGAAGCAGAGAACTATCG	7	136873957	F					DGKI	NM_004717	Body		Open_Sea			TRUE					46_EnhA4	EnhA
cg00084720	cg00084720	35637407	AACAAAACCTAATATATAATAAACATTCAATAAACATATCCCAAATAAAC			II			TTCCAGGACCTGACAGAACCTGGTATATAGTAGGCATTCAATAAGCATGTCCCAAATGAA[CG]AACAAGCAGAAATTTAATAAGTATTCCAGCTTTAACAAATTCTGCAAAAAAAAAAAAAAA	37	8	94527855	ACAGAACCTGGTATATAGTAGGCATTCAATAAGCATGTCCCAAATGAACG	8	94597031	R									Open_Sea			TRUE					35_EnhWk1	EnhWk
cg00172872	cg00172872	74734452	AAAAAATTACAAAACCAAAATAACTAATTCAAAATTCAAAAACCTCAAAC			II			GTACAGTCATCTCATAGAAATGAAGAAACTTTATAGGATTCCTGAGGAGTGCTGAGTGCC[CG]CTTGAGGTTTCTGAATTCTGAATCAGTCATCTTGGCTTTGTAACTTTCCTCAACAAAGTT	37	12	89461426	GAAAGTTACAAAGCCAAGATGACTGATTCAGAATTCAGAAACCTCAAGCG	12	87985557	F									Open_Sea			TRUE					47_EnhA5	EnhA
cg00197993	cg00197993	54682506	CTAATAACCATAAAACAACAAAAACAAACCCATTAAAAACAAACCTTACA	17649371	CTAATAACCGTAAAACAACGAAAACGAACCCGTTAAAAACAAACCTTACG	I	T	Red	CTAAGTAAGCCCACAGAATACCGCAGTGATGACGGCTCATACTCCACGCCAATGACCACA[CG]CAAGGCCTGTTCCCAACGGGCTCGCCTTCGCTGTCCTACGGCCATCAGGATCGTATGGCT	37	6	1201056	CGCAAGGCCTGTTCCCAACGGGCTCGCCTTCGCTGTCCTACGGCCATCAG	6	1146056	F									Open_Sea			TRUE					32_Acet6	Acet
cg00226580	cg00226580	33654487	ATTAAAATATAAATCTAATACTATATTTCTAATTTCTAAAACACAACCTC			II			AGATTTTTACCAATTAACTACTACCCAAATGTCTTCTGATAATTGGAATATAGAAACAAG[CG]AGGTTGTGTTCCAGAAATTAGAAATACAGCATTAGATCTACACTTTAATGGATCTTTGAG	37	5	89000691	TTAAAGTGTAGATCTAATGCTGTATTTCTAATTTCTGGAACACAACCTCG	5	89036447	F									Open_Sea			TRUE					60_EnhA18	EnhA
cg00263677	cg00263677	63687430	AATAAAAACCCTCTCAAAACCATCTAATATACCTACAATAACATAACACA	70671504	AATAAAAACCCTCTCAAAACCATCTAATATACCTACGATAACGTAACGCG	I	A	Red	GTTGGGAGGAAAAATAGAAGCCCTCTCAAAACCATCTGGTGTGCCTGCGGTGGCGTGGCG[CG]GCTCAGCAGCCCACATGGATGAGCGCAGCGGGTGTGTCATTGCCTGGGAGGGACGCAGGC	37	16	84885230	CGCGCCACGCCACCGCAGGCACACCAGATGGTTTTGAGAGGGCTTCTATT	16	83442731	R					CRISPLD2	NM_031476	Body		Open_Sea			TRUE				TRUE	70_TxEnh8	TxEnh
cg00275828	cg00275828	19804392	AACTCACTTAAAAATAAACTTATAATTTTTCATATAAACAAAAACCACAC			II			GCTCCTTCCATGACTCACTTAAAGATAGGCTTGTGGTTTTTCATATGAGCAGGGACCACA[CG]AAATGCAGATCCCTGGCCACTGGTGTGGTCACTCTCCCCTGACTAGGACCTGGGCTTTCC	37	17	39222690	CGTGTGGTCCCTGCTCATATGAAAAACCACAAGCCTATCTTTAAGTGAGT	17	36476216	R					KRTAP2-4	NM_033184	TSS1500		Open_Sea								32_Acet6	Acet
cg00282195	cg00282195	13756394	ATAATTTTAACTAATACCACAAAAATAAACAAACCCAATAATATCACAAC			II			AAAACTCAAAATATTTCACATTTAAAAAATCTATATTTCTGTTTTTCCCTAAAAATTGGA[CG]TTGTGACATCATTGGGCCTGTTTATCTTTGTGGCATCAGTCAAAATCATCAACTAGACCT	37	2	168674769	TGATTTTGACTGATGCCACAAAGATAAACAGGCCCAATGATGTCACAACG	2	168383015	F					B3GALT1	NM_020981	TSS1500		Open_Sea								57_EnhA15	EnhA
cg00306951	cg00306951	27627487	TTAAATAAACTATCCAAAATTACTCRATACATTAACTTACCAAAACTACC			II			AGACAGAGGGGTTAAGTAAGCTGTCCAAGATTACTCGGTACATTGACTTGCCAGGGCTGC[CG]TAACAAGTTACCGCAAACTGAGTGGCTTAAACCACAGAAATTTATAGCCTAATTGTTCTG	37	2	221831539	CGGCAGCCCTGGCAAGTCAATGTACCGAGTAATCTTGGACAGCTTACTTA	2	221539783	R									Open_Sea			TRUE				TRUE	47_EnhA5	EnhA
cg00321638	cg00321638	54600304	CTAATATCTATACTTTACCTCTTACCTACAACATTAACCAACCTTAATTC			II			TGACTCCCTGACTAGTATCTGTGCTTTGCCTCTTGCCTGCAGCATTAACCAGCCTTGATT[CG]TATGCCTCATCCGTACACTACAGGAATCTAAACATTGCAGCCACATGCCAAGGAAGCAGA	37	3	186998894	TAGTATCTGTGCTTTGCCTCTTGCCTGCAGCATTAACCAGCCTTGATTCG	3	188481588	R					MASP1;MASP1;MASP1	NM_139125;NM_001879;NM_001031849	Body;Body;Body		Open_Sea			TRUE				TRUE	30_Acet4	Acet
cg00328720	cg00328720	12648467	ATAACTCRAACATTCTCCTTCACCCTTTATAAATAAATTCAACTTAAAAC			II			ATTGGGAAGTTAGGGGACCTGATGAATCAGAAATATGGTAATGATGATGGGATGGTAAAG[CG]TCTCAAGCTGAATTCACCCACAAAGGGTGAAGGAGAATGCCCGAGTCATAAGCTGATTTA	37	8	28562890	TGACTCGGGCATTCTCCTTCACCCTTTGTGGGTGAATTCAGCTTGAGACG	8	28618809	F					EXTL3	NM_001440	5'UTR	chr8:28558588-28559960	Shelf								69_TxEnh7	TxEnh
cg00409861	cg00409861	68635375	CTTTTCTACTTATAAAAATTCAACCCTAATAAATTAATAACCTAAAACTC			II			CCTTGTCCTCCCTTTTCTGCTTGTAGGAATTCAGCCCTGGTGAGTTGATGACCTGGAGCT[CG]CATGCACTTCATAATCTCCTAGGAGACCTTTGGACTCTGTCTCCCTTTGGGCTTCCTTTC	37	5	143365769	TTTTCTGCTTGTAGGAATTCAGCCCTGGTGAGTTGATGACCTGGAGCTCG	5	143345962	R									Open_Sea			TRUE					46_EnhA4	EnhA
cg00426855	cg00426855	25676300	AATTACTAAATAAACCTTAATAACATTACRAAAATATTACTCTCAAAAAC			II			CAAGGAGACATAATTACTAAATAAACCTTAATAACATTACGAAGATATTACTCTCAAGAA[CG]AATTACTTATGTCTACAGACAAATAGAAACACATCTCATGCTCATGAATTGGAAGAATGA	37	4	56496836	CGTTCTTGAGAGTAATATCTTCGTAATGTTATTAAGGTTTATTTAGTAAT	4	56191593	R					NMU	NM_006681	Body		Open_Sea								58_EnhA16	EnhA
cg00479411	cg00479411	12772405	ATACTAATACTAAAAATCACAAAATAATACCTTTTCRCCTAAAACCCACC			II			TGGTAATTCAAATCATGTGTCAGATTTTGTTAAAGTGAGGACATACATCCACAGGAATGC[CG]GTGGGTTTTAGGCGAAAAGGCACTATTCTGTGATTTCTAGTACTAGTACTTTTATTTTTC	37	11	129237432	TACTAGTACTAGAAATCACAGAATAGTGCCTTTTCGCCTAAAACCCACCG	11	128742642	F								chr11:129234116-129234346	Shelf								19_ReprPC2	Repr
cg00555894	cg00555894	42663443	AAAAAACAAAACTAACCAATCTCACTATATCTAAACTTCTCAATATCCTC			II			ATTGCTATTGTTAATAATAATAATGAAAATAATATTATTAGGTCTATATTCTAAACAGAC[CG]AGGACACTGAGAAGCCTAGATACAGTGAGACTGGCCAGTTTTGTTTCCTAGAGAGTGTCA	37	4	97182116	GGAAACAAAACTGGCCAGTCTCACTGTATCTAGGCTTCTCAGTGTCCTCG	4	97401139	F									Open_Sea			TRUE					6_Quies3	Quies
cg00609148	cg00609148	17639433	AACTTCCRATTTCCAATTCTAAACATTAACAATACATAATTCTAACRAAC			II			AATAGGGACAGAACTTCCGGTTTCCAGTTCTAAGCATTAGCAATGCATGGTTCTAGCGAA[CG]TTTGGATTCCGGCAGTGGTGCTCACCACAACAGCCCTCTTGGCATGGTTGGGGCTGGATA	37	8	19156146	CGTTCGCTAGAACCATGCATTGCTAATGCTTAGAACTGGAAACCGGAAGT	8	19200426	R									Open_Sea			TRUE					33_Acet7	Acet
cg00689835	cg00689835	44753346	AAAAAAATTACATAAAAAATTCATTATATTTCTATCCAAATTTCCCCCTC			II			GTTCGCACAAAAGGGAGGTTGCATAAGAAATTCATTGTGTTTCTATCCAAATTTCCCCCT[CG]AATTGCCACAGATCAGCATGTACTTCACTCTTTGCCACCAATTAAAATCATAAATAGATG	37	2	169757618	CGAGGGGGAAATTTGGATAGAAACACAATGAATTTCTTATGCAACCTCCC	2	169465864	R					G6PC2;G6PC2	NM_021176;NM_001081686	TSS200;TSS200		Open_Sea								20_ReprPC3	Repr
cg00753442	cg00753442	64755394	CATTTATAAATACACCTATAAAACACAATCACCTATATTCTCCTATAAAC			II			ATAGGTCATGGCATTTGTGGATGCACCTGTGGGACACAGTCACCTATATTCTCCTGTGGG[CG]CCCCCAAGGGATGGGCTTAGTTGAGATCTGTTGTCCCTGTGCAGGAACCAGCTCTGAGCT	37	6	6384659	ATTTGTGGATGCACCTGTGGGACACAGTCACCTATATTCTCCTGTGGGCG	6	6329658	R					LOC285780	NR_026970	Body		Open_Sea			TRUE					49_EnhA7	EnhA
cg00775119	cg00775119	31734321	AATATATCTAAATACAATAAAATAAATCAAATAACATTATTCCAACTTCC			II			TGGTTGAAGCTGCTTTATTTCCCTTTCGTTAATTCTCTAGAGTTTCTGGCCAGAAGGGGA[CG]GAAGCTGGAATAATGTCACTTGACTCACCTCATTGCACTCAGACACATTCTCAGTCTCTT	37	2	153406036	CGGAAGCTGGAATAATGTCACTTGACTCACCTCATTGCACTCAGACACAT	2	153114282	F					FMNL2	NM_052905	Body		Open_Sea			TRUE					70_TxEnh8	TxEnh
cg00815484	cg00815484	52670328	ACACTACAAATAACAAAATCTAAAAACAACACAAACAACAACTACCAACA	35797300	ACACTACAAATAACGAAATCTAAAAACAACACAAACAACGACTACCGACG	I	A	Red	CATCTCCCTGCAACACTGCAGGTAGCGGAGTCTAGAGACAACACAGACAGCGGCTGCCGA[CG]GCTGGGACTGGGAGAGGATGGCTATGGGGCACGTTTCCTTCCAGGGTGATAAAGGCATTC	37	7	1878297	ACACTGCAGGTAGCGGAGTCTAGAGACAACACAGACAGCGGCTGCCGACG	7	1844823	R					MAD1L1;MAD1L1;MAD1L1	NM_003550;NM_001013837;NM_001013836	Body;Body;Body	chr7:1881181-1881391	Shelf				7:1844674-1844857				72_TxWk2	TxWk
cg00852051	cg00852051	20742396	TAAACATAATTTTCCACTAAACTATATTTATTCTTTTAAAAACCTACCTC			II			CATATTATTCATCTCTTTAACATGATTGCATTAGAGTGATTTTTTTCTGGTGACAACTTT[CG]AGGTAGGTTTTTAAAAGAATAAACACAGTCTAGTGGAAAATTATGCCTAAAGTCTTGGCC	37	1	214006138	CGAGGTAGGTTTTTAAAAGAATAAACACAGTCTAGTGGAAAATTATGCCT	1	212072761	F			TRUE						Open_Sea								7_Quies4	Quies
cg00857862	cg00857862	28670469	AAACTAAAACTAAATTCTTCAAAACAACCAAACACTAAAACTAATCTCAC			II			CATGGTGCCTGCCACCTTAGGCTGAGTCATCTCTTTAGGCTCCCCCATCACCACTGCCTC[CG]TGAGATCAGCCTTAGTGCCTGGTTGCTTTGAAGAATTCAGCCCCAGCTCCTCACTCTTAT	37	3	47952509	AGCTGGGGCTGAATTCTTCAAAGCAACCAGGCACTAAGGCTGATCTCACG	3	47927513	F		rs78216580			MAP4;MAP4;MAP4;MAP4	NM_001134364;NM_030884;NM_002375;NM_001134365	Body;TSS1500;Body;TSS1500		Open_Sea								70_TxEnh8	TxEnh
cg00868860	cg00868860	72707495	AAAAAACAAAAATAAACTACAAAAACAAACTTAAATAAACTACCTCTAAC			II			GAGAACCTAGTGGGAGGCAGGAGTGGGCTACAGAGACAGACTTGGGTGAACTGCCTCTGG[CG]AGGAGGGGAAGGGGAAATGAAGGCAGGGCCCAGTCTTCAGGGGACTATATGGTTGGGTGT	37	12	55041948	CGCCAGAGGCAGTTCACCCAAGTCTGTCTCTGTAGCCCACTCCTGCCTCC	12	53328215	R					DCD	NM_053283	Body		Open_Sea								22_ReprPC5	Repr
cg00902153	cg00902153	18807458	CACATAATATAAACCAAAATAAATCAAAATCTAACTTATACTAACTATCC			II			TTCATCTTTCCCACATAGTATAGACCAGAATGAATCAAGGTCTAACTTATGCTGACTGTC[CG]TGTTGCATCATCAGTCTTTGGGGCCCCTTCTCAGTTTCTGTGGCTGCTCTTGTGCCTGCT	37	3	188506715	CGGACAGTCAGCATAAGTTAGACCTTGATTCATTCTGGTCTATACTATGT	3	189989409	R					LPP;LPP;LPP	NM_005578;NM_001167671;NM_001167672	Body;Body;Body		Open_Sea			TRUE		3:188506265-188506753	Unclassified_Cell_type_specific	TRUE	46_EnhA4	EnhA
cg00968640	cg00968640	22723376	AAATTTATCATACAACAATAACTAATACAATAAATAACTCTAACTCAAAC			II			CAAAACACAGGCCTAACCAAAAAAGGCTTATATTCCAATGTTATCTCCGATGTGGAATCA[CG]CCTGAGTCAGAGTTACTCATTGTATCAGCTATTGCTGCATGACAAACTTTTCAAACACTC	37	1	185834094	CGCCTGAGTCAGAGTTACTCATTGTATCAGCTATTGCTGCATGACAAACT	1	184100717	F					HMCN1	NM_031935	Body		Open_Sea			TRUE					47_EnhA5	EnhA
cg00985817	cg00985817	42675375	AAATAACTACTAACAATAATAACATTATCTACCTTTCCTTAACCATCTAC			II			ATTATAAAGAAGATGAAGTGAAACAGTGGATGTAGGAGTCTAATTTGGTGCTTAGCATTT[CG]TAGATGGTCAAGGAAAGGTAGATAATGCTACTATTGTTAGCAGCCACTCTCTCTACCTTA	37	4	23584720	CGTAGATGGTCAAGGAAAGGTAGATAATGCTACTATTGTTAGCAGCCACT	4	23193818	F	rs75023074								Open_Sea			TRUE					60_EnhA18	EnhA
cg01015123	cg01015123	72650402	CACTAAATAACTTTAAACCCTTTAACATCTCTCTTTCCTCAAATTTCTTC			II			TTATTTTGGCTATTGCTGGTATGAACACAATAGCAAAGACCACACCACATACCAAATTTA[CG]AAGAAATCTGAGGAAAGAGAGATGCCAAAGGGTCTAAAGCCATCCAGTGGCCCACCTCCA	37	3	161214690	CGAAGAAATCTGAGGAAAGAGAGATGCCAAAGGGTCTAAAGCCATCCAGT	3	162697384	F					OTOL1	NM_001080440	1stExon		Open_Sea								21_ReprPC4	Repr
cg01055075	cg01055075	60612375	AACTCCTTACAAAACTCAAAATTAAATTACCATATAACCCTAACACTTCC			II			GGAGAACAGGCAGCTCCTTACAAAGCTCAAAGTTAAATTACCATGTGACCCTGGCACTTC[CG]CTTATGGGTGTACACCCAAGAGAAACAAAAATGCATTTCCACACACAAGCTTGTACACGA	37	7	1877955	CGGAAGTGCCAGGGTCACATGGTAATTTAACTTTGAGCTTTGTAAGGAGC	7	1844481	R					MAD1L1;MAD1L1;MAD1L1	NM_003550;NM_001013837;NM_001013836	Body;Body;Body	chr7:1881181-1881391	Shelf				7:1843856-1844482				71_TxWk1	TxWk
cg01116873	cg01116873	24667454	TCACATCTAAACACTCTTCTACTTAAACTTTCTCCATAATATAAAATCTC			II			GAATCTTGACTTCACATCTAAGCACTCTTCTGCTTAGACTTTCTCCATGATGTGGAATCT[CG]TGTCAGACCCTAGCTCCAAAACTGGAGCTTTGCTGTTGATGGATATGTATTCTAATAAAG	37	7	121339354	CACATCTAAGCACTCTTCTGCTTAGACTTTCTCCATGATGTGGAATCTCG	7	121126590	R									Open_Sea								42_EnhWk8	EnhWk
cg01183244	cg01183244	29656318	CRCATTTCAATAAATCAAAACTCAAACTTCCTCAAAAACAAAATTACTTC			II			TCAACCCAACACGCATTTCAGTGAGTCAGAACTCAAGCTTCCTCAGAAACAAGGTTGCTT[CG]TCGTGCTCAAGGTATGATCACAGCAGGGCCACAGCCCAAGCTCAAGACTCAAAAAACTTT	37	3	55502488	GCATTTCAGTGAGTCAGAACTCAAGCTTCCTCAGAAACAAGGTTGCTTCG	3	55477528	R		rs79516723			WNT5A	NM_003392	3'UTR	chr3:55504201-55504453	Shore								32_Acet6	Acet
cg01201932	cg01201932	28800469	AAAACATAATAAAATAATTTAAAAAAAACACTTATACACTACTCATCCCC			II			GCAGTCCACATGGTGGACTGTCATTTCTCTTGGAGATTTATAAGGCATTTAGTTCAAAGA[CG]GGGATGAGTAGTGTATAAGTGCCTTTCCCAAATCATCTCACTATGCCCTTGGTCTCAGGT	37	14	24978681	CGGGGATGAGTAGTGTATAAGTGCCTTTCCCAAATCATCTCACTATGCCC	14	24048521	F					CMA1	NM_001836	TSS1500		Open_Sea								21_ReprPC4	Repr
cg01202639	cg01202639	55753313	CTACTCAAAAAACACTCTTAAATAATATCTCATACCATCTCAAATTCAAC			II			TCCAGATTTGTCTGCTCAGAGGGCACTCTTAGGTAGTATCTCATACCATCTCAAGTTCAG[CG]TGGAAGATAAGCCTGTAAACAAAAGAAATGATTGTATGTGCTTCCAATAAGTGCCATAAT	37	12	100898608	CGCTGAACTTGAGATGGTATGAGATACTACCTAAGAGTGCCCTCTGAGCA	12	99422739	R					NR1H4	NM_005123	Body		Open_Sea					12:100898571-100898629	Unclassified_Cell_type_specific		56_EnhA14	EnhA
cg01229943	cg01229943	18799352	AAAAAAAACRACTCAAACTATAACTATTCTACCCACTCATACTAAAACTC			II			AACAAATAAAGAAGCCTTCCTGGCTAGGCCTCCCTGTTCAGATAATCCCCCTTGATACGG[CG]AGTCTCAGCATGAGTGGGTAGAATAGTTACAGCTTGAGTCGTTTCCCCTTACCCCACAGC	37	6	40904807	GGGGAAACGACTCAAGCTGTAACTATTCTACCCACTCATGCTGAGACTCG	6	41012785	F	rs11961120								Open_Sea			TRUE				TRUE	46_EnhA4	EnhA
cg01232121	cg01232121	15612360	TAACCCTTAAAAAACCAAACACCCCAAATCAAAAAATACCTCCTAAATTC			II			ACAGGCATTGAAACTGATTTTGTCCAGTTCTTGATTCACTGTGAGCAATTAATGGCAAAA[CG]AATCCAGGAGGCACTTTTTGATTTGGGGTGCTTGGTTTTTTAAGGGCTAGAGTAGCTTAG	37	8	58177661	CGAATCCAGGAGGCACTTTTTGATTTGGGGTGCTTGGTTTTTTAAGGGCT	8	58340215	F	rs67705655							chr8:58172076-58173863	Shelf								7_Quies4	Quies
cg01261797	cg01261797	73703322	AACCAATAAAAAAAATCTAAATTAAACTCTCTTATTCCTTTAAAAAAAAC			II			GAGACACCAGGGCCAACCAGAGGGTCTTTTCCTCTCCCATGACTCCCCTTTGAAGCCCAT[CG]TCCTTCCCAAAGGAATAAGAGAGCTTAACTCAGACTCTCTTCACTGGCTGAACAGGATAT	37	11	45721257	CGTCCTTCCCAAAGGAATAAGAGAGCTTAACTCAGACTCTCTTCACTGGC	11	45677833	F									Open_Sea								20_ReprPC3	Repr
cg01267076	cg01267076	50783317	AACTTCCTAATAACCAAAAACACTAATATATCAAAAAAATAATATACTCC			II			ATAAGGCTGAGGTCTGGGAAGGTCCCGAACACAAAGCTTCCGTGCCTCTCCCCACGGAAT[CG]GAGTACATCACCCTCTTGACACATCAGTGTTTTTGGTCATCAGGAAGCTCCATTAGTTTT	37	12	115593787	CGGAGTACATCACCCTCTTGACACATCAGTGTTTTTGGTCATCAGGAAGC	12	114078170	F	rs35372								Open_Sea			TRUE				TRUE	46_EnhA4	EnhA
cg01268866	cg01268866	31626355	ACRTCACTACAAAACAAAATATTATCTACRTACRATAAAAAATCCTTCCC			II			GGAGGCAGGTGGCGTCACTGCAGGACAGAGTGTTATCTGCGTGCGATAGAAAGTCCTTCC[CG]CCACCACCGCCGGGCGCAGTGGCTCACGCCGTAATCCCAGCACTTTGGGAGGCCGAGGTG	37	2	3683757	CGTCACTGCAGGACAGAGTGTTATCTGCGTGCGATAGAAAGTCCTTCCCG	2	3661632	R		rs79141441			COLEC11;COLEC11	NM_024027;NM_199235	Body;Body	chr2:3683029-3683290	Shore								24_ReprPC7	Repr
cg01292175	cg01292175	56608384	AAATATTCAACTAAAAAATAATATATCCRATTCAATACATCAACAAACCC			II			TTCACAGTCACTGGAAATGATCAACACAATTAGATTTGCTTCTTTTGCCCCAGAACAAAG[CG]GGTTTGTTGATGTACTGAATCGGACACATTACTTTCTAGCTGAACACTCAGCTTCATCCA	37	18	24445240	CGGGTTTGTTGATGTACTGAATCGGACACATTACTTTCTAGCTGAACACT	18	22699238	F					AQP4;C18orf16	NM_001650;NR_026908	Body;TSS200	chr18:24443200-24443458	Shore								90_BivProm3	BivProm
cg01297020	cg01297020	47720372	CATAACTATAACAATCATATCCTATAAAAAATTCCATTAATAACCTCCAC			II			AGGGACCCTATCATGGCTATGGCAGTCATGTCCTGTGAAAAATTCCATTAATGACCTCCA[CG]TTTTATGATGTGTAGAGCAAAATCTCAGTCTCCCTGAGTAAGGCCTGCTCCATGTGGACA	37	13	106117425	CGTGGAGGTCATTAATGGAATTTTTCACAGGACATGACTGCCATAGCCAT	13	104915426	R					DAOA;DAOA;DAOA	NM_172370;NM_001161814;NM_001161812	TSS1500;TSS1500;TSS1500		Open_Sea								54_EnhA12	EnhA
cg01306183	cg01306183	21649453	CACATCAATTTCTCATCCATAAACCCAAACTCACCAATACAATACAACCA	59646339	CGCATCAATTTCTCATCCATAAACCCGAACTCACCAATACAATACAACCG	I	T	Red	TGACTACAAAATAACATCTACCTCCTGATAGCAAAAGAACTGAGGAAGCTCTTTCCACTA[CG]GCTGTATTGCACTGGTGAGTCCGGGCCCATGGATGAGAAATTGATGCGAGGATCAATACA	37	11	63057478	CGGCTGTATTGCACTGGTGAGTCCGGGCCCATGGATGAGAAATTGATGCG	11	62814054	F	rs72542455				SLC22A10;SLC22A10	NM_001039752;NM_001039752	5'UTR;1stExon		Open_Sea								57_EnhA15	EnhA
cg01312394	cg01312394	45731337	TCCTCATAAACCTAATAACTATTACCCACAAAAATTTAAATCATATTCTC			II			ATCCCGGCTGAGTCACCTGGCCTGGATGTCCATTTCATATCCTCTCTGTTACTCATTGAC[CG]AGAATATGACTTAAATCCCTGTGGGCAATAGCCACTAGGCTCATGAGGAAATGGATAATG	37	2	47109380	CCTCATGAGCCTAGTGGCTATTGCCCACAGGGATTTAAGTCATATTCTCG	2	46962884	F	rs78245734								Open_Sea			TRUE				TRUE	33_Acet7	Acet
cg01367992	cg01367992	21652464	TCRAAAAACTCATCTCCTTACCAAAAATTACTTTACATATATACATATTC			II			TGTTGGTAAAATCGGGAAACTCATCTCCTTGCCAGAAATTACTTTGCATGTGTGCATATT[CG]TGCACTATGAAGGGGGTAACATTCTAGCCCCGGTCTCAAATAGCTCTGGGCTCAAACTAC	37	1	160766535	CGGGAAACTCATCTCCTTGCCAGAAATTACTTTGCATGTGTGCATATTCG	1	159033159	R				TRUE	LY9;LY9	NM_001033667;NM_002348	Body;Body		Open_Sea								50_EnhA8	EnhA
cg01404122	cg01404122	69706453	AAAACTAATTCTTCTCCCAATTCTACATAAATACTAAATCTTACAACCCC			II			ACATTCATCACAGGCCTGGGAGGGAATGACCCAAGCCTGGAAGGACCAACTGAAAGGGTT[CG]GGGCTGCAAGACCCAGTACCTATGCAGAACTGGGAGAAGAACCAGTTCCCACCAGCCAGA	37	11	2243685	CGGGGCTGCAAGACCCAGTACCTATGCAGAACTGGGAGAAGAACCAGTTC	11	2200261	F									Open_Sea		RDMR						22_ReprPC5	Repr
cg01476222	cg01476222	13802405	AATCTAAACAAAAATAACATCATCTTACTTATTTTACTAAATCCACTCCC			II			CCTGCTACAATGGTCTGAGCAGAGATGACATCATCTTACTTATTTTACTAGGTCCACTCC[CG]CTGCTGTATTGAGAACAGCCTGGAAGACAAGAATAGAAAGCAGGAGGCCTGTTAGAGAGC	37	11	36522143	CGGGAGTGGACCTAGTAAAATAAGTAAGATGATGTCATCTCTGCTCAGAC	11	36478719	R					TRAF6;TRAF6	NM_004620;NM_145803	Body;Body		Open_Sea			TRUE		11:36522091-36522251	Gene_Associated_Cell_type_specific	TRUE	70_TxEnh8	TxEnh
cg01533082	cg01533082	33675414	TAAATATCTATCTACTTATTTTTCTTTCTACCTTAACATAAAAACCCCAC			II			CAAGGGCCAGAAGTGAACCAGAGTGCAGAGTGAGGCAGAATCAGTGAGTCAGAGTGATGA[CG]TGGGGCCTCCATGCTAAGGCAGAAAGAAAAACAAGCAGACAGACATCCAAAGGAAAAGCC	37	14	58567637	CGTGGGGCCTCCATGCTAAGGCAGAAAGAAAAACAAGCAGACAGACATCC	14	57637390	F					C14orf37	NM_001001872	Body		Open_Sea			TRUE					44_EnhA2	EnhA
cg01554357	cg01554357	70722397	AAAAACACTAAATCTATTTATAAATACCCCAAATCCATTTCAAAACACAC			II			AGATGACTGTCTGGGGTCACAGGTGTTGTTTGTGGTCATGGAAAAAGAAAAGCTAATTGG[CG]TGTGTTTTGAAATGGACCTGGGGCACCCATAAATAGACCCAGTGTCCTTCAGCTGGAGAA	37	1	164750454	AGGACACTGGGTCTATTTATGGGTGCCCCAGGTCCATTTCAAAACACACG	1	163017078	F					PBX1	NM_002585	Body		Open_Sea			TRUE				TRUE	33_Acet7	Acet
cg01555300	cg01555300	73677327	CACCTAAAACAAATCCCTAACCACTTTAATCTCCCCACTATAATAAAAAC			II			ACATTGGAATCATGGCACTCCTGATACTTTCCCAAATCAACACTCTCAATGCCCCACCCT[CG]TCCTCACCATAGTGGGGAGACTAAAGTGGCCAGGGATTTGCCTTAGGTGTGCAGTGCGTT	37	16	20634730	ACCTAAGGCAAATCCCTGGCCACTTTAGTCTCCCCACTATGGTGAGGACG	16	20542231	F	rs3087812				ACSM1	NM_052956	3'UTR		Open_Sea								5_Quies2	Quies
cg01558877	cg01558877	40746399	TATTTCCTAACAACCAAATAACATAAAAAATTTTATAATTACTAAACAAC			II			GTAGTCGGAGCTCCTCCTCCTTCTACGGCCAGCTACCGACTGAAGGCTGCTGGCCCTGGC[CG]TTGCCTAGTAACCACAAAACCTCCTATGTCACCTGGTTGCCAGGAAACAACCAAGTCAGG	37	22	32555310	GTTTCCTGGCAACCAGGTGACATAGGAGGTTTTGTGGTTACTAGGCAACG	22	30885310	F					C22orf42	NM_001010859	TSS200		Open_Sea								22_ReprPC5	Repr
cg01576260	cg01576260	32770348	AATATAAAAACCCATCAACRATACTAACTCCACTCATAACRTAACTACTC			II			ATGCATAGGAGGAAAATCTAAGCTACATTCTATGAAAAAGAGCTAATTTTGACCAAATAT[CG]AGCAGCTACGTCATGAGTGGAGTTAGCATCGCTGATGGGTCTCTACACTAGGGATAGTTA	37	3	63087235	CGAGCAGCTACGTCATGAGTGGAGTTAGCATCGCTGATGGGTCTCTACAC	3	63062275	F					LOC285401	NR_027104	TSS1500		Open_Sea								5_Quies2	Quies
cg01709766	cg01709766	60602319	TTTAAATAATAAAAATACCAAATCCACTTACTACATACACAAAACTAATC			II			GTATTGTGTGCAAACGGTGATATGAGGGTAGCCTGAGTCATATGAACTCCCTGGGAAAAA[CG]ACCAGCTTTGTGTATGTAGCAAGTGGACTTGGTACTCCTATTACCTAAAAAGAGCCTCTG	37	11	5640318	CGACCAGCTTTGTGTATGTAGCAAGTGGACTTGGTACTCCTATTACCTAA	11	5596894	F					TRIM6-TRIM34;TRIM34	NM_001003819;NM_001003827	Body;TSS1500		Open_Sea								46_EnhA4	EnhA
cg01715680	cg01715680	38638334	CACTAAACAAACTTATAATCTATAACATTTACACAAAATTATATACAATC			II			CAACTTTACATCACTGAACAAGCTTATGGTCTATAACATTTACACAGAGTTATATACAAT[CG]GTTCTTATTATCTGAAGTAGTTATAAAGTCAACACAAACAATGAATCAGCATATACTGAA	37	14	93725377	ACTGAACAAGCTTATGGTCTATAACATTTACACAGAGTTATATACAATCG	14	92795130	R					BTBD7	NM_001002860	Body		Open_Sea			TRUE					47_EnhA5	EnhA
cg01719405	cg01719405	21714434	TAACTTAATCATCTCCTTATAACACTAACTATAATAATACATCTAAACAC			II			TTATGCAAAGGAAACTCTGGGAAGAAATGATGTGGTTTGGGACTACACTTGTGGGTAGCA[CG]TGCTTAGATGTATTATTATAGCCAGTGCTATAAGGAGATGACTAAGTTATTTCACCACAT	37	14	62401258	AACTTAGTCATCTCCTTATAGCACTGGCTATAATAATACATCTAAGCACG	14	61471011	F									Open_Sea			TRUE					54_EnhA12	EnhA
cg01733284	cg01733284	12619350	TAAATATACCATAATTATCTATAACTCAATAATTCTTAATTATCATTCTC			II			AGTAAACCATCTGAATATACCATAGTTGTCTATAACTCAATGGTTCTTAATTGTCATTCT[CG]TTACACCTAAACCCCCACTCTTAGTTTTAGTCTCTCCATAACTTAGATTCAAATTCTCTT	37	1	158391119	CGAGAATGACAATTAAGAACCATTGAGTTATAGACAACTATGGTATATTC	1	156657743	R					OR10K2	NM_001004476	TSS1500		Open_Sea								42_EnhWk8	EnhWk
cg01752041	cg01752041	35773359	ATTATTTCTATACTAAAAAAACTACCAAACTATACTTTCCAATAACTAAC			II			GCAAATAATAGGTTATTTCTATACTGAAAAGACTGCCAGACTATACTTTCCAGTGGCTAA[CG]TAATTACAAACAATTTAGATCTTTTAACTCCCCTCTTTGTCTCTAATATTTTATCCTTCT	37	8	63055444	CGTTAGCCACTGGAAAGTATAGTCTGGCAGTCTTTTCAGTATAGAAATAA	8	63217998	R								chr8:63056947-63057412	Shore								4_Quies1	Quies
cg01755505	cg01755505	40643337	TACTTACRAAAAACAAAATCCACTATTAAAAACTTTTACTTTCAAAAACC			II			TCCAATTAATTTACTTACGGAAAACAAAATCCACTGTTGGGAGCTTTTGCTTTCAAAGGC[CG]ATTCCCTGCTGCCTTACAACTGCTTCTAACAGCAACGAGTCCAGAGAAAGTCATTAGGAG	37	8	21179380	CGGCCTTTGAAAGCAAAAGCTCCCAACAGTGGATTTTGTTTTCCGTAAGT	8	21223660	R									Open_Sea			TRUE					42_EnhWk8	EnhWk
cg01763690	cg01763690	45768305	TAAATAAAAAATAATCTCTAACCTTAAAATACTCACAAACACCAAAAAAC			II			GGGTGTTTGGATGAATGAGGAATGGTCTCTGGCCTTGAGGTGCTCACAGACACCAGAAAA[CG]ACAAACCAGGGGAGCCAGAAAGAGGCAGAGAAAGGTGCTGGCCAGCAGGACTGTGAACCC	37	2	95666377	GAATGAGGAATGGTCTCTGGCCTTGAGGTGCTCACAGACACCAGAAAACG	2	95030104	R								chr2:95663958-95664256	Shelf								23_ReprPC6	Repr
cg01766743	cg01766743	56770411	CAAAATATATTAATTAATTTCACTTTAAAAAATACATTCATAAAACCCAC			II			AGATTTCATAGCAGAGTATGTTGATTAATTTCACTTTGGAGAATGCATTCATGGAGCCCA[CG]CTCAAAATAACACCTCCAACTATGTGCAGAGATTTTGAAGTTTAGCATTTCCCTAAACAT	37	12	24608519	AGAGTATGTTGATTAATTTCACTTTGGAGAATGCATTCATGGAGCCCACG	12	24499786	R					SOX5	NM_152989	5'UTR		Open_Sea			TRUE					35_EnhWk1	EnhWk
cg01799818	cg01799818	42669356	TAAACTAAATAAAAAATTATACTACAATTACCTAATCCTTCTTCCAAAAC			II			CAAAGGACTCCTGAACTGGGTGGAAGATTGTACTACAATTACCTAATCCTTCTTCCAAAG[CG]AAGGAGTGAGCAATACAGCACCCCCTCCTTATCAGCAGTTCACTTTCTGAGGTTTTAGCC	37	17	594735	CGCTTTGGAAGAAGGATTAGGTAATTGTAGTACAATCTTCCACCCAGTTC	17	541485	R					VPS53;VPS53	NM_018289;NM_001128159	Body;Body		Open_Sea			TRUE					70_TxEnh8	TxEnh
cg01823853	cg01823853	53795426	CAAAATTCTATCACAAATAAAAATCTCCAACTCTTAACTCCAAACTAAAC			II			TGCAAGAGTTTCAAAGTTCTGTCACAGATAGAAATCTCCAGCTCTTGACTCCAGACTAGG[CG]CCAGCTGATAAACAAACAATTTAAGTCAAGAGCTGGAGAATTCCCAGCTTTTTCATTTAA	37	7	27646144	AAAGTTCTGTCACAGATAGAAATCTCCAGCTCTTGACTCCAGACTAGGCG	7	27612669	R					HIBADH	NM_152740	Body		Open_Sea			TRUE					46_EnhA4	EnhA
cg01845036	cg01845036	15773361	CACTACAATACAATACTAAACTCACAACTCCRAAAATACTCATAAACTCC			II			AGAGTAAATGACACTACAATACAGTGCTGGGCTCACAGCTCCGGAAATGCTCATAGGCTC[CG]GAAATGCTCAGTCACCTTCTCTGTTAGTCACCTTGTTCCATCAAGCAGCATTTTTTCCTC	37	5	141852077	CGGAGCCTATGAGCATTTCCGGAGCTGTGAGCCCAGCACTGTATTGTAGT	5	141832261	R									Open_Sea			TRUE		5:141851989-141852196	Unclassified_Cell_type_specific	TRUE	46_EnhA4	EnhA
cg01855245	cg01855245	17627313	TCACCTTAAACATATCTACTCTAAAAAAAAACCTATACTAAACATTTATC			II			CATTTCACTGGAGTGTACTATTACCAGTAAAAGGGGGTAAAAAATTCTGGGAGGCCAAAA[CG]ACAAATGTCCAGCACAGGCTTCTCTCCAGAGTAGACATGCTCAAGGTGACCTAGCTGGGA	37	16	71509113	CGACAAATGTCCAGCACAGGCTTCTCTCCAGAGTAGACATGCTCAAGGTG	16	70066614	F					ZNF19	NM_006961	Body		Open_Sea			TRUE				TRUE	70_TxEnh8	TxEnh
cg01907426	cg01907426	67613407	CACATTAATTCATTAATTAACTTAAAAAATCTACATTCAATATACCTAAC			II			ATGAGCTTAGACCCAGCAAGGGGCCTTGACAATCGTCCTGAGATCATCACTTCCACCTCT[CG]CCAGGCACACTGAATGCAGATTTCTCAAGTTAATTAATGAATTAATGTGAGTCAAGCTTT	37	1	177817086	CGCCAGGCACACTGAATGCAGATTTCTCAAGTTAATTAATGAATTAATGT	1	176083709	F									Open_Sea			TRUE					46_EnhA4	EnhA
cg01907761	cg01907761	28768331	TCTACTTATTAACTTATATTAAACTTCAACATAAACAAACCTAAAAACTC			II			GAGTGCTAACTACTCTAGGAGAGATTAAAGCCTGTGAAATAGAACTTTTCCAGATAATGG[CG]AGTTTTTAGGCTTGCTCATGCTGAAGCTTAATATAAGCTAATAAGTAGAGAAATTAGGAG	37	5	147647809	CTACTTATTAGCTTATATTAAGCTTCAGCATGAGCAAGCCTAAAAACTCG	5	147628002	F					SPINK5L3	NM_001040129	TSS1500		Open_Sea								35_EnhWk1	EnhWk
cg01918604	cg01918604	26687384	AATACCTCATAAACCCATAAAAAATTATTATTTTTCAAACATTCAACCTC			II			CCTGATTTTGTAATGCCTCATAGGCCCATAGAAGATTGTTGTTTTTCAGGCATTCAACCT[CG]TTCAAACAAACCAAGCAATTATTTTAGGCCAGAATTGTTGGGTGCTGATGATACAGAGAT	37	1	112107941	CGAGGTTGAATGCCTGAAAAACAACAATCTTCTATGGGCCTATGAGGCAT	1	111909464	R					ADORA3	NM_001081976	TSS1500		Open_Sea			TRUE					44_EnhA2	EnhA
cg01933519	cg01933519	29784370	TATACCATTTCTACCTCTAACAATATACATACTTTTATTATTTACTATCC			II			ATTAAGACATAAGAAAACAAAGGTCCTGCTCTCTCAGAGTTTGTGTTTCAGTGGGGGAGA[CG]GACAGTAAACAACAAAAGTATGCATACTGTCAGAGGTAGAAATGGTACAAAAGATGAAGA	37	1	65891704	CGGACAGTAAACAACAAAAGTATGCATACTGTCAGAGGTAGAAATGGTAC	1	65664292	F	rs76018206				LEPR;LEPR;LEPROT;LEPR	NM_001003680;NM_001003679;NM_017526;NM_002303	5'UTR;5'UTR;Body;5'UTR		Open_Sea			TRUE					70_TxEnh8	TxEnh
cg01963059	cg01963059	23782328	AAAATTATCCCCTATAATAATATCACTCTAACTCACTTACATTCCRATAC			II			CCTGTGTGACATTCCTGGCATGCTACTTAGCACCACCACTCTGTCTCCATTGCAAGGAAG[CG]TATCGGAATGCAAGTGAGTCAGAGTGATATTATTATAGGGGATAACCTTAAATCCCCATA	37	1	116658288	AGGTTATCCCCTATAATAATATCACTCTGACTCACTTGCATTCCGATACG	1	116459811	F					C1orf161	NM_152367	Body		Open_Sea			TRUE				TRUE	47_EnhA5	EnhA
cg02023138	cg02023138	25622317	ACATCTTTCTCCTTTCCTAACAAATATAACTCTCATAATCTTAAATTCTC			II			GAATAATCCCAACATCTTTCTCCTTTCCTGACAGATGTGACTCTCATAGTCTTGGGTTCT[CG]CTTGTCTGGGAGTCAAGAAACTTGACTTTACCACCAACTAGCAAGTTACTCCACTTCTCT	37	12	51701979	CATCTTTCTCCTTTCCTGACAGATGTGACTCTCATAGTCTTGGGTTCTCG	12	49988246	R					BIN2	NM_016293	Body		Open_Sea			TRUE				TRUE	45_EnhA3	EnhA
cg02054513	cg02054513	63614350	AAACAAAAAATCCAAAAAAAATTAACAAATAACTCAACTTTAAAACAACC			II			TGGGAAAATAAGGACAAGGAATCCAAAAGAAATTAACAGGTGACTCAACTTTAAAACAGC[CG]CTGATTCAAAACAATCCTACACTGCTTATTATACATATATACACACACATATACATACAT	37	16	80319282	CGGCTGTTTTAAAGTTGAGTCACCTGTTAATTTCTTTTGGATTCCTTGTC	16	78876783	R		rs78621654							Open_Sea			TRUE					47_EnhA5	EnhA
cg02062466	cg02062466	23604460	CAATCACTAATCTTTATTATAAATTAAACCCTTCCATTTTTATCTTATAC			II			TCCTTCCCTTCCAATCACTGATCTTTGTTGTAGATTAAGCCCTTCCATTTTTGTCTTGTA[CG]TAACTCAGACCAGATGGTACAAAAGAGTCCATGACTGTTACATCTTCAGTGTGGAATGTT	37	12	105712307	CGTACAAGACAAAAATGGAAGGGCTTAATCTACAACAAAGATCAGTGATT	12	104236437	R									Open_Sea			TRUE					46_EnhA4	EnhA
cg02123091	cg02123091	18660466	TTAATTCATATATACTCAATCCAACTAATTTATCAATATCATAAAAATAC			II			ATGTTTAAGCTACAGAACTAATTACTGTGAAAAGACATAAAGGAATGAGAAGACCAAAAC[CG]TATCCTCATGATACTGACAAATCAGTTGGACTGAGCACACATGAATCAACTGAAGAACAC	37	12	66261320	TGATTCATGTGTGCTCAGTCCAACTGATTTGTCAGTATCATGAGGATACG	12	64547587	F			TRUE		HMGA2;HMGA2	NM_003484;NM_003483	Body;Body		Open_Sea			TRUE					70_TxEnh8	TxEnh
cg02153681	cg02153681	17763427	CCTCTAATTTCCTATTAAACCCTCTAAAATACATATTTCCCTACAATAAC			II			CTGACTTCATCCCTCTGGTTTCCTGTTGAGCCCTCTGGAATGCATGTTTCCCTGCAGTGA[CG]CATAGTCAGGGAAGGCAGGCGCTGGGGCCGTGCCCTGACTGAGTGTGAGGTAAGGGCTCT	37	2	20714818	CTCTGGTTTCCTGTTGAGCCCTCTGGAATGCATGTTTCCCTGCAGTGACG	2	20578299	R									Open_Sea			TRUE				TRUE	46_EnhA4	EnhA
cg02165670	cg02165670	31699304	ACCRCCTTCCTTATAATATACTAAAATAACCTAATTTATTAACAACCTCC			II			CTTAACAATCTACCGCCTTCCTTGTAATGTGCTAGGGTGACCTAATTTGTTGGCAGCCTC[CG]CTAGGATGTGGTAGTGAGGTTGATCTCTGGAATTCGCACACACACTCATTAACCAGATGC	37	13	94764647	CGGAGGCTGCCAACAAATTAGGTCACCCTAGCACATTACAAGGAAGGCGG	13	93562648	R					GPC6	NM_005708	Body		Open_Sea			TRUE				TRUE	47_EnhA5	EnhA
cg02223135	cg02223135	10669463	ATTTTCACATAAACRTACCCTACTATAAAATAAAAATAATTCAATAAACC			II			TGTATCCCAAGAGTTAAGGAAAGCTGACCTTTTGAGGGCTATTTCAGCCAAATCAGGGTG[CG]GTCTACTGAATCATCTCCACCTTACAGCAGGGCACGTCTATGTGAAAACAAATTTCACAC	37	3	133287773	TTTTCACATAGACGTGCCCTGCTGTAAGGTGGAGATGATTCAGTAGACCG	3	134770463	F	rs77397365								Open_Sea			TRUE				TRUE	33_Acet7	Acet
cg02274934	cg02274934	37735356	TTATATTCAACCAACATAAATTCATAATTACTATAATTTCAAACTAACCC			II			CAGCTCCCCAGAAGAGGGGAGACAGGAGTTGAAAACTATAAACACACCATAATATTTTGA[CG]GGTTAGTTTGAAATCACAGTAACTATGAATTCATGCTGGTTGAACACAAATTTGGAGACT	37	6	145392278	CGGGTTAGTTTGAAATCACAGTAACTATGAATTCATGCTGGTTGAACACA	6	145433971	F									Open_Sea			TRUE					32_Acet6	Acet
cg02312715	cg02312715	55671473	TAATACTATCRTCTAAAATAATCCAACCCTTAATACTAAATACATTAAAC			II			GTGGAATGTTCTAGTGCTGTCGTCTGGGATGATCCAACCCTTAGTGCTGAGTACATTGGG[CG]CCTGTGCTGGGAACTGCATTGCCCACTGGGACTTCAGTGGTCAGGAGTGTGTTGTGAGTT	37	5	7926692	CGCCCAATGTACTCAGCACTAAGGGTTGGATCATCCCAGACGACAGCACT	5	7979692	R									Open_Sea			TRUE				TRUE	32_Acet6	Acet
cg02320356	cg02320356	40762457	CCAATAAAAATCCCATTCAATAAAAAATTTACTCTTTCAATAATAAACAC			II			GAAGCAGGGATTATACATATTCTTTTAATGTGGGAGGAGTGGGCTCAGAGGTGCTGGAGG[CG]TGTTCATTATTGAAAGAGTAAATTTCTTATTGAATGGGACTCCCACTGGCCCTATAGGCT	37	8	127237106	CAGTGGGAGTCCCATTCAATAAGAAATTTACTCTTTCAATAATGAACACG	8	127306288	F									Open_Sea			TRUE					7_Quies4	Quies
cg02369052	cg02369052	63627473	ACTACTTTATCACAAATTTATCAACAAAATATACAACCTCTCCAAACCTC			II			TCCTCACCAGAACCCTCTAAGGTAGGTACCATTTCTATCCCCATTTATTGATGAAGAAAC[CG]AGGCCTGGAGAGGTTGTATACCCTGCTGATAAACTTGTGATAAAGCAGCTCTGTGGAAGG	37	15	92941926	CTGCTTTATCACAAGTTTATCAGCAGGGTATACAACCTCTCCAGGCCTCG	15	90742930	F					ST8SIA2	NM_006011	Body	chr15:92936677-92938521	Shelf								20_ReprPC3	Repr
cg02393479	cg02393479	27726427	RTATTCCATTTCAAAAATACATTACCAACTTTTAACTTAAACATAAAACC			II			TAATTATATTTATGTATTGAAGAGGAATGTCACACCCTCCAAACTTGGTCTCTGTGAAAA[CG]GCCCCATGTCCAAGCTAAAAGTTGGCAATGCATTCCTGAAATGGAACACGATAGGACAGA	37	8	86352350	CGGCCCCATGTCCAAGCTAAAAGTTGGCAATGCATTCCTGAAATGGAACA	8	86539602	F	rs35619134				CA3	NM_005181	Body	chr8:86350765-86351196	Shore								26_ReprPC9	Repr
cg02395396	cg02395396	22801337	AACTTCATCCTCACTTTAATAAATAATAAAACTTTTTTTTTTCCATTACA	19639417	AACTTCATCCTCGCTTTAATAAATAATAAAACTTTTTTTTTTCCATTACG	I	C	Grn	GACTTTAGCCATGGCTTCATCCTCGCTTTAATGAGTAATAAGGCTTTTTTTTTTCCATTA[CG]CCCCATCTCTCTGACTCCTGCATCTATTTCTCAATGGGTTTAGGTGGGGAAGAAAAGGAA	37	1	52435307	GGCTTCATCCTCGCTTTAATGAGTAATAAGGCTTTTTTTTTTCCATTACG	1	52207895	R		rs76203589			RAB3B	NM_002867	Body		Open_Sea			TRUE				TRUE	47_EnhA5	EnhA
cg02395917	cg02395917	64712439	AAACAAACAAAAATAAACTAAAAATACCTAAAACATCCATATCCATATCA	26799413	AAACAAACGAAAATAAACTAAAAATACCTAAAACGTCCATATCCGTATCG	I	T	Red	CAGGACCATGGAAAACAAGCGGGGGTGGGCTGGGGGTGCCTGGGACGTCCATGTCCGTGT[CG]TGCAACAGTGTGACAGCGTGAGGCTGACCAAACGCAGGATTGTGGGCAAACGAGACGCAT	37	8	139613712	AAACAAGCGGGGGTGGGCTGGGGGTGCCTGGGACGTCCATGTCCGTGTCG	8	139682894	R					COL22A1	NM_152888	Body		Open_Sea				8:139682879-139682981				48_EnhA6	EnhA
cg02427576	cg02427576	56689398	AATAATAACATAACAATAACACCAACTTCAATCAACTTTCACCAAACAAC			II			AGGTTTCTGAAAGTAATAACATAACAATAACACCAGCTTCAGTCAGCTTTCACCAGGCAG[CG]TGAAAAGATCACAGAGGAGAAAAAGAAACAGTTCTCCATGGGGTATGGAGTCACCCAAGA	37	5	125808164	CGCTGCCTGGTGAAAGCTGACTGAAGCTGGTGTTATTGTTATGTTATTAC	5	125836063	R					GRAMD3;GRAMD3;GRAMD3;GRAMD3;GRAMD3	NM_001146321;NM_001146320;NM_001146322;NM_001146319;NM_023927	Body;Body;Body;Body;Body		Open_Sea			TRUE				TRUE	70_TxEnh8	TxEnh
cg02438026	cg02438026	65654422	ATTTCCCCTTCATCAAATAATTTCAAAAAACAAAACCRTTTCTATAAAAC			II			AAATGTCACCAATTTCCCCTTCATCAGATAATTTCAGGAGACAGAACCGTTTCTGTAGGG[CG]AGAGGGAGGGAGTATGTGTACATGTGCTGCTACCTCCCCTCCCTTTCCACATCAGCCCTT	37	16	63072440	CGCCCTACAGAAACGGTTCTGTCTCCTGAAATTATCTGATGAAGGGGAAA	16	61629941	R									Open_Sea			TRUE					60_EnhA18	EnhA
cg02482438	cg02482438	49806395	TTCTATTTTCTATCCATAACCCTTAAATCAACTTAATACTTTTACATCTC			II			CCTGCTGCTTGTCCATTACATAGGTCTTGATCTAGGAGTAGATTTTAACAAAAGTCACAT[CG]AGATGTAAAAGCATTAAGCTGACTTAAGGGCCATGGACAGAAAACAGAAGGAAGTAACAC	37	6	49753577	CGAGATGTAAAAGCATTAAGCTGACTTAAGGGCCATGGACAGAAAACAGA	6	49861536	F					PGK2;PGK2	NM_138733;NM_138733	3'UTR;1stExon		Open_Sea								4_Quies1	Quies
cg02484352	cg02484352	62781436	ACCTCAAAAAAAACCTAAATCAAAAACTTCTCAAAATATATAATATCAAC			II			TGGGGAGGAGTGCCTCAGAGGGGGCCTGAGTCAGGAGCTTCTCAGAGTGTATGATGTCAG[CG]GAGGGTGGTGGGGTGGAGGTCCCCCTCCTTCTTTCCTTCCTTCCTTCCTTCCTTCCCCAG	37	5	131599890	CCTCAGAGGGGGCCTGAGTCAGGAGCTTCTCAGAGTGTATGATGTCAGCG	5	131627789	R					PDLIM4;PDLIM4	NM_003687;NM_001131027	Body;Body		Open_Sea			TRUE				TRUE	33_Acet7	Acet
cg02499308	cg02499308	62710352	TAAAACACTCCCAATAAACCAAACACTAATCCATAAATTTTAATAAAATC			II			ATAAAATGAATATTGGTCCTAGTTCTTCCCCCACAGGAATGTTATGAGTAATAAGTGAAC[CG]ACTTTATTAAAATTCATGGACCAGTGCCTGGCCCATTGGGAGTGCTCTAAAAATGCTTGC	37	2	135594780	AGAGCACTCCCAATGGGCCAGGCACTGGTCCATGAATTTTAATAAAGTCG	2	135311250	F					ACMSD	NM_138326	TSS1500		Open_Sea							TRUE	47_EnhA5	EnhA
cg02500392	cg02500392	51683468	CATTCTAACTCCAAAAACTATACTCTTACCATTCTACTACAAAATATTTC			II			TCTATGGAATAATCAATGAACTCTGTTGCCTTTTGACTTCTTTTTACTTTTTCTTTTTTT[CG]AAATACCTTGTAGCAGAATGGTAAGAGCACAGTTTCTGGAGCTAGAATGCCTGGTAGCCT	37	6	138539372	CGAAATACCTTGTAGCAGAATGGTAAGAGCACAGTTTCTGGAGCTAGAAT	6	138581065	F		rs73774688		TRUE	PBOV1;KIAA1244	NM_021635;NM_020340	1stExon;Body		Open_Sea								21_ReprPC4	Repr
cg02501155	cg02501155	41612365	TATAAACAACCCAAAAATAAACTATAAACAAAAATAAATAAAACACAACA	32654467	TATAAACAACCCGAAAATAAACTATAAACGAAAATAAATAAAACGCGACG	I	T	Red	GTGTCAGAACATTATGAACAGCCCGAAGATGGGCTGTGAGCGGGGATAAGTGAAGCGCGG[CG]TGGAGGCCGTTCGGTAACTCCATCCATCTGTGGACAGGGGCGTGAGGACAAGGCGAACAG	37	16	79263473	CGCCGCGCTTCACTTATCCCCGCTCACAGCCCATCTTCGGGCTGTTCATA	16	77820974	R									Open_Sea				16:77820871-77821262				10_HET2	HET
cg02524236	cg02524236	33677426	AAACCATTCCTACAACCTAAACCTTTTAAACACTTTTCCAACAACAAAAC			II			AAATCAGGTAAAAGCCATTCCTGCAGCCTGAGCCTTTTAGGCACTTTTCCAGCAGCAGAG[CG]GGAACTGCAGCATCACTCTGGGTGGGGGGGTTACGGAATAGGATTCCATGTCCAATTCCA	37	10	128086694	AGCCATTCCTGCAGCCTGAGCCTTTTAGGCACTTTTCCAGCAGCAGAGCG	10	128076684	R									Open_Sea			TRUE				TRUE	33_Acet7	Acet
cg02525997	cg02525997	55754369	TCTATATATCCCTCTACAATATACAAAATACCTTTCCATTACTAAAACCC			II			GAGCTGGCAAGGTGGAGCCAGGGAGAAGCAGAGCAGAGGGGGCCGATCTCCAAGCTGGGC[CG]GGCCCCAGCAATGGAAAGGCATCTTGTATACTGTAGAGGGACACACAGATGTTAAGGGTG	37	8	9194889	CGGGCCCCAGCAATGGAAAGGCATCTTGTATACTGTAGAGGGACACACAG	8	9232299	F									Open_Sea			TRUE					37_EnhWk3	EnhWk
cg02572713	cg02572713	41783417	ATTCTAACATACCCTATATATCCAATAATCCTCTATCCATCTAATAACCC			II			CAACAGTTAATATTCTGACATACCCTGTATATCCAATAATCCTCTGTCCATCTGATAGCC[CG]CTTCATATTATAAGAAGAGAGAAATTGCAAATATTTGCTCCTAAGCTCTTGTGATAGGCA	37	8	80239356	CGGGCTATCAGATGGACAGAGGATTATTGGATATACAGGGTATGTCAGAA	8	80401911	R									Open_Sea			TRUE					46_EnhA4	EnhA
cg02584610	cg02584610	16642507	CTCTATACTTTAAAACRACRTCCAACCCRCATTCATATCAAAAATAAATC			II			GGCCCTGCACCCTCTGTGCTTTGGGACGGCGTCCAACCCGCATTCATGTCAGGAGTGAGT[CG]CACGTGGCTTTGTGGTCATGGCGACTTAATCCGCCTGGACGGTGGCTCCGTCTCCCTGGG	37	11	68856883	TCTGTGCTTTGGGACGGCGTCCAACCCGCATTCATGTCAGGAGTGAGTCG	11	68613459	R					TPCN2	NM_139075	3'UTR		Open_Sea				11:68613393-68613501	11:68855179-68856886	Unclassified		70_TxEnh8	TxEnh
cg02602268	cg02602268	65706505	ATACTACTAATAATAACATAAACTAACTAAATTTTTCTAAAAATCAACAC			II			CTCACTAAAAGGGGAAATGATGAGGTTGAGGGCATTGGATTCCAAAGCCCTTCAGCTTTC[CG]TGTTGATTTCCAGAAAAATCCAGCCAGTTTATGCCATTATCAGCAGCATGTGGGAGTATC	37	12	132488697	TGCTGCTGATAATGGCATAAACTGGCTGGATTTTTCTGGAAATCAACACG	12	131054650	F					EP400	NM_015409	Body		Open_Sea			TRUE				TRUE	70_TxEnh8	TxEnh
cg02672229	cg02672229	45799422	ATTTCCAAACCTACCTAAACAAATACATAAATAATACCAAAAAAAATAAC			II			CCTGGGGATAATCAGCACCCTTGTCATGATCTGCATGGCCACTCCTGTCTTCACCATCAT[CG]TCATTCCTCTTGGCATTATTTATGTATCTGTTCAGGTAGGTTTGGAAATGGCTAAGTCAT	37	10	101594256	CGTCATTCCTCTTGGCATTATTTATGTATCTGTTCAGGTAGGTTTGGAAA	10	101584246	F	rs17216345				ABCC2	NM_000392	Body		Open_Sea			TRUE				TRUE	46_EnhA4	EnhA
cg02694884	cg02694884	51670316	CATTCCCAATTAACACTCTTTAACATAAATTTCCACATAACCTAACCACA	19785302	CATTCCCGATTAACGCTCTTTAACATAAATTTCCACGTAACCTAACCACG	I	A	Red	AGAAAGAAGACACATTCCCGGTTGACGCTCTTTGGCATGAGTTTCCACGTGGCCTGGCCA[CG]GCAGGGAAGGAGACTGGAGGGGAGATATTGACAGTGGGAAGGGGGTTTTGTGCCATGCCC	37	8	99411691	CATTCCCGGTTGACGCTCTTTGGCATGAGTTTCCACGTGGCCTGGCCACG	8	99480867	R									Open_Sea			TRUE				TRUE	33_Acet7	Acet
cg02700130	cg02700130	26637395	AACTATCCCTAATATAAAAACCCATCAACRATACTAACTCCACTCATAAC			II			GGAAAATCTAAGCTACATTCTATGAAAAAGAGCTAATTTTGACCAAATATCGAGCAGCTA[CG]TCATGAGTGGAGTTAGCATCGCTGATGGGTCTCTACACTAGGGATAGTTATTTTGGATCT	37	3	63087245	CGTCATGAGTGGAGTTAGCATCGCTGATGGGTCTCTACACTAGGGATAGT	3	63062285	F					LOC285401	NR_027104	TSS1500		Open_Sea								5_Quies2	Quies
cg02722637	cg02722637	34635325	CCCTTAAAACTACATTTAACCTACTCTCACTAATAAAATAACTTAATAAC			II			GCCTGCTCTGCCCCTTGGAGCTGCATTTGACCTGCTCTCACTGGTAAGGTGACTTGGTGG[CG]TTCCCACTTGATTTAGCCATTTTCTTCCATTGTGAGACCACTGCCATCTATCCACCTGCC	37	12	4922070	CGCCACCAAGTCACCTTACCAGTGAGAGCAGGTCAAATGCAGCTCCAAGG	12	4792331	R					KCNA6;KCNA6	NM_002235;NM_002235	3'UTR;1stExon	chr12:4918273-4919657	Shelf								22_ReprPC5	Repr
cg02727591	cg02727591	24788491	ACCTACACAAAATAATACAATCATAAAAAACTTTAAAATACAAAAATAAC			II			AGCCGAGATCACACCACTGCACTCCAGCCTGGGCAACAGAGCAAGACTCCATCTAAAAAA[CG]CCACCCTTGTATCTTAAAGTCCCTCATGACTGTACTACTCTGTGCAGGCCCTCCAAGAAT	37	19	40168558	CGCCACCCTTGTATCTTAAAGTCCCTCATGACTGTACTACTCTGTGCAGG	19	44860398	F					LOC400696	NM_207646	TSS1500		Open_Sea								37_EnhWk3	EnhWk
cg02752174	cg02752174	52760484	CATACACACAAAAACACACACACATACACACAAACAAAATATCTTTCCCA	25763454	CATACACGCAAAAACACGCACACATACACACAAACAAAATATCTTTCCCG	I	A	Red	TGTGCACAAATGCATGCACGCAGAGGCACGCACACATGCACACAAACAGAGTGTCTTTCC[CG]GTTTTCTTAATTTCAACCTGTTTATTTCCCCAGTCTCCCCACTTATTTCTAATTCTTCAT	37	7	115812857	CGGGAAAGACACTCTGTTTGTGTGCATGTGTGCGTGCCTCTGCGTGCATG	7	115600093	R									Open_Sea			TRUE					32_Acet6	Acet
cg02773192	cg02773192	39747467	CCCCAATATTCCCTAAATCCTTTCTCAATCTCCTCTAAATTCTAAAATAC			II			AAAGTTTTCATCCCCAGTGTTCCCTGGGTCCTTTCTCAGTCTCCTCTGGGTTCTGAGGTG[CG]GCACACTCCAAACCCTAACCTCAGGAAGCTCACAGTCTGGTTAGAAATTCCAGCACGCTC	37	3	8893478	CCCAGTGTTCCCTGGGTCCTTTCTCAGTCTCCTCTGGGTTCTGAGGTGCG	3	8868478	R									Open_Sea			TRUE				TRUE	46_EnhA4	EnhA
cg02799905	cg02799905	40783508	CCAACATACTTTTCAACTATAATCATTTTATTACTTTTATTAAAACCAAC			II			TTGCCCTGAAGTGTGCAGTTGTGGAATATGTCTAAATGTCTCCTGTGAAGAGATTGGAGG[CG]TTGGTTTTAACAAAAGCAATAAAATGATTACAGCTGAAAAGCATGCTGGAGGTAAACAGA	37	2	206342226	CAGCATGCTTTTCAGCTGTAATCATTTTATTGCTTTTGTTAAAACCAACG	2	206050471	F					PARD3B;PARD3B;PARD3B	NM_152526;NM_057177;NM_205863	Body;Body;Body		Open_Sea			TRUE					47_EnhA5	EnhA
cg02849401	cg02849401	10718504	ATCAACCTAAAAAATCTACAACAATAAACAAAATATATAAACACATATAC			II			TCCCTTGGCGAGCTGCCCTCAGCACTTAGAAAACCACAGGCCTGAGAGGATGTGGCTGAG[CG]CACATGTGCCTACATACTTTGTCCACTGTTGCAGATCTCCCAGGCTGATGGGTTTCCAGA	37	11	19668740	TCAGCCTGGGAGATCTGCAACAGTGGACAAAGTATGTAGGCACATGTGCG	11	19625316	F					NAV2	NM_001111018	Body		Open_Sea			TRUE				TRUE	47_EnhA5	EnhA
cg02879423	cg02879423	27755508	CTAAAACTAAAACRTTCTAAAAAAACTTACATCTACTCACTTTTTCACTC			II			CAAACGCCAACCCCATCCTGGTCCAGTCATCTACCTGGGCTCTGCAATAACAGTGGTGCA[CG]AGTGAAAAAGTGAGCAGATGCAAGCTCCCCCAGAACGTTTCAGTCCCAGAGCAGCTTAGT	37	2	224806760	TGGGACTGAAACGTTCTGGGGGAGCTTGCATCTGCTCACTTTTTCACTCG	2	224515004	F					WDFY1	NM_020830	Body	chr2:224808923-224810219	Shelf					2:224806422-224806815	Unclassified		43_EnhA1	EnhA
cg02897974	cg02897974	46637499	ATATCTTTATATCACCACAACCACAATCCAAATAAAAAACTTAATTTCTC			II			TTCGCAGTTGCCAGGGGTTAGAGAAAGGAGGAGGAATCTGTGTGGGATAAGGGAGAAGCC[CG]AGAAACCAAGTTCTCTATCTGGATTGTGGTTGTGGTGACACAAAGATACACACAAAATAA	37	13	112673923	TATCTTTGTGTCACCACAACCACAATCCAGATAGAGAACTTGGTTTCTCG	13	111721924	F								chr13:112669248-112670289	Shelf								5_Quies2	Quies
cg02920235	cg02920235	57747325	ATCAAATTAAAAAACCCTAACACACTATAAAACAAAAAATACTATACCTC			II			ATCAGTGCCTTGTCAGATTGAAGAGCCCTAACACACTGTGGGGCAGGGGATGCTGTGCCT[CG]CCAGGAAATCTTACTTTGAGAATCTTTCTCAGGGTCTAGCTGTTTCCCATCCAAAGCCCC	37	1	39186151	TCAGATTGAAGAGCCCTAACACACTGTGGGGCAGGGGATGCTGTGCCTCG	1	38958738	R									Open_Sea		RDMR						21_ReprPC4	Repr
cg02927821	cg02927821	50610346	AAAAATACAAATTTAAAAAATCCAACCACCATCACACTTTCCTCTTATTC			II			ATGCCATGTGAGAAGGTGCAAGTTTGAAGAATCCAGCCACCATCACACTTTCCTCTTGTT[CG]CTGCCATCCGTGACTTAAGCATGGGACTGGAATGTTCATGAGTCACAGGCTGGGTTTCTG	37	17	39216677	AAGGTGCAAGTTTGAAGAATCCAGCCACCATCACACTTTCCTCTTGTTCG	17	36470203	R					LOC730755	NM_001165252	TSS1500		Open_Sea			TRUE				TRUE	33_Acet7	Acet
cg02943456	cg02943456	38618305	TCCAAACACAAAAATCAAAACCCTAACTTTCATCTAAAAATAATACTTTC			II			ATGCTAATGTAGTCATTCTTGAGAGGAGATTGTTTTTTTGCTTTGCTGCCTCTTTTTCCA[CG]AAAGCATCATTTTCAGATGAAAGTTAGGGCCTTGACTCTTGTGCCTGGAGTTTCTTCCTG	37	8	33866594	CCAGGCACAAGAGTCAAGGCCCTAACTTTCATCTGAAAATGATGCTTTCG	8	33986136	F									Open_Sea			TRUE					5_Quies2	Quies
cg02944123	cg02944123	69754368	AAATTAAAAATATACATACCCATAAAAAATAAACATACCACCTCTCCCCC			II			AGAATTCTCTTAAGTTGGAAGTATACATACCCATGGGAGATAGGCATGCCACCTCTCCCC[CG]AGGATGGAACAGACAAGTAATTGTTTCTTTGGTTGAAAAGCAGGTGAAGAATTAACTTAA	37	3	2812875	CGGGGGAGAGGTGGCATGCCTATCTCCCATGGGTATGTATACTTCCAACT	3	2787875	R					CNTN4	NM_175607	Body		Open_Sea			TRUE					42_EnhWk8	EnhWk
cg02965895	cg02965895	31667437	AATCTCCCATAATAACTTTAAATAATTCAACAAATAATAAAAAATAATTC			II			GTCCTCATTCCATTATTTGTACTCAAAAGAGATAACTTTGAGGGATCAGGAAGGAAAACA[CG]AACCATTCCTCACTACTTGCTGAATTACTCAAAGTCACTATGGGAGACTGGAATAACAGT	37	11	5020172	GTCTCCCATAGTGACTTTGAGTAATTCAGCAAGTAGTGAGGAATGGTTCG	11	4976748	F	rs11035064				OR51L1	NM_001004755	TSS200		Open_Sea								6_Quies3	Quies
cg03215050	cg03215050	55682417	ATAACCATCATAAAATACTATAATAAAAATATTTTCTCTATTTAACCCCC			II			AGATTAGGGATGCTCACCCACAATGGGTAATCCCACAGACCTCAGGCAGAATGACTCACA[CG]GGGGCCAAACAGAGAAAATATCTCCATTATAGTATTTTATGATGGTTACACATTACAAAT	37	11	130668461	CGGGGGCCAAACAGAGAAAATATCTCCATTATAGTATTTTATGATGGTTA	11	130173671	F									Open_Sea			TRUE				TRUE	47_EnhA5	EnhA
cg03221073	cg03221073	45769469	CACTTAAAACCCACCATAAAACATCTTTTCTATTACTTCACTAACTCACC			II			AGGGCTCTGCACACTTAGAGCCCACCATGAAGCATCTTTTCTGTTGCTTCACTGACTCAC[CG]CTCCTTGAGAACGGAGATGAGTGAGGAATGAGTCAGTTGTCTGCCCGTTCATACATCATC	37	1	186157555	ACTTAGAGCCCACCATGAAGCATCTTTTCTGTTGCTTCACTGACTCACCG	1	184424178	R					HMCN1;MIR548F1	NM_031935;NR_031642	Body;Body		Open_Sea			TRUE					46_EnhA4	EnhA
cg03222483	cg03222483	24695485	ACATTAAAACTCAAATAAAATAAACTACAAACAAAAACAAACTTAACTTC			II			TATAGGTAAGAACATTGAGGCTCAGATGGAGTGAACTACAAGCAGAAGCAGGCTTGGCTT[CG]CCCCCTGCACCATTTGAGAGTCCCAGGTATGTAAAGTCATTCAATTCAGTCATCTACTCT	37	1	153283628	CATTGAGGCTCAGATGGAGTGAACTACAAGCAGAAGCAGGCTTGGCTTCG	1	151550252	R					PGLYRP3	NM_052891	TSS1500		Open_Sea								21_ReprPC4	Repr
cg03224627	cg03224627	65721411	ACTTTATTAAACATAACAATAACCACTAATATTCCATAAATTCTCTTAAC			II			ACTCAGTGCTTGCTTTGTTGAGCATGACAGTAGCCACTGGTATTCCATGAATTCTCTTAA[CG]GGAGGAGGACATGAGGACACAGGCATCCGACATCTGTGCCTTCCTCTTTGGTCTGCAATC	37	1	177896505	CTTTGTTGAGCATGACAGTAGCCACTGGTATTCCATGAATTCTCTTAACG	1	176163128	R									Open_Sea			TRUE				TRUE	33_Acet7	Acet
cg03225502	cg03225502	25625346	AATAACTATCATAACATAAAAAAAACATCACTATAATAACTTATTTTTCC			II			GCCAGACTCTGGCCAGTTCTACATGTTCAAAGCTCTAAACATGCTCAAAGAAAAGAAAAC[CG]GAAAAATAAGCTACCATAGTGATGCTTTTTTCATGCCATGACAGTCATTCCTCCTTTCAC	37	8	86254962	ATGACTGTCATGGCATGAAAAAAGCATCACTATGGTAGCTTATTTTTCCG	8	86442214	F					CA1;CA1;CA1;CA1;CA1	NM_001128831;NM_001164830;NM_001128829;NM_001738;NM_001128830	5'UTR;TSS1500;5'UTR;5'UTR;5'UTR		Open_Sea								29_Acet3	Acet
cg03225787	cg03225787	54752420	AACTATTACTTCATTCAAACTTAAACACATTATTAAACACAAACAAAAAC			II			GGCAATTTGGGTGACTCTGGAGTGGTTGCATGACCCCACTTATCTGTAAAATGGAGAGAA[CG]TTCTTGCTTGTGTCTAACAATGTGCTTAAGCTTGAATGAAGCAATAGTTGAGCATACCCA	37	1	158518363	ACTATTGCTTCATTCAAGCTTAAGCACATTGTTAGACACAAGCAAGAACG	1	156784987	F	rs75775105				OR6Y1	NM_001005189	TSS1500		Open_Sea								5_Quies2	Quies
cg03271520	cg03271520	57798411	CATAATAAAAATACAATAAACAATTTAAAATTATTCCTCCAACCAATCTC			II			CTGTTTTAGAATCTGATGGCAGTGTAGACACCTCTGACTTCCTGGGCTCTGGGCTCACCC[CG]AGACTGGTTGGAGGAACAACTTTAAATTGTTCACTGCATTCCTACTATGATACATCCTTT	37	17	3100171	ATAGTAGGAATGCAGTGAACAATTTAAAGTTGTTCCTCCAACCAGTCTCG	17	3046921	F					OR1A2	NM_012352	TSS1500		Open_Sea								8_Quies5	Quies
cg03272195	cg03272195	41754363	ACTATCCCAACAACCTAAAATTAAAATTTCTCTTACTATCTAAAATCATC			II			TTCTTTTGCTGTGAATAGAGTTAGTTTCCAAACAGGGCGCTACCTCTCTCATTTAACAGT[CG]ATGATTTCAGACAGTAAGAGAAATTTCAATCCTAGGCTGTTGGGATAGTCAGGAATTCCA	37	17	14211184	CTATCCCAACAGCCTAGGATTGAAATTTCTCTTACTGTCTGAAATCATCG	17	14151909	F					HS3ST3B1	NM_006041	Body	chr17:14212363-14212788	Shore			TRUE					91_BivProm4	BivProm
cg03296565	cg03296565	70725359	AATTCTAAAAAATTTACAACCCATTTCCAAAAAAACCACRAATATTCCTC			II			GGCAGCACTCTGGTTCTGAGAAGTTTACAGCCCATTTCCAGAAAAGCCACGAATATTCCT[CG]CCTTGCTTTTAATATTCAACATTTTCTTTAGAGGCATTCTGTATTTTAATCCTCTCATTT	37	17	51191056	GTTCTGAGAAGTTTACAGCCCATTTCCAGAAAAGCCACGAATATTCCTCG	17	48546055	R									Open_Sea			TRUE					42_EnhWk8	EnhWk
cg03346987	cg03346987	26616468	TCCTTTTACTTTCTATTTTCTATTACTAATTCATTTCATTCAATTTTTAC			II			TTCTGTTTCCATCCTTTTACTTTCTATTTTCTGTTACTAATTCATTTCATTCAGTTTTTA[CG]TCTGTGAATATCCTCTCTAATGCCTTAACTACCAAAATTTTCTCTCTCTTTTTTGTTTTT	37	2	81694961	CCTTTTACTTTCTATTTTCTGTTACTAATTCATTTCATTCAGTTTTTACG	2	81548472	R								chr2:81694322-81694681	Shore								5_Quies2	Quies
cg03402630	cg03402630	57606307	AAAACCAACATAAACCACCCTTAAAAACCTCAACCATAATACTAAAAAAC			II			CAGGAATATCGTGGGGGCACGTATCAGTATTTACCAATCATGACTGGAGTTTAAAGCCCA[CG]CCCTTTAGTATCATGGTTGAGGCCTTCAAGGGTGGCCCATGCTGGCTTCTCCAGCTTTAT	37	22	26192806	CGCCCTTTAGTATCATGGTTGAGGCCTTCAAGGGTGGCCCATGCTGGCTT	22	24522806	F	rs9624901		TRUE		MYO18B	NM_032608	Body		Open_Sea								21_ReprPC4	Repr
cg03453870	cg03453870	55770367	CTTATAAAAAAAACATAATCTTCTTAAAACTTCAACRTAAACACATCCTC			II			TCCCCGGGCTTCTTATGGGAAAGGCATGATCTTCTTGAGACTTCAGCGTAGGCACATCCT[CG]GGGAGCACTTTCTAATGGGAAGTGTGAGTCTGGGTGGATAGTGCCCATGACTCATTGTAA	37	15	39563291	TTATGGGAAAGGCATGATCTTCTTGAGACTTCAGCGTAGGCACATCCTCG	15	37350583	R									Open_Sea			TRUE					46_EnhA4	EnhA
cg03459617	cg03459617	15762355	AAAATAAACATTCTTTTCAAATATACCTACACCATTTACCAAAATAAAAC			II			ATAATTTGTACGACTTGAATTCTTTTAAATTTATTGAGATTCATTTTGGGGCTCAGAATA[CG]TTCTATCTTGGTAAATGGTGCAGGTACACTTGAAAAGAATGTTTATTCTTCTGTTGTTGG	37	4	88528262	CGTTCTATCTTGGTAAATGGTGCAGGTACACTTGAAAAGAATGTTTATTC	4	88747286	F					DSPP	NM_014208	TSS1500		Open_Sea								6_Quies3	Quies
cg03477252	cg03477252	60760345	CTCTAAAAACTATACCCCATCCACACCTCACCAAAATCCAAAAAAACTTC			II			GGACAATGTCTCTCTGAAGGCTGTACCCCATCCACACCTCACCAGAATCCAAGGAGGCTT[CG]GGGGTGTCTGCAGAGTGGGAAGAGGTGCCTTGGAGCCGAGCTCTTCTCTTTTTTCTCTCG	37	6	33288180	TCTGAAGGCTGTACCCCATCCACACCTCACCAGAATCCAAGGAGGCTTCG	6	33396158	R					DAXX;DAXX;DAXX;DAXX	NM_001141969;NR_024517;NM_001350;NM_001141970	Body;Body;Body;Body	chr6:33288733-33289008	Shore			TRUE				TRUE	84_TxEx4	TxEx
cg03478444	cg03478444	64808338	TCTCCACCTCTACCTCCACAAAAATCTTAATAAAATAAAAATCTATCCAC			II			TTCAGATTTCTTTTAGATAGGCAACAAGGAGCCATTGAAGGTTTTTGAGAAAGGAAGATG[CG]TGGACAGACCTTTATTTTATTAAGATCTCTGTGGAGGTAGAGGTGGAGAGGCTGCAAGGA	37	16	49407465	CTCCACCTCTACCTCCACAGAGATCTTAATAAAATAAAGGTCTGTCCACG	16	47964966	F					C16orf78	NM_144602	TSS1500		Open_Sea								42_EnhWk8	EnhWk
cg03478610	cg03478610	27708442	CATTTCTCTACCCAAATTTAATTTTAAAATATACTTCACAAAATCTAACC			II			GGCTTTTGCCCCATTTCTCTACCCAAGTTTAGTTTTGGGGTGTGCTTCACAGAATCTGAC[CG]TTTATCCATTAAGAAAATATTATTGAATTTATATTTTATGCTGTGCACTGGCTATGTGGT	37	3	135702110	CGGTCAGATTCTGTGAAGCACACCCCAAAACTAAACTTGGGTAGAGAAAT	3	137184800	R					PPP2R3A	NM_002718	5'UTR		Open_Sea			TRUE					46_EnhA4	EnhA
cg03498091	cg03498091	32638314	TAATCTAATTACCCCTTATCCATTTCTAAATAATAAATAATAACCTCTTC			II			GCAGGAAATGCCTCATTTTAGGTTTTCTATAAAGGACATAATAGACAAGAAAAGCAAAAG[CG]AAGAGGTTATCATCTATCATTTAGAAATGGACAAGGGGCAATCAGACCATTTTAATGGAG	37	14	28399440	GGTCTGATTGCCCCTTGTCCATTTCTAAATGATAGATGATAACCTCTTCG	14	27469280	F									Open_Sea			TRUE					42_EnhWk8	EnhWk
cg03507064	cg03507064	18680492	CTTTCTTTCCCCCAAACCAAAATAATTATACCTTTTTATATAATTTCAAC			II			GATCAGAGGCCTCTTCTGCCCTGGTATAAAGGAGATATTCACTGAGGTATATGTAAAGAG[CG]TTGAAATCACATAAAAAGGTATAACTATTCTGGTTTGGGGGAAAGAAAGAAAGATACATA	37	3	84259272	TTTCTTTCCCCCAAACCAGAATAGTTATACCTTTTTATGTGATTTCAACG	3	84341962	F	rs9855231								Open_Sea			TRUE					42_EnhWk8	EnhWk
cg03537386	cg03537386	54659467	CCCAAATTTCCATATCTATCAATAAAACACAATCATATTTTAAAACTTAC			II			GTTCAACTGACTCATTCATTCACCACAAGATTCCAGGGTGGCGCAAAACTACATCCTCGC[CG]TAAGCCTTAAAACATGACTGTGCCCCACTGACAGACATGGAAACTTGGGCTAAGAGAGAA	37	1	32155667	CCAAGTTTCCATGTCTGTCAGTGGGGCACAGTCATGTTTTAAGGCTTACG	1	31928254	F	rs77460788				COL16A1	NM_001856	Body		Open_Sea			TRUE				TRUE	33_Acet7	Acet
cg03607415	cg03607415	26801371	ATAAAAACTTAAAATTCCACTACAATAATTCAACCAAAAACATAAAAAAC			II			GTGAGACCTCTGTAGAGACTTAAAATTCCACTACAATGATTCAGCCAAGGACATAGAGAA[CG]AAGCCATCTTATGGCAGTCCAGTCAAATAAGAACCTTTCTAACCTCTTCTCAGTTCTGAT	37	5	89881642	TAGAGACTTAAAATTCCACTACAATGATTCAGCCAAGGACATAGAGAACG	5	89917398	R					GPR98;GPR98	NR_003149;NM_032119	Body;Body		Open_Sea			TRUE					60_EnhA18	EnhA
cg03661324	cg03661324	39616440	TCTCTCAAACCCTTATTTAACCACATAAACAACTCCACAAAAAAATAATC			II			GTTTTGTGTTGTCTCTCAGACCCTTGTTTGGCCACATGAGCAGCTCCACAGAGAAATGGT[CG]ATACTATTGTAGATATTATCATATCCCACTACTCCCTTCTCTTTTGTTTAGCATGATATG	37	2	79411917	CGACCATTTCTCTGTGGAGCTGCTCATGTGGCCAAACAAGGGTCTGAGAG	2	79265425	R									Open_Sea								5_Quies2	Quies
cg03668556	cg03668556	23772411	CCCTACTACTAACCATAACTAAAAACACATAAATTTTACTTAACAATAAC			II			GCTTAATTGGTCCCTGCTGCTAACCATGACTGAAAACACATGGGTTTTACTTAGCAATAG[CG]TGACATTTTCTTTTCTCAGACTTCTCCGGATGGGGGCTAGTTCAGTTTTGGTTTGAAAGG	37	6	2977293	CGCTATTGCTAAGTAAAACCCATGTGTTTTCAGTCATGGTTAGCAGCAGG	6	2922292	R									Open_Sea			TRUE					46_EnhA4	EnhA
cg03704215	cg03704215	16693495	AATTAAAATAACACAACTATCAAACCAAAAAATACCTTAAATTCACAATC			II			CATGCTTTCTCTGAGACTCTGGGTAGAATCTTTCCTTGACTTTAGCAACCTTCTGGTAAG[CG]ACTGTGAATTCAAGGCATTCCTTGGCCTGACAGCTGTGTCATTCCAATCTCTGCCTCTGC	37	13	38276207	ATTGGAATGACACAGCTGTCAGGCCAAGGAATGCCTTGAATTCACAGTCG	13	37174207	F					TRPC4;TRPC4;TRPC4;TRPC4;TRPC4;TRPC4	NM_001135957;NM_016179;NM_001135956;NM_001135958;NM_003306;NM_001135955	Body;Body;Body;Body;Body;Body		Open_Sea			TRUE				TRUE	46_EnhA4	EnhA
cg03752741	cg03752741	11755447	ATTAAAACACTAATAATCATTTACTCAAATTTACAATTAACACAATTCTC			II			CTCCAGGCTTGGAGACTCAGTGATTAATAGTCAATGAAATGACCACTGAATGGTAAATAC[CG]AGAATTGTGCCAACTGTAAACCTGAGTAAATGATTATTAGTGTTTTAACTAGTGTCACTG	37	15	84168459	TTAAAACACTAATAATCATTTACTCAGGTTTACAGTTGGCACAATTCTCG	15	81959463	F	rs10520579				SH3GL3;SH3GL3	NR_026799;NM_003027	Body;Body		Open_Sea			TRUE					60_EnhA18	EnhA
cg03799230	cg03799230	22705304	AAAAAAACCCCCAAAACTATATTCTCAACATAACTATTAAAAAAATCTAC			II			ACCTTCCATTTTCCTATAAAGGAGGGAGTGTTGTGAGCATTTATTTCCCAGGAAATGGCA[CG]TAGATCTTTCTAATAGTTATGCTGAGAACATAGTTTTGGGGGTTTCCTTTGACATTTCAA	37	11	80184550	AGGAAACCCCCAAAACTATGTTCTCAGCATAACTATTAGAAAGATCTACG	11	79862198	F									Open_Sea			TRUE					42_EnhWk8	EnhWk
cg03815116	cg03815116	25614387	TAATAAAATCTAATACTTCTTACCTAATAAACAAATTCTATACCATTATC			II			GATGGATATGCTAATGGGATCTAGTGCTTCTTACCTGATGGACAGGTTCTATACCATTAT[CG]AGCCAATCCTAACCACTGGAAGGTGTTAGGCCCATCCCCACCTCAGGAAGCTCCCTGAAT	37	4	44654206	AATGGGATCTAGTGCTTCTTACCTGATGGACAGGTTCTATACCATTATCG	4	44348963	R					YIPF7	NM_182592	TSS1500		Open_Sea								37_EnhWk3	EnhWk
cg03827720	cg03827720	53756403	CATATAAAACTAAAATCCTTCTCTAACCATAACTCACCTCCACRAATTAC			II			GAGTCAAAATGAAATAGGCAGGTAAGGCTGAAAGAATGCTCTAGTCACAGGAAGAGCCTA[CG]CAATTCGTGGAGGTGAGTCATGGTTAGAGAAGGATCCTAGTTCCACATGGTTGTAGAACA	37	12	18843724	CGCAATTCGTGGAGGTGAGTCATGGTTAGAGAAGGATCCTAGTTCCACAT	12	18734991	F					PLCZ1	NM_033123	Body		Open_Sea			TRUE					46_EnhA4	EnhA
cg03833216	cg03833216	34809469	AAAATAACAAAATAAATAATTTCAAAAACCTATCCCTCAACTAAAACATC			II			GTCTTTGAATATTTTTCAGACATTGGGGAAAATTGATTCTGACAGTTTTGCTTAATTTTT[CG]ATGTTTCAGTTGAGGGACAGGCCCTTGAAACTACCTACTCTGTCATTTTTGCTGACATCA	37	17	51603096	CGATGTTTCAGTTGAGGGACAGGCCCTTGAAACTACCTACTCTGTCATTT	17	48958095	F									Open_Sea			TRUE					4_Quies1	Quies
cg03882967	cg03882967	20780303	AATCATACTTTATTTCRAAATTCCTTAACCAATAACTAAAACAATAACAC			II			GTTGGAGCTCAAGTCATGCTTTATTTCGGGGTTCCTTGGCCAATGGCTAAGGCAGTGACA[CG]AAGCCAGTAAGACAAGTCGCAAGTAGGCCTCCTCTAATATGCAATCTTTGCTCCAGAGCT	37	3	182117858	CGTGTCACTGCCTTAGCCATTGGCCAAGGAACCCCGAAATAAAGCATGAC	3	183600552	R									Open_Sea			TRUE					60_EnhA18	EnhA
cg03887721	cg03887721	38655438	TATTTCTATCCCAATAAAAACCTAACTAAATAAATAAAACTCCATAAAAC			II			TTGCACATACACTTTTAGGTACTGGGGATTCAGAGAGGAAAAAGGACAAAGATCCTTCCC[CG]TTTTATGGAGCTTTATCTACTCAGTCAGGCCCTCACTGGGACAGAAACACATACCAAGCC	37	13	106756690	GTTTCTGTCCCAGTGAGGGCCTGACTGAGTAGATAAAGCTCCATAAAACG	13	105554691	F									Open_Sea			TRUE				TRUE	46_EnhA4	EnhA
cg03893663	cg03893663	31721481	ACCAAAAATAATTCTAACCAAACTAAAATCAAAATATAAAATTTATAAAC			II			GGGGAATGGAATGCCAGTGAGGAAATGTAATGATGTACAGATTGTATCAAAATAAAGGTG[CG]TCCACAAACTCTACACTCTGACCTCAGCCTGGTTAGAATTACTTTTGGCCTCAAAAGGAG	37	11	110067118	CCAAAAGTAATTCTAACCAGGCTGAGGTCAGAGTGTAGAGTTTGTGGACG	11	109572328	F									Open_Sea			TRUE				TRUE	47_EnhA5	EnhA
cg03919488	cg03919488	63705388	AAATTAACTCAACTTCCCRACTAAAATACCTTTATATTAAACTATTCTTC			II			TAAAAATGAGGAAAAAAAAAAAAAAAAGAGAGAAAAAGGCACTGGGGAGGAGTTGAGTCT[CG]AAGAACAGTCTAACATAAAGGTATTCCAGCCGGGAAGTTGAGTTAACTTCTGACTCAGGT	37	12	63179691	AGTTAACTCAACTTCCCGGCTGGAATACCTTTATGTTAGACTGTTCTTCG	12	61465958	F	rs78912506				PPM1H	NM_020700	Body		Open_Sea			TRUE				TRUE	45_EnhA3	EnhA
cg03930929	cg03930929	54789493	AAAATATCTATATATTTTTTAAAACACCAAAATCCTATCATACAAACCAC			II			TCCTCTGAGCCTGTGAGTGGTGGCAGGTCAGAGCCAGACTAAGGCTGGAATCTTTTTAAA[CG]TGGTCTGCATGACAGGACTCTGGTGCTTTAAAAAATATACAGATATTCCCAGACCCCATC	37	3	3862703	CGTGGTCTGCATGACAGGACTCTGGTGCTTTAAAAAATATACAGATATTC	3	3837703	F					LRRN1	NM_020873	5'UTR		Open_Sea			TRUE					72_TxWk2	TxWk
cg03973705	cg03973705	28754327	CACATAAAAACCAAAATTTTCAAAAACTAAAACTACCTCTATTCTTCCTC			II			TCTGTTTTCTTGATGGTGGCCTTTGCATATTCATTCAATAATCAAAGATCTGTGGAATTC[CG]AGGAAGAATAGAGGTAGTTCTAGCCTTTGAAAACTTTGGCCTCTATGTGGAGGGACAAGG	37	16	24174850	ACATAGAGGCCAAAGTTTTCAAAGGCTAGAACTACCTCTATTCTTCCTCG	16	24082351	F					PRKCB;PRKCB	NM_002738;NM_212535	Body;Body		Open_Sea			TRUE		16:24174746-24174937	Unclassified_Cell_type_specific		80_Tx8	Tx
cg03975815	cg03975815	69643477	TCCRAACTAAAAAAAATATCAATAATCAAATTCAACCTCTCCAAAACTAC			II			CAATTTCATCATCACTGGAGATGTTAAAATAGAGACTGAGTGAAGATCAAATGGGGTGGT[CG]TAGCCCTGGAGAGGCTGAATTTGACCACTGATATTCTTTCCAGCTCGGAGAGTCAATGAT	37	1	240270565	CCGAGCTGGAAAGAATATCAGTGGTCAAATTCAGCCTCTCCAGGGCTACG	1	238337188	F					FMN2	NM_020066	Body		Open_Sea			TRUE					46_EnhA4	EnhA
cg03989711	cg03989711	33807483	TAAACTACCTAAAAAAAACATCCAAAAATATCTACTTATCAAATAAAACA	71810430	TAAACTACCTAAAAAAAACGTCCGAAAATATCTACTTATCGAATAAAACG	I	A	Red	CCCCACAGCACCTGTGGCTGGGGTAGAAATCACCCCTAATCCCTAGATCCCCGGGCCCCC[CG]TCCCACCCGACAAGCAGACACTCTCGGACGTCTCTCCCAGGCAGTCCATGCCTGTAAACT	37	17	80970799	TGGACTGCCTGGGAGAGACGTCCGAGAGTGTCTGCTTGTCGGGTGGGACG	17	78564088	F	rs1531283				B3GNTL1	NM_001009905	Body	chr17:80969748-80970160	Shore			TRUE	17:78564079-78564182			TRUE	44_EnhA2	EnhA
cg03997517	cg03997517	49724325	AAAACTTACATCACAATCATATTCTTATCTCAATAATAAAAACCTAATTC			II			TTATTTGACTTCCTTCTTAGTCTGTTGTACAGTAAACTACATTGATTGATATTTAAATAT[CG]AACTAGGCTTCCATCATTGAGATAAGAACATGATTGTGATGTAAGTTTTTTATATGTTTC	37	15	27081254	CGAACTAGGCTTCCATCATTGAGATAAGAACATGATTGTGATGTAAGTTT	15	24632347	F								chr15:27083992-27084222	Shelf								7_Quies4	Quies
cg04001071	cg04001071	19737355	TCAAACTCCTATCATTACACAATTACAAAAATAACAAAAATTATCATTAC			II			GTATTAATGATTCAAGCTCCTATCATTACACAGTTGCAGAGATAGCAAAAGTTGTCATTA[CG]TGAAAACCTTCCTCTGTTGAACTGAAATCTTATGAGTCCTGTTTCTTGCATCTTCCTGAA	37	13	47613485	CAAGCTCCTATCATTACACAGTTGCAGAGATAGCAAAAGTTGTCATTACG	13	46511486	R									Open_Sea			TRUE					46_EnhA4	EnhA
cg04057599	cg04057599	15756411	ATCTATAAATTAACTCTCACRAAACCACACTAAATACTAAAACAAAAACC			II			AGGTCAATGGTGAAGATTCAGTGGGATAAAATGTGTAAACACTCCTCAATGCATATTCCC[CG]GCCTCTGCCTCAGCATTCAGTGTGGTCCCGTGAGAGTTAACTCATAGACCTAAGAGCCAT	37	11	13237604	CGGCCTCTGCCTCAGCATTCAGTGTGGTCCCGTGAGAGTTAACTCATAGA	11	13194180	F	rs16912473								Open_Sea			TRUE				TRUE	33_Acet7	Acet
cg04062622	cg04062622	46809322	TCTAACAAAACCTTAACCTTAATCTAAATTAATAAAAAATTAACACACTC			II			GACTTTCTTCCTCTAACAGGGCCTTGACCTTGGTCTGGATTAGTGGGAAATTAACACACT[CG]TCTTGAAATTTTAAATACTTGAGCCTGAATCTACCAAATCAGGACATTCAGATTTTTAAA	37	11	28857582	CGAGTGTGTTAATTTCCCACTAATCCAGACCAAGGTCAAGGCCCTGTTAG	11	28814158	R	rs34907221								Open_Sea			TRUE					46_EnhA4	EnhA
cg04094178	cg04094178	36745367	TAAATAACTTCTTCATCTCCAAAATATCAAAATAACTACTCCCTTCCCAC			II			TGGAAAATGAATAAATGACTTCTTCATCTCCAAAGTATCAAGGTGGCTGCTCCCTTCCCA[CG]TTTCCTTCCTAAAGACAGAGGTGGACAAAGACTCAGTGTCCTCTGTGGGGGCTTTTATGG	37	1	4195569	CGTGGGAAGGGAGCAGCCACCTTGATACTTTGGAGATGAAGAAGTCATTT	1	4095429	R								chr1:4192633-4193243	Shelf								10_HET2	HET
cg04136490	cg04136490	70673354	AATCAATTCATATTAATCTTTTCTCCCTCTTATTAAACTAAAAATTCCTC			II			TTTTTCCAGTTAGTCAATTCATGTTAATCTTTTCTCCCTCTTGTTAGGCTAAAAATTCCT[CG]AGCCTGAAACACAGTTTCTGATTATTTATACTTTTATTCATATAGAATCAAATAATGAAC	37	14	21053613	GTCAATTCATGTTAATCTTTTCTCCCTCTTGTTAGGCTAAAAATTCCTCG	14	20123453	R					RNASE11	NM_145250	5'UTR		Open_Sea								21_ReprPC4	Repr
cg04137004	cg04137004	12638412	CTAAAAAAAATACACTACTAAAAAAAACCTACACCACRCACCACCCTTAC			II			TGGTGTGAAGCCTAAGGAGGGTGCACTGCTAAGAAAAGCCTGCACCACGCACCACCCTTG[CG]TCTATAGTCTGGAGGTGGTTTTGTGGTCAGAACATGGGTGGGCAGGAGCCTAAGCACAGG	37	11	13140079	CGCAAGGGTGGTGCGTGGTGCAGGCTTTTCTTAGCAGTGCACCCTCCTTA	11	13096655	R									Open_Sea			TRUE				TRUE	33_Acet7	Acet
cg04157272	cg04157272	37726509	CAAACTATATAAAACCCACTAACAATTCAAAAAAAATAAATCAAATCACA	40626453	CAAACTATATAAAACCCACTAACAATTCGAAAAAAATAAATCAAATCACG	I	A	Red	CCTCCCTTCAACCAGACTATGTAGAGCCCACTGACAATTCGAGGGGAATGAATCAGATCA[CG]GCTTTTCTCCACAAAGCTTCTAGCCTCCCTTTCACCCCATTCCTATTAATATAAGCCACC	37	2	68017838	CAGACTATGTAGAGCCCACTGACAATTCGAGGGGAATGAATCAGATCACG	2	67871342	R									Open_Sea			TRUE					32_Acet6	Acet
cg04163595	cg04163595	53709325	CCCTTCAAATTCTTATACATTTAAATATCATACCACCTACAACAACATAC			II			TAAGAATAAATCCCTTCAAGTTCTTATGCATTTGAGTGTCATACCACCTACAGCAACATA[CG]CTCAAGTACCTTTAACGATACAGTCATATAGCATGAGTTTAATTTTCCTGAGAACTAAAT	37	14	53511232	CCTTCAAGTTCTTATGCATTTGAGTGTCATACCACCTACAGCAACATACG	14	52580982	R		rs35117986			DDHD1;DDHD1;DDHD1	NM_001160147;NM_030637;NM_001160148	3'UTR;3'UTR;3'UTR		Open_Sea			TRUE					47_EnhA5	EnhA
cg04234597	cg04234597	17627432	CTACTTTTCCTTATCATAAAAATAAACTATTTAAATATCAATTATACAAC			II			AGGGTACAGTTCTACTTTTCCTTATCATAGAGGTAAACTGTTTAAATATCAATTATGCAA[CG]ACCCTCTATGTACTCTAGAAACAGATACAGGCTGTTCAACTTACATCCATGACTCTACTT	37	5	3851581	TACTTTTCCTTATCATAGAGGTAAACTGTTTAAATATCAATTATGCAACG	5	3904581	R								chr5:3854536-3854796	Shelf					5:3851532-3851606	Unclassified_Cell_type_specific		5_Quies2	Quies
cg04285362	cg04285362	59790340	TAATTTAAACAAACCCAAAACCTCACTAATCTTACAAAACTCCCTAAAAC			II			GACTCACTTAACCTTGCCCAGCAGCAGACAGATCTACCACAGCCTGTTTTCCTGAGGCCA[CG]CTCCAGGGAGCCCTGTAAGATCAGTGAGGCTCTGGGTCTGCCCAAACCATGGGCAATGGG	37	4	14746310	CGCTCCAGGGAGCCCTGTAAGATCAGTGAGGCTCTGGGTCTGCCCAAACC	4	14355408	F	rs6449073								Open_Sea			TRUE		4:14746242-14746348	Unclassified_Cell_type_specific		60_EnhA18	EnhA
cg04362790	cg04362790	33622497	TAACCTTACATACAATCACACATACCACTTATACACATCTAAAAACCTCA	45682372	TAACCTTACATACAATCGCGCATACCGCTTATACACATCTAAAAACCTCG	I	T	Red	TGGCAACAAAACTGGCCTTGCATACAGTCGCGCATACCGCTTGTGCACATCTAGGAGCCT[CG]TGGATAAACATGCCACACGGCACAGACACCCACGCATGTACACTCATGTGCACACACAGC	37	14	100223811	CGAGGCTCCTAGATGTGCACAAGCGGTATGCGCGACTGTATGCAAGGCCA	14	99293564	R									Open_Sea			TRUE				TRUE	46_EnhA4	EnhA
cg04384689	cg04384689	58699305	ACCCTAAATCATAAAAACTCACATATTCTATAACCTCTAATTAAAAACCC			II			TTGTAACCACAACCCTGAGTCATGAAGACTCACATGTTCTGTAACCTCTGATTAAAAGCC[CG]GAAAGCGTGTAATATCCACTAGTGATTCCTATCCAAAATATCTCTTTTTAAGGTTTCAGA	37	6	44039689	CGGGCTTTTAATCAGAGGTTACAGAACATGTGAGTCTTCATGACTCAGGG	6	44147667	R								chr6:44041014-44041468	Shore		RDMR					TRUE	46_EnhA4	EnhA
cg04414509	cg04414509	55732412	CTAACATTAAATACTAAAATACTTAAAAACCACCTTTCCAATAATTAATC			II			TAGCACTGCCTGTTTCCCACAGCCAGCACAGAATAATTCACCCACACACACACTCTGTGT[CG]ATCAACCACTGGAAAGGTGGTCTCCAAGCATCCCAGCACTCAATGTCAGGGACCTCAGCC	37	3	169351419	TGACATTGAGTGCTGGGATGCTTGGAGACCACCTTTCCAGTGGTTGATCG	3	170834113	F			TRUE		MECOM	NM_004991	Body		Open_Sea								36_EnhWk2	EnhWk
cg04416302	cg04416302	35788386	AAAACCACATCTTTTCTAATTATAAACAACTTTATCCCACCTTATAACAC			II			CAGTTATAAATGGAAAATATATTTGTTTATTGATAAGTCATTTAACACTCTATGATAGTA[CG]TGCCACAAGGTGGGATAAAGTTGTTCATAATCAGAAAAGATGTGGCCCTTGCCCACAGTG	37	11	31143518	CGTGCCACAAGGTGGGATAAAGTTGTTCATAATCAGAAAAGATGTGGCCC	11	31100094	F									Open_Sea			TRUE					6_Quies3	Quies
cg04436634	cg04436634	58768335	ACAAACACATACATTACAAACACATATATATATAAATAACATACAAATTC			II			ATAAAGACAATATAAACGTATATGTGGTGTGTGTATCTTTATATGTGATGTGTGTATCTA[CG]AATTTGCATGCTATCTATATACATATGTGTTTGTAATGTATGTGCCTGCCTGATATATTT	37	1	158575773	CAGGCACATACATTACAAACACATATGTATATAGATAGCATGCAAATTCG	1	156842397	F					OR10Z1	NM_001004478	TSS1500		Open_Sea								4_Quies1	Quies
cg04438395	cg04438395	18799424	AAAAATAAATCAACAAAAACTTCCTAAAAACCCTAAATTACAAAAAAACC			II			TCCAGAGCACAGGGAATGGGTCAGCAGGGGCTTCCTGGGAACCCTGGGTTACAGAGGAGC[CG]TGATAATGCTGAAGTTAGACACTGAAGTCTTAGCTGTGCCCTTGGGTTAGAGTGAACAGG	37	10	132200182	CGGCTCCTCTGTAACCCAGGGTTCCCAGGAAGCCCCTGCTGACCCATTCC	10	132090172	R									Open_Sea			TRUE					10_HET2	HET
cg04503593	cg04503593	66731420	TAAAATTTAAAACCCTATAATTTAATATTCAACTTCACATCCTCACAATC			II			ACAATCCCACAACAATTGTGAAAATTAGGAAAGCACAGATCAGATCTGCTTAGCATCCAC[CG]ACTGTGAGGATGTGAAGCTGAACACCAAATTACAGGGTTTCAAACCTCAAGCCTTGGTGA	37	4	77579326	GAGGTTTGAAACCCTGTAATTTGGTGTTCAGCTTCACATCCTCACAGTCG	4	77798350	F	rs57608067				SHROOM3	NM_020859	Body		Open_Sea			TRUE					46_EnhA4	EnhA
cg04505972	cg04505972	71685437	ATAATAACAATTTTATAAATATTAAATTACTACCTCACCTCCTATCATCC			II			GTCACCTCATAATGGTGGCAGTTTTATAAATATTAGGTTACTACCTCACCTCCTGTCATC[CG]TTTGTCAAATACTTGAGTCATTCAAACTTAACGCCCACACGTTCAAAGTTGTACTCCAGG	37	2	173508040	CGGATGACAGGAGGTGAGGTAGTAACCTAATATTTATAAAACTGCCACCA	2	173216286	R			TRUE						Open_Sea			TRUE					32_Acet6	Acet
cg04533266	cg04533266	58708312	AACCCCCTCCATAAAAATCATCTAAAAACATTAAACATATCAAATATATC			II			CTGCATTTTCTAACCCCCTCCATGAGAGTCATCTAAAAGCATTGAACATATCAGATATAT[CG]AGTTATTGTCAAATGTACCACTTTTCTTTAAAATTGCAGCTGTTTATCTCTTCATCAGTG	37	3	191855359	ACCCCCTCCATGAGAGTCATCTAAAAGCATTGAACATATCAGATATATCG	3	193338053	R									Open_Sea		CDMR						4_Quies1	Quies
cg04554576	cg04554576	36737436	ACTAATATCTAACTATCACTAACCRAATCTCACATTCTTATTCAATATAC			II			CAAGGGACAATGCTGGTGTCTGACTGTCACTAACCGAGTCTCACATTCTTATTCAATGTA[CG]GCATGGAATTTTAAAACAAGTACTTGTCAGGAAACCACACAGCAGCAAGCTCAGAATTCC	37	2	200168577	CTGGTGTCTGACTGTCACTAACCGAGTCTCACATTCTTATTCAATGTACG	2	199876822	R					SATB2	NM_015265	Body		Open_Sea			TRUE				TRUE	46_EnhA4	EnhA
cg04555780	cg04555780	43653493	TCCCTATAACTTATATTTAAAAAATATTTAACRTTCACTTCTCTACCCTC			II			AGAAATGATAGATCAGGGTTGCTGCAGGGAGTGCGAAGTATGAGGGCATTCCAGCTTGGC[CG]AGGGTAGAGAAGTGAACGTCAAACATTTTTCAAACATAAGTCATAGGGAATAAACATACA	37	3	186945843	CCCTATGACTTATGTTTGAAAAATGTTTGACGTTCACTTCTCTACCCTCG	3	188428537	F					MASP1	NM_001879	Body		Open_Sea			TRUE				TRUE	47_EnhA5	EnhA
cg04570669	cg04570669	65690355	TTATCCTACCCCATATTTCTCATAACCATCRAAAATTTAACATTTACTTC			II			TTTTATCAACCTTATCCTGCCCCATATTTCTCATGGCCATCGGGAATTTAGCATTTGCTT[CG]TATTATTTGCTTGGTTCAAAATGAATCAAGATGCTGTCCTTTTTTATGTTGCAACATTGG	37	4	71063474	CGAAGCAAATGCTAAATTCCCGATGGCCATGAGAAATATGGGGCAGGATA	4	71098063	R				TRUE	ODAM	NM_017855	Body		Open_Sea			TRUE					57_EnhA15	EnhA
cg04574507	cg04574507	31779353	ACTTTCCTAAATACAATTAAACACTAAAAATCTAAATCTTTCTATCTCCC			II			ACATTTGACTGCCTTAAGGCTTCAGGTTCTAGTCCCAACCACCAGAATGGTTGAAGAGGG[CG]GGAGACAGAAAGACCCAGACCCTTAGTGTCCAATTGCACCTAGGAAAGCCCTGCTTGCTT	37	1	158301038	CTTTCCTAGGTGCAATTGGACACTAAGGGTCTGGGTCTTTCTGTCTCCCG	1	156567662	F	rs3181084			TRUE	CD1B	NM_001764	Body		Open_Sea								39_EnhWk5	EnhWk
cg04700930	cg04700930	19789448	AACACTAACCAAAACCACRCAACTCAAAATAAATAAATCTAAAATAAACC			II			GTTCCAGGGCCATTAGGAAGAATCTTAACCCAAAACATGGGCTTTTGTTCAACTACAACT[CG]GTTTATTTCAGATTCATCCATTTTGAGTTGCGTGGCTTTGGCCAGTGTTGAACTCTGAGC	37	12	98030706	CGGTTTATTTCAGATTCATCCATTTTGAGTTGCGTGGCTTTGGCCAGTGT	12	96554837	F									Open_Sea			TRUE					9_HET1	HET
cg04724556	cg04724556	51798439	CATACCAAATAACAAAAAACTACATTCATCAAAAAAAAACAACAATATCC			II			TAAAGGACCTTCTGCATTCAAATAGTGTGTCATGAAATGGGAATGATAAAATACAGAAAG[CG]GACATTGCTGTCTCTTCTTGATGAATGCAGCTTTTTGTTACCTGGTATGAGGCCAGAATA	37	15	44507997	CGGACATTGCTGTCTCTTCTTGATGAATGCAGCTTTTTGTTACCTGGTAT	15	42295289	F									Open_Sea			TRUE				TRUE	46_EnhA4	EnhA
cg04733856	cg04733856	47621322	ATAAACAATATCCAACRAAATTATTACAAAATAAACATATTAAAACCCAC			II			TGTACAAAAGTCCAAAATGGCAAAATGAAGGTGTGTGGTCTCTGCCTACAAATTAAAATA[CG]TGGGTTTTAACATGTTCATTTTGTAATAACCTCGCTGGACACTGCTTATTGAGTTAAATT	37	3	24961439	CGTGGGTTTTAACATGTTCATTTTGTAATAACCTCGCTGGACACTGCTTA	3	24936443	F	rs76836904								Open_Sea			TRUE					42_EnhWk8	EnhWk
cg04739648	cg04739648	33613309	AATCCAAACTATCCTATATAACTAAACTAAATTCCTTTACTTTTCTATTC			II			GAAGACAAAGTAAAAGGCTTGTGACCAGCTACTGGATAGGTATGATTTTAAAAAGCAAAT[CG]AATAGAAAAGCAAAGGAATTTAGTTCAGCTATACAGGATAGTTTGGACTTTGACTTACAT	37	5	25907524	GTCCAAACTATCCTGTATAGCTGAACTAAATTCCTTTGCTTTTCTATTCG	5	25943281	F								chr5:25909342-25909651	Shore								5_Quies2	Quies
cg04742334	cg04742334	60703376	CTCTACAAAAAACTAAATACTATTACAAAAAATTAATAAAAAACCCCAAC			II			AGTGGATTCATCTCTGCAAGAGGCTAAGTACTGTTACAAGAAATTGATGGAAGACCCCAA[CG]TCTTATCAGTTTTCCACATCCAATGGGCTCTGTCTACTCTACCTTGTCCCTTTTTATTAC	37	20	37850248	TCTGCAAGAGGCTAAGTACTGTTACAAGAAATTGATGGAAGACCCCAACG	20	37283662	R					LOC339568	NR_027124	Body		Open_Sea					20:37850154-37850293	Unclassified_Cell_type_specific		21_ReprPC4	Repr
cg04756252	cg04756252	48631394	AAACATACTTACAATATCTCTCCCTATCTATCTACTCACATAAACATTCC			II			GATACAGAAAACTGTGTAACTGCACATACACATACCAGTAGCACGATGAGCTCAGATGGA[CG]GAATGCTTATGTGAGCAGACAGACAGGGAGAGATACTGCAAGCATGTTCCCCTCCTTCCC	37	8	134049349	CGGAATGCTTATGTGAGCAGACAGACAGGGAGAGATACTGCAAGCATGTT	8	134118531	F					SLA;SLA;TG;SLA	NM_001045557;NM_006748;NM_003235;NM_001045556	3'UTR;3'UTR;Body;3'UTR		Open_Sea			TRUE				TRUE	70_TxEnh8	TxEnh
cg04771109	cg04771109	14747324	AATAATATTTAACTAAACCATAATAACTAAAATTCATACAACTCRAAACC			II			GTCGGGGGACTGATAATGTTTAACTAAGCCATAGTAACTGAAATTCATGCAGCTCGGAAC[CG]TGCAAAGCAAGGAACACACACACACACACACACTCTCTCTCTCTTTCTCTCACTCATTGT	37	19	32865061	CGGTTCCGAGCTGCATGAATTTCAGTTACTATGGCTTAGTTAAACATTAT	19	37556901	R					ZNF507;ZNF507	NM_001136156;NM_014910	Body;Body		Open_Sea							TRUE	45_EnhA3	EnhA
cg04810745	cg04810745	71757363	TAAAAAAAATAAATTCCTAATCTACTACCTAAACTTACATATAAATCTTC			II			ATTCCTGTCCTTGGAAAGGGTGAATTCCTGGTCTGCTACCTAAACTTGCATGTGGATCTT[CG]GTATGTTGACCACGAGTTAATGACTCATTCCCTATTAACCATAGTTATTCTCTCTCCCTA	37	2	189064557	GGAAAGGGTGAATTCCTGGTCTGCTACCTAAACTTGCATGTGGATCTTCG	2	188772802	R									Open_Sea			TRUE		2:189064463-189064676	Unclassified_Cell_type_specific	TRUE	46_EnhA4	EnhA
cg04816803	cg04816803	38702377	AATCCTAACTATTTATCTTTACTCAAATTACTTCACATTTAAAAAAATTC			II			GTGCCTTCTGGAAAGGGGGACACTGGACTCAATGGTCCTGGACACAGTCTTCTTAGCACA[CG]AATTTTCCCAAATGTGAAGTAATTTGAGCAAAGACAAATAGTCAGGATCACTGCACTCAC	37	10	44426803	ATCCTGACTATTTGTCTTTGCTCAAATTACTTCACATTTGGGAAAATTCG	10	43746809	F	rs75409212								Open_Sea			TRUE				TRUE	47_EnhA5	EnhA
cg04902968	cg04902968	70775342	AAAAATTTAATCTATTTCTCAAAACAAACCATTATAAATACTTTTTAAAC			II			AAATTAGTAGGGAAAGTTTAGTCTATTTCTCAAAACAAGCCATTATAAGTACTTTTTAAA[CG]CCTATGGCTCCCCTCCTTAGCATAGAGCCCATAAGTATTTTAAGCAGAAACCCTGTGGCT	37	1	5771047	AAAGTTTAGTCTATTTCTCAAAACAAGCCATTATAAGTACTTTTTAAACG	1	5693634	R								chr1:5772056-5772513	Shore		CDMR						21_ReprPC4	Repr
cg04914574	cg04914574	27765366	TCCTAAAAAACTTCTCCTTCCRCAAATTCTCTACTATTACTACATAATTC			II			ACACTCTTCACGTTTTGTGACATATGTGCTTGTCGAGTGATCTTAAGACAGCTGGATGTC[CG]AACCATGCAGTAATAGCAGAGAACCTGCGGAAGGAGAAGCTTCCCAGGACGTTCTGAGGG	37	14	99183876	CCTGGGAAGCTTCTCCTTCCGCAGGTTCTCTGCTATTACTGCATGGTTCG	14	98253629	F	rs74626923				C14orf177	NM_182560	3'UTR		Open_Sea								10_HET2	HET
cg04923174	cg04923174	27750389	AAAACTTAATAACACAAACTATATCATTCTCACTTTAATAAAATATAACC			II			CCACATACAATGTTGGTCATAAGCAGTGGATATCTTAGAGGGTTACAGATGGCCAGGAAG[CG]GTCATATCCCATCAAAGTGAGAATGATACAGTTTGTGCCACCAAGTCCCAAGAAGAAGCA	37	1	158549277	CGGTCATATCCCATCAAAGTGAGAATGATACAGTTTGTGCCACCAAGTCC	1	156815901	F		rs41273507			OR10X1	NM_001004477	1stExon		Open_Sea								9_HET1	HET
cg04935522	cg04935522	28809472	CACATCCTTTAAATATTTACAATTCATCATAACTTTATAATTACCTTTCC			II			AGAAAAACTCTCACATCCTTTGGATGTTTGCAGTTCATCATAACTTTGTGGTTACCTTTC[CG]CAACATAAATTTAAAAAAAAAATCACACACACACATACACTCACACAGACCCATATATAG	37	1	53712544	ACATCCTTTGGATGTTTGCAGTTCATCATAACTTTGTGGTTACCTTTCCG	1	53485132	R					LRP8;LRP8;LRP8;LRP8	NM_001018054;NM_004631;NM_033300;NM_017522	3'UTR;3'UTR;3'UTR;3'UTR		Open_Sea			TRUE					80_Tx8	Tx
cg04947555	cg04947555	58797382	AAAATACATAAAAAATACTTAACACATAATCTAACTTCCAATAAATAACC			II			TAGATAGAGGCAATGAAGATGCTACAAGCTGAGACAATGGTATAAACAAATTACAAACAT[CG]GCCACCCACTGGAAGCCAGACCATGTGCTAAGCATTTCCCATGTACTCTCTTGTTTAGGA	37	2	160764918	CGGCCACCCACTGGAAGCCAGACCATGTGCTAAGCATTTCCCATGTACTC	2	160473164	F								chr2:160760604-160761452	Shelf								20_ReprPC3	Repr
cg04948016	cg04948016	74648461	CTCAAACAAAAACTCAAAACAAAACATTCTTCATAAAAACACTCATAAAC			II			AGGAGCAAGATGTTTGTATGTTTAATAAGTAGATGATTTGCCATACGTTATGTGAATGTG[CG]TCCATGAGTGTTCTTATGAAGAATGTTCTGTTCTGAGTCCCTGTTTGAGGAGCATGATTA	37	2	145310966	TCAAACAGGGACTCAGAACAGAACATTCTTCATAAGAACACTCATGGACG	2	145027436	F									Open_Sea			TRUE				TRUE	46_EnhA4	EnhA
cg04948194	cg04948194	20808439	ATTTCTTCAACCCCTTAACCAAAAAAATCAAAAACTAACTTTAAAAAAAC			II			TCTATTTCTCTGGGTTCATTGTTTCTTGTTTGACTTTCATGGGAAGTTTACAGTCGTTTT[CG]TTCTTCCAAAGTCAGTTCCTGACTTCTCTGGTCAAGGGGTTGAAGAAACAACTAGGAAAA	37	14	45840127	CGTTCTTCCAAAGTCAGTTCCTGACTTCTCTGGTCAAGGGGTTGAAGAAA	14	44909877	F		rs74044117							Open_Sea			TRUE					42_EnhWk8	EnhWk
cg04950342	cg04950342	56623375	AATTCCTACTATATACCAAATAATATTTAATTTCATAACAACTTTACAAC			II			ACAGCTTGGACAAGTTACTCACTTTTTGGAGACTCATTTATAAAACAGAGAGAGTACATA[CG]TTGCAAAGTTGTTATGAAATTAAACACCACCTGGCACATAGTAGGAACTCAATAAATGAA	37	3	30544522	CGTTGCAAAGTTGTTATGAAATTAAACACCACCTGGCACATAGTAGGAAC	3	30519526	F									Open_Sea			TRUE		3:30544271-30544537	Unclassified_Cell_type_specific		47_EnhA5	EnhA
cg04958165	cg04958165	10614467	CTTCCCCAACTCCTAAACTAAAAATAAAATTCTCCATTACTTTTATAATC			II			AGACACTACCTCTTCCCCAGCTCCTGGGCTAGAAGTAGAATTCTCCATTGCTTTTATGAT[CG]TGAACTACGTTTGTAGAGTGCTTTGTAGCCTAAAACTTACCTATAATGTGAATTAATTCT	37	4	187360860	TTCCCCAGCTCCTGGGCTAGAAGTAGAATTCTCCATTGCTTTTATGATCG	4	187597854	R								chr4:187356976-187357233	Shelf								4_Quies1	Quies
cg04965200	cg04965200	47700383	AATAAATCTTACAACAAAAATTCAAAATTCAAATTCTAATTCTAAAACTC			II			CACTGTGCTAGAATGAGTCTTACAGCAAGAGTTCAAAGTTCAAATTCTAATTCTAGAACT[CG]TTGAGTGTAAAATTCACAGCAAGTCATAGAACCTCTTGGAACCCCAGTTTCCACATCTGG	37	12	93484239	CGAGTTCTAGAATTAGAATTTGAACTTTGAACTCTTGCTGTAAGACTCAT	12	92008370	R									Open_Sea			TRUE					46_EnhA4	EnhA
cg05028948	cg05028948	36699390	TAACCATAAAAATTTCATCTATTTCCACRACAAAATTAAAAATACATTCC			II			CTCTTAATGGTTGACCATGAAAATTTCATCTATTTCCACGACAGAGTTGGAGATACATTC[CG]GTTGGTTTTTCTGAATCATTGAGCCAAAAACAAACACACGCACAGTTTGGCTTACTCCTA	37	15	50519374	GACCATGAAAATTTCATCTATTTCCACGACAGAGTTGGAGATACATTCCG	15	48306666	R					SLC27A2;SLC27A2	NM_001159629;NM_003645	Body;Body		Open_Sea			TRUE					47_EnhA5	EnhA
cg05040219	cg05040219	53722470	ATTCTCTAAAAACRTTCAAAAAACCTTCRTATAAATACCAACTCTCRACC			II			GACATTTTTAAATTCTCTGGGAACGTTCAGAAGGCCTTCGTGTGAATGCCAGCTCTCGGC[CG]CCAACACACACATGTAGAAGGTACAAGTTGTGGAACCAGAATCAAATATTTGCAGCTGGA	37	1	54200115	CGGCCGAGAGCTGGCATTCACACGAAGGCCTTCTGAACGTTCCCAGAGAA	1	53972703	R					GLIS1	NM_147193	TSS1500	chr1:54203402-54205310	Shelf			TRUE					33_Acet7	Acet
cg05046721	cg05046721	30639509	CTACTCRACCACTTCCCAACCAAAAAACCTCATATAAACCATTTTAAATC			II			GAATCAAGTTTCTGCTCGACCACTTCCCAGCCAGAAGACCTCATATGAACCATTTTGAAT[CG]ATTTGCTCCCTCTGAACTTGTTTCTGCATCCTTATACTGGGGATAAGATTACTATTTTCT	37	1	15208255	CGATTCAAAATGGTTCATATGAGGTCTTCTGGCTGGGAAGTGGTCGAGCA	1	15080842	R					KIAA1026;KIAA1026	NM_201628;NM_015209	Body;Body		Open_Sea			TRUE					55_EnhA13	EnhA
cg05058313	cg05058313	65644310	TAAAAATTAAACAAAAAAATACTCCTATTCACCTATTTATCAAACATTCC			II			AAATGGATTGGTAAGGATTAGGCAGGAGAATGCTCCTGTTCACCTGTTTGTCAAGCATTC[CG]CAGCTTGATGGTATTTCTCTATTCTAAGCCATCTTAATACTTTCCCATGCTCTGTGTAGG	37	7	122317958	AAGGATTAGGCAGGAGAATGCTCCTGTTCACCTGTTTGTCAAGCATTCCG	7	122105194	R					CADPS2;CADPS2;CADPS2	NM_001009571;NM_001167940;NM_017954	Body;Body;Body		Open_Sea			TRUE					60_EnhA18	EnhA
cg05174766	cg05174766	56689333	CAAAATCAAAAACTTTTTAACCTTCTATATCTCTTCCCAAACACAAAATC			II			GTATCCAAAGCAATTATGTTCCTTCTGGAGTAGCTTCAGATAAAGAACCTTCAGAGAGTT[CG]ACCCTGTGCTTGGGAAGAGACACAGAAGGTCAAAAAGTCCTTGATTCTGAGGCCTTCTAA	37	11	84880848	CGACCCTGTGCTTGGGAAGAGACACAGAAGGTCAAAAAGTCCTTGATTCT	11	84558496	F	rs76289510				DLG2	NM_001142699	Body		Open_Sea			TRUE					59_EnhA17	EnhA
cg05205299	cg05205299	36746392	ACCACACCATAATACATAATTACCTAAAACTAAACCCTCAACAAAAACTC			II			ACAAGTAAATTATGGTAAAGGTCGCATCCTTGAGCCCCTCCAATGGTGCCTGCCCCTTCC[CG]AGCCCCTGCTGAGGGCTCAGCCTTAGGCAATCATGCATTATGGTGTGGTGCCCTCTTAGC	37	9	109848356	CCACACCATAATGCATGATTGCCTAAGGCTGAGCCCTCAGCAGGGGCTCG	9	108888177	F					MIR548Q	NR_031752	Body		Open_Sea								37_EnhWk3	EnhWk
cg05235610	cg05235610	34737502	CCAAAAATACAACTATAATCCCATCAAAATCTTCCTAATATACTTTTTTC			II			AAGTCCAGTGTCCAAAGATACAGCTGTGATCCCATCAAAATCTTCCTAATGTACTTTTTT[CG]CTCCAAAATTTTACTCCTTTCTAAATATTCATTGCCTGTAGCCAATGTACCAAATATTGA	37	2	52860117	CAAAGATACAGCTGTGATCCCATCAAAATCTTCCTAATGTACTTTTTTCG	2	52713621	R								chr2:52856694-52857124	Shelf								4_Quies1	Quies
cg05254221	cg05254221	38618504	TTTATCTACAATTCACCAATCCCAAAACAAACACAACTTACATTTAATTC			II			TTTAAGGTGCCTTTGTCTGCAATTCACCAGTCCCAGAGCAGGCACAGCTTACATTTAGTT[CG]TATGAAAGGCTTTAGTCCTCCTCTCCCATCCTTTTATCTGTCCAAGAATTGCATATGATT	37	10	61050062	CGAACTAAATGTAAGCTGTGCCTGCTCTGGGACTGGTGAATTGCAGACAA	10	60720068	R					FAM13C;FAM13C;FAM13C;FAM13C	NM_001001971;NM_001166698;NM_001143773;NM_198215	Body;Body;Body;Body		Open_Sea			TRUE					48_EnhA6	EnhA
cg05255994	cg05255994	30794445	TTACAAATCTATAACTCAACCCAATAAACCAAAAAACATAAAAAAATATC			II			GTGGTCAGGATTTACAGATCTGTGACTCAGCCCAGTGAGCCAGGGAACATGAAAAGATGT[CG]CTGGGGAGAAATATGCAAGGAAGGATGGGAGAGGTCAGCGCCTCCACCAAGCAGGACAGA	37	3	139029435	TACAGATCTGTGACTCAGCCCAGTGAGCCAGGGAACATGAAAAGATGTCG	3	140512125	R									Open_Sea			TRUE				TRUE	46_EnhA4	EnhA
cg05277504	cg05277504	14769334	AAAAAACTATACCAAAACATAAACACAAACTCTATAAAAAAACCACTACA	22620442	AAAAAACTATACCAAAACGTAAACGCGAACTCTATAAAAAAACCGCTACG	I	A	Red	TTGTGGTGTCTTCAGAGGCAGTCCCGCCTGCGTCCTTTGTGCATGCCTGTCCACGCCGGT[CG]CAGCGGTCTCCCCACAGAGCCCGCGCCCACGCCCTGGCACAGCCTCTCCTGCTGTGCACG	37	17	79961614	CGCAGCGGTCTCCCCACAGAGCCCGCGCCCACGCCCTGGCACAGCCTCTC	17	77554903	F					ASPSCR1	NM_024083	Body	chr17:79961577-79961857	Island				17:77554730-77555513			TRUE	43_EnhA1	EnhA
cg05383910	cg05383910	13666361	ATACTAACCTCTAAAATAACAACTTCCCTCTTTCTATTTTATTTTATTTC			II			TCCAGGATGGTAAACTTTTTTTTTTAAAGTCTTTCCTTCCTCTGATGTGGCTCCAGACTT[CG]AAACAAAACAAAACAGAAAGAGGGAAGTTGCTACTCTAGAGGTCAGCATATCTCTAACTC	37	7	37431792	TGCTGACCTCTAGAGTAGCAACTTCCCTCTTTCTGTTTTGTTTTGTTTCG	7	37398317	F					ELMO1	NM_014800	5'UTR		Open_Sea			TRUE					52_EnhA10	EnhA
cg05384697	cg05384697	67809345	ACTAAAAATAAAAACCTTAAAATACAATTTACTCTAACTTTACAAAAATC			II			ATCAATCCAAAACTGAAAATAAAAGCCTTGAGATGCAGTTTGCTCTGACTTTACAAAAAT[CG]AATTCCTTTCTATATAATAATTGAATTTGAATCTACTCGAGTTATGTGAACACAGCTATA	37	12	130334009	CTGAAAATAAAAGCCTTGAGATGCAGTTTGCTCTGACTTTACAAAAATCG	12	128899962	R					TMEM132D	NM_133448	Body		Open_Sea		CDMR						35_EnhWk1	EnhWk
cg05396119	cg05396119	54676491	ATCTCTATTTCTATAATCACTATACCTCTTCTTTTCTATATATAATCTTC			II			ACATCACTGTAGTCTCTGTTTCTGTGATCACTGTGCCTCTTCTTTTCTGTGTGTAATCTT[CG]TTTGCCAGTCTCTTGTAAGGATATTTTGAATGAATTTAGGGCCCACCTGGATAATCCAGG	37	6	133122955	CGAAGATTACACACAGAAAAGAAGAGGCACAGTGATCACAGAAACAGAGA	6	133164648	R								chr6:133119483-133119802	Shelf								28_Acet2	Acet
cg05413285	cg05413285	29762314	AACCCCATAACATACTAACTCACTAAATAATACRATTTCCACATCCTAAC			II			ATGGAGGGCAAAGGGCTGGAAAACTGGGATCATTTATCAGTCAGGGTAAGGGGATGAACT[CG]TCAGGATGTGGAAACCGTATTATTCAGTGAGTCAGTATGTCATGGGGTCCTTCAGACCAG	37	2	151537993	CGTCAGGATGTGGAAACCGTATTATTCAGTGAGTCAGTATGTCATGGGGT	2	151246239	F									Open_Sea			TRUE					33_Acet7	Acet
cg05418915	cg05418915	71603443	AATTTACCTAAAATCACATAACTAACTAATAATAAAACTATAATCCAAAC			II			AGACTAAGAAAAGAAGGTATGTAATGATTAAGAGCATAGGCTCTGGAGCCAAAATGCTAG[CG]TCTGGATCATAGCTCCATTACTAGCTAGCCATGTGATCTTAGGCAAATTAACTTCTCTGT	37	2	196426178	ATTTGCCTAAGATCACATGGCTAGCTAGTAATGGAGCTATGATCCAGACG	2	196134423	F									Open_Sea			TRUE		2:196426040-196426353	Unclassified_Cell_type_specific	TRUE	52_EnhA10	EnhA
cg05497273	cg05497273	20688419	AACATTTTAAACTTCCTAAACCACTTAATCTCTCACAAACACTAAACTCC			II			GCCAGAGAGTAAACATTTTAGACTTCCTGGGCCACTTGGTCTCTCACAGACACTAAACTC[CG]CATTTGCAGATGAAGGCAGTCGTAGCAACCCATAAACAAATGGGCATAGCTATGTTTCAA	37	16	6530373	CGGAGTTTAGTGTCTGTGAGAGACCAAGTGGCCCAGGAAGTCTAAAATGT	16	6470374	R					A2BP1;A2BP1	NM_001142333;NM_018723	5'UTR;5'UTR	chr16:6533019-6533983	Shelf								5_Quies2	Quies
cg05501498	cg05501498	65715365	AAATCTTCTCAAAAATAACAAAATTCAACCTATCTACACCACAAACAAAC			II			CATGAAAACTGGGGTCTTCTCAGAGGTAGCAAGGTTCAACCTGTCTGCACCACAGACAGA[CG]TCTGCTCTCACTCCAGGCAGCCACCTCCTCTTGAGTGAGCTCCTAAACCTTTGTCTCAGT	37	15	32157878	GGTCTTCTCAGAGGTAGCAAGGTTCAACCTGTCTGCACCACAGACAGACG	15	29945170	R									Open_Sea		RDMR						48_EnhA6	EnhA
cg05506581	cg05506581	42734415	CTTCAAAACTCCATAAATTCTACTACCTAATAAATTACTCACAAATTACC			II			CGAAACTGTGGCTGGCAGCCAATAAGAGATGCTTTAAACCCCAACTCTCCCTTGATAGCC[CG]GCAATTTGTGAGTAACTTATCAGGCAGCAGAATTCATGGAGCTCTGAAGGCTGGGCCTTT	37	13	27072501	TTCAGAGCTCCATGAATTCTGCTGCCTGATAAGTTACTCACAAATTGCCG	13	25970501	F									Open_Sea			TRUE				TRUE	47_EnhA5	EnhA
cg05548130	cg05548130	35662317	CCRTTTTTCCTAAAAACTAAAACCCCCAACAAAAACCTAAAAAATCTAAC			II			GTAGGGGAATGCTTTGAGAAAAGGAGAGGAGAGCCAGGAGGTGGTGGTGGCAGACCCCCA[CG]CCAGACCCCTCAGGTCTTTGTTGGGGGTTTCAGCCTTCAGGAAAAACGGCTGCATTTTTA	37	10	130820766	CGCCAGACCCCTCAGGTCTTTGTTGGGGGTTTCAGCCTTCAGGAAAAACG	10	130710756	F	rs1377268								Open_Sea			TRUE					37_EnhWk3	EnhWk
cg05581878	cg05581878	30628482	AAATAACAATAATAAAACCCAAATTCCTACTACAACTACAATAACTCAAC			II			GTATTTCTTTTATACTTTTAAATGTTATTTTTGCTCGTAATGACAGGCAACTAGTTGATT[CG]CTGAGTCACTGCAGCTGCAGTAGGAATTTGGGTTTTACCACTGTTACTCATCTCATTTTG	37	3	159886981	CGCTGAGTCACTGCAGCTGCAGTAGGAATTTGGGTTTTACCACTGTTACT	3	161369675	F									Open_Sea			TRUE				TRUE	47_EnhA5	EnhA
cg05648914	cg05648914	69669432	TTTTCTAAAATATTCTAAAATCAAACTAAAATAACCTAAATCCAAAACAC			II			TAAAGACTTCATTTTCTGAAATGTTCTGGAATCAAACTGAAATAACCTGAATCCAAAGCA[CG]AGAGTGACAGCACGTTCTTATTCTTTGTTTCTTTCATATTCCCTGTCCACCATAGGGGAA	37	5	63297615	CGTGCTTTGGATTCAGGTTATTTCAGTTTGATTCCAGAACATTTCAGAAA	5	63333371	R									Open_Sea			TRUE					42_EnhWk8	EnhWk
cg05696969	cg05696969	10667392	TCTCRAAAAAATACAATAAACCAACTTCAAAATCTCTTAACTCATAAATC			II			ATGAACATCATTCTCGGGAAAATACAGTGGGCCAGCTTCAAGATCTCTTAGCTCATGAGT[CG]CTAACCCTAAGAAGATAGGCAGTGCCACTCTGCATATGACTAAACTCTTACATCATACAC	37	5	145326228	CTCGGGAAAATACAGTGGGCCAGCTTCAAGATCTCTTAGCTCATGAGTCG	5	145306421	R					SH3RF2	NM_152550	Body		Open_Sea			TRUE		5:145326169-145326282	Unclassified_Cell_type_specific		46_EnhA4	EnhA
cg05708073	cg05708073	63736470	ATAAAATAAATTCCAAAACACCCAAATCATCAACTACCAACCAAAAAAAC			II			ACGTCCTGTTTATAAAATGAATTCCAAAGCACCCAAGTCATCAACTGCCAACCAAGGGGA[CG]GGGATGAAGAACCTGTTGGAGACCTGAACCCAGTGTAGGAGAGTTCAGCTGAAATCATCG	37	1	109637162	TAAAATGAATTCCAAAGCACCCAAGTCATCAACTGCCAACCAAGGGGACG	1	109438685	R					TMEM167B	NM_020141	3'UTR	chr1:109633188-109633632	Shelf								84_TxEx4	TxEx
cg05785932	cg05785932	31614382	TACCCCTTAAATAATAACTTAAAACCACRATAACACTTATAATATTTCCC			II			TGGCATCTAATGCCTTCACTACCACTACTGCAGGAAATGCACAGAACTATAACAACCTCC[CG]GGAAATACTACAAGTGTTACCGTGGCCCCAAGCCACCACCCAAGGGGCAACTGGGAAGAA	37	10	79176193	GCCCCTTGGGTGGTGGCTTGGGGCCACGGTAACACTTGTAGTATTTCCCG	10	78846199	F					KCNMA1;KCNMA1;KCNMA1;KCNMA1	NM_001161353;NM_001161352;NM_002247;NM_001014797	Body;Body;Body;Body		Open_Sea			TRUE				TRUE	33_Acet7	Acet
cg05819416	cg05819416	41793305	CACATTAACTACTATTCCTTATATTTTAATCCAATATTCTTATCTTATTC			II			CTGAGAATGAAGTTATCCATGGTCTTCAAATCAAGGAGGCTGGGGCACAGTCAGAATCAG[CG]AACAAGACAAGAACACTGGACCAAAACATAAGGAACAGTAGCTAATGTGCAATAAGGGAT	37	1	214140498	ACATTAGCTACTGTTCCTTATGTTTTGGTCCAGTGTTCTTGTCTTGTTCG	1	212207121	F									Open_Sea								23_ReprPC6	Repr
cg05856951	cg05856951	60661456	TTACCACTCTTTAAATATAAACAAAACCTACTAATAATACTAAAAAAACC			II			TTCCATTCCCCTTACCACTCTTTGGGTGTAGGCAGGGCCTGCTGGTAGTGCTGGGAAAGC[CG]ACCATCCTTCTTTGAGCAAGTCCAATAGCTGCTGCTGCTAGTTCTGTCCCACCATAGGCA	37	16	4545328	CGGCTTTCCCAGCACTACCAGCAGGCCCTGCCTACACCCAAAGAGTGGTA	16	4485329	R					HMOX2;HMOX2;HMOX2;HMOX2	NM_001127205;NM_002134;NM_001127206;NM_001127204	TSS1500;5'UTR;5'UTR;5'UTR		Open_Sea								69_TxEnh7	TxEnh
cg05868413	cg05868413	52670402	TTAAAATAAAATCAAATTTCTTCAAAAAATAAAACACCTACATAAAAAAC			II			CCTCCATGGTAAATAACAAGTTTTAGAGAATGCTTCCTCGAAGGAGTTAATCATAATGAT[CG]CTTTCCATGCAGGTGTTTTACTCCCTGAAGAAATCTGATCTTATTCTAACTGGCTAGAAG	37	11	59808049	CGCTTTCCATGCAGGTGTTTTACTCCCTGAAGAAATCTGATCTTATTCTA	11	59564625	F					PLAC1L	NM_173801	Body		Open_Sea								29_Acet3	Acet
cg05877590	cg05877590	33617498	TCAAACTTTTCTTCTAAATTAAAAACAAAACAAATATACTCTATCTCTTC			II			TGGTAAAAGATTCAAACTTTTCTTCTGGATTAGGAACAAGACAAGTATACTCTGTCTCTT[CG]CTTCTATTCAATATAGTATTTGAATTTCCAAGCAGACCAATTAGGAAAAAAAAATTAAGC	37	10	45811038	CAAACTTTTCTTCTGGATTAGGAACAAGACAAGTATACTCTGTCTCTTCG	10	45131044	R					OR13A1;OR13A1	NM_001004297;NM_001004297	1stExon;5'UTR		Open_Sea								7_Quies4	Quies
cg05878103	cg05878103	25663455	CTACTATAAAACATACTTAAAACTCTAATATACTAACACCAAATAAACTC			II			TAAGTTTTCAGTTCTGAGAAGGGACCACCCATCCTTCTTTTTAGTCCCCAACTCCCTGGC[CG]AGTTCACTTGGTGCTAGTACATCAGAGTTCTAAGCATGCCTCATAGCAGAAAGCTGCCCT	37	13	63057588	TGCTATGAGGCATGCTTAGAACTCTGATGTACTAGCACCAAGTGAACTCG	13	61955589	F									Open_Sea			TRUE					9_HET1	HET
cg05951296	cg05951296	43752413	AAATATAAAATAACAAACTATAACCTAACACAACTCCCCAAACRCCCAAC			II			CCCACCCCTGCCCCCATTCTGCCATTCTGGTGGTAGTGAAGAGTGAGAACTTCTGCCCTA[CG]CTGGGCGTTTGGGGAGCTGTGCTAGGTCACAGTCTGTCATTCCACACTTTGGGGCTTTTC	37	10	130602126	CGCTGGGCGTTTGGGGAGCTGTGCTAGGTCACAGTCTGTCATTCCACACT	10	130492116	F									Open_Sea			TRUE					10_HET2	HET
cg05973555	cg05973555	40798352	CAACAAAAACAATACTAACCTAAATAAATAAATCCCAAAACATTCTTTTC			II			GACACCTACCTCAACAGAAACAATGCTAACCTGAATGAATAGATCCCAGGACATTCTTTT[CG]TAAACCCAGTCCAGCCTACATTCTTTATTTCATGTTTTGCCAAACACCATTACATTAGAG	37	2	84114418	AACAGAAACAATGCTAACCTGAATGAATAGATCCCAGGACATTCTTTTCG	2	83967929	R									Open_Sea			TRUE					42_EnhWk8	EnhWk
cg05989248	cg05989248	58671309	TCCTAACAACTCCATACTAAACTTTATTAACATCCAAATAACTATATAAC			II			TGAAAGATACATCCTGGCAGCTCCATACTAAGCTTTATTAACATCCAAGTAACTGTGTGA[CG]TCCCTGTTTGGTTTTGGGGAAACTGGACTGACAGCCTCAGTTCTATTGCCTTGGTCAGAT	37	15	100530651	CCTGGCAGCTCCATACTAAGCTTTATTAACATCCAAGTAACTGTGTGACG	15	98348174	R					ADAMTS17	NM_139057	Body	chr15:100533145-100533372	Shelf					15:100530608-100530652	Unclassified_Cell_type_specific		29_Acet3	Acet
cg06056880	cg06056880	17610393	TCAACAAATCAATACCTACAATTTTTATAAACCATTACACAATTCAACTC			II			ATTAGACAAGCAATGTGACAACTACTTAACTTCTGATGTTCTGGGGTACAGTACTATTGT[CG]AGTTGAACTGTGCAATGGTTCATAAAAACTGTAGGCATTGATTTGCTGATAGAGAAATGC	37	5	160717430	CGAGTTGAACTGTGCAATGGTTCATAAAAACTGTAGGCATTGATTTGCTG	5	160650008	F					GABRB2;GABRB2	NM_000813;NM_021911	3'UTR;3'UTR		Open_Sea								4_Quies1	Quies
cg06092178	cg06092178	16781408	AACAATAAATAAATAACACACRATACTCATTCTCAAAAATTTCTAACAAC			II			TGGACAGAGCATCAGATGAAATCAACTGCTGAGAGAGGGAAGTGAGTGCTGTGTTGGCAC[CG]CTGCCAGAAACTCTTGAGAATGAGCATCGTGTGCCACTTATCCACTGCTTGCCGACTTCA	37	3	50708855	CGCTGCCAGAAACTCTTGAGAATGAGCATCGTGTGCCACTTATCCACTGC	3	50683859	F								chr3:50712068-50713007	Shelf							TRUE	90_BivProm3	BivProm
cg06099303	cg06099303	64712335	CCTTCCATAACTCAAATACTATACCATAACTCCTACTACCTAAAATAATC			II			GGCTGGCTTTACCTTCCATGGCTCAGATACTATACCATGACTCCTGCTACCTGGGGTGGT[CG]TTTGGACATTCTTACAGATAGCCACATATAGAGGACTGGTTTCTGTCTCCCACTTTGGCC	37	1	96672496	CGACCACCCCAGGTAGCAGGAGTCATGGTATAGTATCTGAGCCATGGAAG	1	96445084	R									Open_Sea			TRUE					42_EnhWk8	EnhWk
cg06351425	cg06351425	43648364	ATCATCAAATCTATATCAACCACTACTACCTAATTAAATATAAAATTCTC			II			TTTGAAGAAGACAGAATACCCTAGAACACAGCTTTTAATTCACAAGATGCTATTTTACAT[CG]AGAATTCCACACCCAACCAGGCAGCAGTGGCTGACATAGATCTGATGACCCTTGGAGGTT	37	6	28482191	CGAGAATTCCACACCCAACCAGGCAGCAGTGGCTGACATAGATCTGATGA	6	28590170	F					GPX6	NM_182701	Body		Open_Sea								20_ReprPC3	Repr
cg06361127	cg06361127	49637499	AAAAAAACCCATTCCTCTTTATAATAAAATTTAATAAATAAATCTAACCC			II			GAAAAGAGGCAGCCAGAGAGAAGGCATATATGAATTTATATGAATTCTGTGGGTGAGACT[CG]GGTTAGATCTACTTACTAAATTCCACTATAAAGAGGAATGGGCTTCTTTTTCAGATGCTA	37	1	182024689	CGGGTTAGATCTACTTACTAAATTCCACTATAAAGAGGAATGGGCTTCTT	1	180291312	F					ZNF648	NM_001009992	3'UTR	chr1:182025604-182026511	Shore		RDMR			1:182024397-182024756	Unclassified_Cell_type_specific		20_ReprPC3	Repr
cg06500727	cg06500727	57793455	TTATAAACTAACTCCACACTTAAATAACCCATCAAAATACTAAAAAATCA	30710433	TTATAAACTAACTCCGCGCTTAAATAACCCGTCAAAATACTAAAAAATCG	I	A	Red	CCCGGCGCAAACACAACAAAGCCCGCAGACATTCTGTCCCCACGAAGAACGGACGCCACT[CG]ACTTCCTAGCATCTTGACGGGCTATCCAAGCGCGGAGTCAGTTTATAAGGTGGGTAACCA	37	2	1417164	TTATAAACTGACTCCGCGCTTGGATAGCCCGTCAAGATGCTAGGAAGTCG	2	1396171	F	rs2071402				TPO;TPO;TPO;TPO	NM_175721;NM_000547;NM_175719;NM_175722	TSS1500;TSS200;TSS200;TSS1500		Open_Sea								5_Quies2	Quies
cg06511312	cg06511312	37612355	AATATAATCTTACCAAACAAATAAATAAACACATAACTCAAAAAATACCA	44624389	AATATAATCTTACCGAACGAATAAATAAACGCATAACTCAAAAAATACCG	I	A	Red	ACGCGGCCCTTCCCTGCTCTGAGCAGCCCGAACCCTGCGTTCGTGCTCACTCTCGGCTGC[CG]GCACCCCCTGAGCCATGCGCTCACTCACTCGCTCGGCAAGACTACATTTTTGGGGGAGGC	37	1	3459949	CGGCACCCCCTGAGCCATGCGCTCACTCACTCGCTCGGCAAGACTACATT	1	3449809	F	rs80217692				MEGF6	NM_001409	Body	chr1:3459874-3460269	Island			TRUE	1:3449777-3450474	1:3459657-3460129	Unclassified_Cell_type_specific		33_Acet7	Acet
cg06544882	cg06544882	52613442	CACTACATTTAACACTACTAACCACTCTCTCTTTAAAATTATCTTTTCTC			II			CTTGTTCTATCCACTGCATTTGACACTGCTGACCACTCTCTCTTTAAAATTATCTTTTCT[CG]ACTTCTGTCACACTACTTTCAGATTTTTTTGTTTGTTTAAAATCTATTTCTTGTTAGTTT	37	2	156692885	ACTGCATTTGACACTGCTGACCACTCTCTCTTTAAAATTATCTTTTCTCG	2	156401131	R									Open_Sea			TRUE					42_EnhWk8	EnhWk
cg06579338	cg06579338	18620381	CAAATCTATAAACTTTAAAATAACTCATCTAATACCAACTTTAACCATTC			II			TTTGGCTGATTCAGATCTATAAACTTTAAAGTGACTCATCTAGTGCCAGCTTTGGCCATT[CG]TAGCCCAGACTTACTTATTTCCTGGCTATGGTGGTGCTTCCCATCATTCCAGCATGTCGA	37	16	20814739	AGATCTATAAACTTTAAAGTGACTCATCTAGTGCCAGCTTTGGCCATTCG	16	20722240	R					ERI2;ERI2	NM_001142725;NM_080663	Body;Body	chr16:20817500-20818514	Shelf								47_EnhA5	EnhA
cg06581409	cg06581409	44639327	CTCAATCATTCATTCAACAAATATTTTCCTACTTTACAATAAATAAATTC			II			ACCACTAATTCCTCAGTCATTCATTCAACAAATATTTTCCTGCTTTGCAATAAGTGAATT[CG]AGGAACACAAACTTTAACCCAGCCTTGGGGGGTGGTTAGGGAGGGCTCCTGGAGGAGGAG	37	19	41139370	TCAGTCATTCATTCAACAAATATTTTCCTGCTTTGCAATAAGTGAATTCG	19	45831210	R								chr19:41135277-41135649	Shelf			TRUE				TRUE	54_EnhA12	EnhA
cg06640718	cg06640718	70672474	TTCCACACAACTACTTTAAACAATCAAAAAAATTAAAAAATCTTTAAATC			II			CATACCAAGGACAAATGCTTGAGTTATAGAAACTTTTTTATTACTATTATTATTACAAAG[CG]ACCCAAAGATCTTTTAATTTCTTTGATTGTTTAAAGTAGCTGTGTGGAAACATAACATCT	37	6	91417950	TCCACACAGCTACTTTAAACAATCAAAGAAATTAAAAGATCTTTGGGTCG	6	91474671	F									Open_Sea			TRUE					42_EnhWk8	EnhWk
cg06672160	cg06672160	34641311	ATTTCTTTCCTTTCCTTTCACTATTCACAAATAACATTCCATTACCCCAC			II			TTAGGCTGGTGGTTTCTTTCCTTTCCTTTCACTGTTCACAGGTAGCATTCCATTGCCCCA[CG]ACTTCCATAATTTCTGTGGAAAGTCACTCATGTGTCCAGTTTTCTTTCTCCTTTGAAAGT	37	5	1699896	CGTGGGGCAATGGAATGCTACCTGTGAACAGTGAAAGGAAAGGAAAGAAA	5	1752896	R								chr5:1702285-1702578	Shelf								16_HET8	HET
cg06674117	cg06674117	25647452	AATTCAAAACTTCCTACTACCCCCTCAAACTAAAATAAATCACAAAACTC			II			GACCAACCACAAATTCAGGGCTTCCTACTACCCCCTCAGACTAGAGTGAGTCACAAAACT[CG]GGAAAGTGCTATATTCACGATTATACAAATGAACAACCAGATTGAAGAGGTACATGGGGA	37	17	30488883	ATTCAGGGCTTCCTACTACCCCCTCAGACTAGAGTGAGTCACAAAACTCG	17	27512996	R					RHOT1;RHOT1;RHOT1	NM_001033568;NM_018307;NM_001033566	Body;Body;Body		Open_Sea			TRUE				TRUE	70_TxEnh8	TxEnh
cg06717615	cg06717615	62708445	ATATCCATTAACAAAACAACTCATAATTTTTACTAAACCCTAAAATATAC			II			TGTGCAAAGTCAGAGAAGAGAAAGATTAAGAAGGGTGTTGTTCTGGTGGTGGTGGAATTT[CG]CATACCTCAGGGCTTAGTAAAAACCATGAGTTGTTCTGCTAATGGACACAGACCATCTGG	37	13	32786764	CGCATACCTCAGGGCTTAGTAAAAACCATGAGTTGTTCTGCTAATGGACA	13	31684764	F					FRY	NM_023037	Body		Open_Sea			TRUE					46_EnhA4	EnhA
cg06748440	cg06748440	28653343	ATACATACRTAATAATAACACATAATAAACAACAATAAATAAAAATCCTC			II			CCTCCCCCAGAAAGCCTTCCAAGCCTGCAAGGACTCTTGCTGACCCACCTCCTCTGGATT[CG]AGGACCCTTACTTACTGCTGCTCACCATGTGCCACCACCACGCATGCATCTGGTCTCTCC	37	17	6609746	CGAGGACCCTTACTTACTGCTGCTCACCATGTGCCACCACCACGCATGCA	17	6550470	F					SLC13A5;SLC13A5	NM_177550;NM_001143838	Body;Body		Open_Sea								22_ReprPC5	Repr
cg06748955	cg06748955	51738464	AATAACCCAATATTTAACAAACTAAAAAATAAATCCTCCCCCTACCAACA	38747445	AATAACCCGATATTTAACGAACTAAAAAATAAATCCTCCCCCTACCAACG	I	A	Red	TTTTACAAGAATGATGGCCCGGTGTTTGGCGAGCTGAGGAGTGGATCCTCCCCCTGCCAG[CG]ATATTAGGGACGATGAGGAGCACGTGGCAATAAGACGGCAAGGGTTTGGTCCCCTCACAC	37	1	3094696	CGCTGGCAGGGGGAGGATCCACTCCTCAGCTCGCCAAACACCGGGCCATC	1	3084556	R					PRDM16;PRDM16	NM_022114;NM_199454	Body;Body		Open_Sea				1:3084416-3084825				10_HET2	HET
cg06755296	cg06755296	42623454	ATTTCTTTATAACAAACAAAAATAACCTAATACATCCTCCTCAATAAAAC			II			GAAGCTAAGAGTGGGCATGTGAAAGGCACGAGGCCAGCAAAGAAAATAGAGGCTGAACCT[CG]TCCTACTGAGGAGGATGTATTAGGCCATTCTTGTTTGCTATAAAGAAATACTCAAGACTA	37	15	98199925	TTTCTTTATAGCAAACAAGAATGGCCTAATACATCCTCCTCAGTAGGACG	15	96000929	F	rs79999710							chr15:98196021-98196391	Shelf								5_Quies2	Quies
cg06790305	cg06790305	69623488	AAACCAATCAACATATAAATCAAAAATCAAAATAAAAAAACTCACCAACC			II			GCAAAAGCAAGAAATATTGTATTATCACAACAGAAGAATGAAAATGCTCCTTTGCTTTCT[CG]GTTGGTGAGCTTTCTCATTTTGATTTTTGATCTATATGCTGATTGGTCTGTTCCTTTCCT	37	21	32412191	CGGTTGGTGAGCTTTCTCATTTTGATTTTTGATCTATATGCTGATTGGTC	21	31334062	F					KRTAP19-8	NM_001099219	TSS1500		Open_Sea								4_Quies1	Quies
cg06807915	cg06807915	36600502	ATAACTTACATCCATATCACCTTATTCAACTATTAATCACCCAAAACCTC			II			TCCATTGCCTTTAATATTAACAACTCTAGAAAGTAGATATTTTTATCTCCATTTTACAAG[CG]AGGCTCTGGGTGACTAATAGTTGAACAAGGTGACATGGATGTAAGTCATAGAACCAGAAC	37	10	103040379	TGACTTACATCCATGTCACCTTGTTCAACTATTAGTCACCCAGAGCCTCG	10	103030369	F								chr10:103043990-103044480	Shelf								21_ReprPC4	Repr
cg06858087	cg06858087	53796358	TAATTAAAAACCTAAAAACTATATTAACAATATTACATTACATAACATCC			II			AGGCTTAGGAATGAGGCCTCAAAGGGTTTTGCAATTGAAGGCATTTTGCTTATGGGTCAG[CG]GATGTTATGTAATGTAATATTGTCAATATAGTTCCTAGGCTCTTAATTATTTGCCTCTTG	37	10	14099154	AATTAAGAGCCTAGGAACTATATTGACAATATTACATTACATAACATCCG	10	14139160	F					FRMD4A	NM_018027	Body		Open_Sea			TRUE				TRUE	61_EnhA19	EnhA
cg06865363	cg06865363	62689475	AAAAAACAAAATTACTCACCCTATATAATCTAAAACATCCATCCTCTCCA	32761435	AAAAAACGAAATTACTCGCCCTATATAATCTAAAACATCCATCCTCTCCG	I	A	Red	ACAGAGGCGGAGAAGGGGCGAAGTTACTCGCCCTGTGTGATCTGGAACATCCATCCTCTC[CG]GCCTGCAGGCATCAGAGCTCCTGGGCCGCCGGCCTTTGGACCCGGATCAAGACTTACACT	37	12	130591369	AAGGGGCGAAGTTACTCGCCCTGTGTGATCTGGAACATCCATCCTCTCCG	12	129157322	R									Open_Sea				12:129157269-129157354				10_HET2	HET
cg06932535	cg06932535	31652477	CATAATAAAAACTTCCAAACCACAAACAAAATCAACRTAACTAATAACTC			II			TGCAGAAGTTGCATGATGAGAGCTTCCAGACCACAGACAAGGTCAGCGTGGCTGATGACT[CG]CTGGTCTGGACTGAGAAAAGTTGAGCTGGAAGGTACAAAGGGCCAGGTTATGCAGAGCAC	37	14	32350324	ATGATGAGAGCTTCCAGACCACAGACAAGGTCAGCGTGGCTGATGACTCG	14	31420075	R			TRUE						Open_Sea			TRUE				TRUE	46_EnhA4	EnhA
cg06956006	cg06956006	20789446	TTCATAAACCTTAAAAAAAACACAATAACTCAACCTCAAAACATAAATCC			II			AACCATTCTGCTTCATGAGCCTTGAGGAAGGCACAGTGACTCAGCCTCAGGACATGGGTC[CG]GGCGCAGGGAATGGGTGGAGAAGTGGGGAGCCAGGGCTTAATCAGGGAAACTTCTCCACG	37	17	40066945	TCATGAGCCTTGAGGAAGGCACAGTGACTCAGCCTCAGGACATGGGTCCG	17	37320471	R					ACLY;ACLY	NM_001096;NM_198830	Body;Body		Open_Sea					17:40066890-40067138	Gene_Associated_Cell_type_specific	TRUE	66_TxEnh4	TxEnh
cg06961086	cg06961086	32719302	TAAATTAAAATTTTCTTTAAACTTAAATCACCCACTTTAAATATCTATAC			II			GATATCAGTATTTAAAAGAAAAATACCAGAAAGGACTGTCATAGGAAGACAGATGGATTA[CG]CACAGATATTTAAAGTGGGTGACTCAAGCCCAAAGAAAACCTTAATTCAACTTGCAGATG	37	2	239343317	CGCACAGATATTTAAAGTGGGTGACTCAAGCCCAAAGAAAACCTTAATTC	2	239008056	F					ASB1	NM_001040445	Body	chr2:239344401-239344627	Shore			TRUE				TRUE	70_TxEnh8	TxEnh
cg06966245	cg06966245	41758461	ACTAAATTTAATACTAATAATAAATCAAAACCTTACCCAATAAATAAACC			II			CATCAACTTTTGCTGGATTTAGTACTGATGGTGAGTCAGAGCCTTGCCCAATGAGTAGGC[CG]TCGGTCACCCTGGCTGTGCCTGACAGGTGTCCACTTGGTGGACAGCACTTGCCACAGTTA	37	1	30043002	CGGCCTACTCATTGGGCAAGGCTCTGACTCACCATCAGTACTAAATCCAG	1	29815589	R									Open_Sea			TRUE				TRUE	47_EnhA5	EnhA
cg07000713	cg07000713	30741413	AAAAACCAAAAAACATATAAATTCCTTACATACATAAAATCCAAATACTC			II			GAGCAGTTCAAAAGAACCAGAAAACATATAAATTCCTTACATACATAGAGTCCAAGTGCT[CG]TTTTTTATACTTGAAAAAAGAAAACACATAATATATTGTTACATAGGACTCAACTGTCCC	37	12	62463441	CGAGCACTTGGACTCTATGTATGTAAGGAATTTATATGTTTTCTGGTTCT	12	60749708	R					FAM19A2	NM_178539	5'UTR		Open_Sea			TRUE					38_EnhWk4	EnhWk
cg07012128	cg07012128	31779464	TATCATCATTCTAATACCCCATAAATAACATATTTACATACACATATAAC			II			GTACGCACATGTGTCATCATTCTGATACCCCATAAATAACATGTTTACATGCACATGTAA[CG]TGGTGCCAAATTCTCCCTTATCTGATGCTCCCTGCCCCCCTCCTCAGGCCACTCCCCACA	37	8	1448361	GTCATCATTCTGATACCCCATAAATAACATGTTTACATGCACATGTAACG	8	1435768	R					DLGAP2	NM_004745	TSS1500		Open_Sea								10_HET2	HET
cg07017125	cg07017125	15792365	CATTCTCAAATATAAAAAATTCCCTAAACATTTCCTATAAATAAAATTAC			II			GTGAGGAGCTGAGCAACAAGACCCACTCGCAGGAGGGGTACAGAGGATGCCCTGTGACCC[CG]CAACTCCACTCACAGGAAATGCCTAGGGAATCTCTCACACTTGAGAATGACTGCTGCATT	37	7	44418481	ATTCTCAAGTGTGAGAGATTCCCTAGGCATTTCCTGTGAGTGGAGTTGCG	7	44385006	F									Open_Sea			TRUE				TRUE	46_EnhA4	EnhA
cg07036991	cg07036991	62645458	TCTTATTCCCATATCCTCTACCATAATAATTACAAAACTACTCCATATTC			II			TTCTCTTGCCATCTTATTCCCATATCCTCTGCCATGATAATTGCAAAACTGCTCCATGTT[CG]TCAAACCTCTGAATTCCTTTCTCTCTCTTCACTCAGCAGCAGACACCTCCTTGTTTAGAT	37	14	59565187	CTTATTCCCATATCCTCTGCCATGATAATTGCAAAACTGCTCCATGTTCG	14	58634940	R									Open_Sea			TRUE					46_EnhA4	EnhA
cg07047471	cg07047471	17609485	ACTCCAACTTTAATAAATCACAAACRTCCTACCRTATAAAATACCTATCC			II			AGAATCACTGTGCTGCTCCACAAGCAGATATGAAGAGCCAGTCCAGTCACACAAAGAAAA[CG]GACAGGCATCCCACACGGCAGGACGTCTGTGACTCATCAAAGCTGGAGTGCAGGACAGCA	37	3	27353034	CGGACAGGCATCCCACACGGCAGGACGTCTGTGACTCATCAAAGCTGGAG	3	27328038	F					NEK10	NM_199347	Body		Open_Sea			TRUE				TRUE	46_EnhA4	EnhA
cg07128660	cg07128660	70716381	TTAATAACCTATCCAAACCAAAACCAAATCAAACCTTCTCTAAAAATACC			II			TCTTCCACTACCAATCCAACCCCACAGTGTCAGGCAAAAGCTCATGATGTCTTTGCAGCA[CG]GCATTTTCAGAGAAGGCTTGACTTGGCTCTGGCCTGGACAGGTTACCAATTATAGGCTTA	37	16	82474489	CGGCATTTTCAGAGAAGGCTTGACTTGGCTCTGGCCTGGACAGGTTACCA	16	81031990	F	rs11150465								Open_Sea			TRUE					28_Acet2	Acet
cg07148968	cg07148968	53787429	TTTACCTAAATCTTAATCTATTCCTTTTAATTCTTAATAAATTCCCTACC			II			TGCCCCATGGCTTTGCCTGGGTCTTGATCTGTTCCTTTTGGTTCTTGATGGATTCCCTAC[CG]GGGGAAGAGGCAGTCCTTGAATGTGAGTAAATATAATATAGAGAAATGGTAGAAGGAGAA	37	10	26072483	TTGCCTGGGTCTTGATCTGTTCCTTTTGGTTCTTGATGGATTCCCTACCG	10	26112489	R									Open_Sea			TRUE					42_EnhWk8	EnhWk
cg07196505	cg07196505	20676347	TCCTCTAAATTAACCTCACRTATAAAAAAATCCCCTTCAAATAACAATTC			II			TCTCTTCATTTTCCTCTAGGTTGGCCTCACGTGTAGGGAGGTCCCCTTCAAGTGGCAGTT[CG]TTGTTGTTGTTGTTGTTGTTGTTGTTGAGACGGAATCTTGCTCTGTGGCCCAGGCTGGAG	37	16	7565837	CGAACTGCCACTTGAAGGGGACCTCCCTACACGTGAGGCCAACCTAGAGG	16	7505838	R					A2BP1;A2BP1;A2BP1;A2BP1;A2BP1;A2BP1	NM_001142334;NM_145893;NM_001142333;NM_018723;NM_145891;NM_145892	Body;Body;Body;Body;Body;Body	chr16:7568195-7568413	Shelf								38_EnhWk4	EnhWk
cg07212747	cg07212747	63689420	ACCAATATAATACAACATTTTCCCTTCACACATAAAACAATAAATTACTC			II			GCCAGTTTAAGACCAATGTAATGCAGCATTTTCCCTTCACACATGAAACAGTGAGTTACT[CG]AGCACAAAGCATCAAATGCTTATTCCCCCCACAAGGCCATTCTTATCTTTCACCAAGTGT	37	16	4539233	CCAATGTAATGCAGCATTTTCCCTTCACACATGAAACAGTGAGTTACTCG	16	4479234	R					HMOX2;HMOX2;HMOX2	NM_002134;NM_001127206;NM_001127204	5'UTR;5'UTR;5'UTR		Open_Sea			TRUE					84_TxEx4	TxEx
cg07221438	cg07221438	58763402	AATTTCTAACCCTACCAAATTAAACAAATACAAAAATTCACTAAACAAAC			II			CAATAGGAGAAAGTTTCTGACCCTACCAAGTTGGGCAAATGCAGAAATTCACTGAGCAGG[CG]GGCTTCTCCTTGTGGTGAACAGGGGGTATGCGAGCCCCCACTGTCACTGTGGTCAGGAGT	37	22	48607198	GTTTCTGACCCTACCAAGTTGGGCAAATGCAGAAATTCACTGAGCAGGCG	22	46985862	R								chr22:48605157-48605507	Shore		CDMR						10_HET2	HET
cg07244783	cg07244783	18636467	AACATTAAATAACCTATCATAAAAATACTAAACATTACAACCTTCTACCC			II			GAAGTTAACTGGACATTAAATAGCCTGTCATAAAAGTACTGAACATTACAGCCTTCTGCC[CG]ATCCTCTTGCAGTAACACAATAAAAATTAGGAAGTCCTGCTGATTCTGATTGCTTTAGTC	37	4	4432211	CGGGCAGAAGGCTGTAATGTTCAGTACTTTTATGACAGGCTATTTAATGT	4	4483112	R					STX18	NM_016930	Body		Open_Sea			TRUE		4:4431961-4433126	Unclassified		46_EnhA4	EnhA
cg07262519	cg07262519	47656449	AATAATTCCCACTCAACCATTTAAACTCTTTACATACTATCATTCTCTTC			II			GCCAGAATATCAAAAGAATCATCTATATGTGTTTTGAAATCTTATGAATTAAGGCAGTAT[CG]AAGAGAATGACAGTATGCAAAGAGCTCAAATGGTTGAGTGGGAATTACCTGGACCTTAGT	37	2	162657172	CGAAGAGAATGACAGTATGCAAAGAGCTCAAATGGTTGAGTGGGAATTAC	2	162365418	F					SLC4A10	NM_022058	Body		Open_Sea			TRUE					21_ReprPC4	Repr
cg07268332	cg07268332	33647457	TAACACATAATCCTCRAACTACTACTAAACTTTAACTACCCAAAAATTAC			II			TAGGTTGCTTGTAGCCTGCTGGTTGCACTGTTTATGAAACAGCTGTGAGGACAGGTGGGC[CG]TAATCTCTGGGTAGCTAAAGCCCAGCAGCAGCCCGAGGATCATGTGTCAACCCTGTAATA	37	11	10476494	GACACATGATCCTCGGGCTGCTGCTGGGCTTTAGCTACCCAGAGATTACG	11	10433070	F	rs10709823				AMPD3;AMPD3;AMPD3	NM_001025389;NM_001025390;NM_000480	TSS200;TSS1500;Body	chr11:10472000-10472857	Shelf							TRUE	45_EnhA3	EnhA
cg07271996	cg07271996	11691458	AATTAAAATCTCAACTCTTAACATTTATAAACTATATAACTCTTAACTTC			II			TACACTGCTGGAGTTAGAATCTCAACTCTTAACATTTATAAGCTGTGTGACTCTTAACTT[CG]CCAAACCTTAGCATACTCATCTGTTAAAATGAAAATAACAATGGTATGTACATCATTGGC	37	11	60280643	GTTAGAATCTCAACTCTTAACATTTATAAGCTGTGTGACTCTTAACTTCG	11	60037219	R								chr11:60282783-60283045	Shelf								38_EnhWk4	EnhWk
cg07303577	cg07303577	69714303	RAAATCCACCATCACCTCRTTTTCTACCRAACAAAAACTCCTAAATTAAC			II			GCTGAGGCTTCGAGGTCCACCATCACCTCGTTTTCTGCCGGGCAGGGACTCCTGGGTTGG[CG]CTCTCTAAAGCCGCTTCTGTTTCTAAAGTTCTTTGACTCATTTCTTAAGCATTGCATCTG	37	12	3280014	CGCCAACCCAGGAGTCCCTGCCCGGCAGAAAACGAGGTGATGGTGGACCT	12	3150275	R					TSPAN9;TSPAN9	NM_001168320;NM_006675	5'UTR;5'UTR		Open_Sea			TRUE				TRUE	46_EnhA4	EnhA
cg07314983	cg07314983	39769384	AAACCTATAAACATAACAACAACTCTAAATAAAAATCAATAATTCCAACC			II			CACCACTTCAGGGACCTGTAAGCATGGCAGCAGCTCTGAGTGAGGGTCAGTGATTCCAGC[CG]AGGTGCAGAGACTTTTTAATAGCATTCCCTAAAGTGTAGTTACACTGAAAAATTGTTCCC	37	1	111414364	CGGCTGGAATCACTGACCCTCACTCAGAGCTGCTGCCATGCTTACAGGTC	1	111215887	R					CD53;CD53	NM_000560;NM_001040033	TSS1500;5'UTR		Open_Sea								40_EnhWk6	EnhWk
cg07317846	cg07317846	60694473	CCCAACACTTAACACAAAAACCAACACATAATTATTACTCAATAAATATC			II			AAGCACAAAAGGAAATATGCCAAAATGTTAAAAATGATTACTTGAATTTATGTGTTCATT[CG]ACATTTACTGAGCAACAATTATGTGCTGGCCTCTGTGCTAAGTGTTGGGGATACAGTAAT	37	2	42648344	CGACATTTACTGAGCAACAATTATGTGCTGGCCTCTGTGCTAAGTGTTGG	2	42501848	F	rs77075548								Open_Sea			TRUE				TRUE	46_EnhA4	EnhA
cg07326586	cg07326586	10750396	TACACTTCCTTCAAATACCTCTCAAAACATATTTCTTCAACAATAACATC			II			CTTCTATCCTCTACACTTCCTTCAAATGCCTCTCAGAGCATGTTTCTTCAACAATAGCAT[CG]TCTGCTTGTCTGTAATCTTTAGAAAAGAGTAGGAATCTTGGGGGTCGTGATTGTGTCTTA	37	6	29528119	ACACTTCCTTCAAATGCCTCTCAGAGCATGTTTCTTCAACAATAGCATCG	6	29636098	R				TRUE	UBD	NM_006398	TSS1500		Open_Sea								20_ReprPC3	Repr
cg07336099	cg07336099	58729500	TACACACAAACCTAATAAATTATCAAAAACTATCAACTAAACAATCAATC			II			TTACAATGGCTTACACACAAGCCTAGTAAGTTGTCAGGGGCTGTCAGCTGGGCAATCAGT[CG]GGGCTATTGCTGGGGCCTCCCATCTTGTCCATACAGGCTTTTCCATGGTACTGCCTTTAC	37	2	140029691	ACACACAAGCCTAGTAAGTTGTCAGGGGCTGTCAGCTGGGCAATCAGTCG	2	139746161	R									Open_Sea			TRUE					5_Quies2	Quies
cg07338205	cg07338205	60702503	AACAATTCTAAACATAAAACAATTAAAACTAAAATACTCTAATTCCCACC			II			ATGGTCAGCATCACATGTTGCAGTAATGGCTCGACATGCCACAAAGGCACAGTATAAAAA[CG]GTGGGAATCAGAGCACTTCAGCTCCAATTGCTCTATGTTTAGAATTGCCTCTTTTTCAAG	37	2	169757780	CGGTGGGAATCAGAGCACTTCAGCTCCAATTGCTCTATGTTTAGAATTGC	2	169466026	F				TRUE	G6PC2;G6PC2;G6PC2;G6PC2	NM_001081686;NM_021176;NM_001081686;NM_021176	5'UTR;5'UTR;1stExon;1stExon		Open_Sea								20_ReprPC3	Repr
cg07351322	cg07351322	55652384	TCTTTATTATTTTAATACTCRTTTATTATTTCCTCTACCCCATTCTCTAC			II			CTTGCCATTTGAGATATCGGATGAGCAAAGAAGGAAAGGTCACTGCTCTGGAAAAGCTTT[CG]TAGAGAATGGGGTAGAGGAAATAACAAACGAGTATCAAAATAATAAAGAGTGCCATGAGT	37	7	104738380	CGTAGAGAATGGGGTAGAGGAAATAACAAACGAGTATCAAAATAATAAAG	7	104525616	F					MLL5;MLL5	NM_182931;NM_018682	Body;Body		Open_Sea			TRUE					70_TxEnh8	TxEnh
cg07357716	cg07357716	33649493	TACTACTACCAAAAACCACTATCRTAAACTTAAAAAATACCTTATTCATC			II			CCTGTCTGCAATGCTGCTGCCAAAAGCCACTATCGTGGACTTAAAGAGTGCCTTATTCAT[CG]CTGTGGTATTCTACACAGTGTTACTTCTGATGAAGAATTTCAATTTTAAAGCAATGAGAT	37	15	31764211	GCTGCTGCCAAAAGCCACTATCGTGGACTTAAAGAGTGCCTTATTCATCG	15	29551503	R									Open_Sea			TRUE				TRUE	52_EnhA10	EnhA
cg07402939	cg07402939	29764440	TCTCTCCTTCTAATAATAAACCCCCCAAAACRAAAATACAACTCTTTACC			II			TCCCTCGGGTCTCTCTCCTTCTGATGATAAACCCCCCAGAGCGGGGGTACAGCTCTTTAC[CG]CTTCCTTTGCAAGTCTACGTGGCATTTACGAGTCAACCCAGTCATAAAGCAAGTAAGTCT	37	13	112927331	CTCTCCTTCTGATGATAAACCCCCCAGAGCGGGGGTACAGCTCTTTACCG	13	111975332	R									Open_Sea				13:111975175-111975333				10_HET2	HET
cg07438401	cg07438401	43612334	CTTTAAATATTCCCTCACCTCAAATCTTTAATACACRAAATCCAACAATC			II			TACTGCCAATTCTTTAAGTGTTCCCTCACCTCAAATCTTTGATGCACGAGGTCCAGCAGT[CG]TCACTACTAAGTCAACACTGAGACATGTAAATGTTTGTGAAATGAGTAATAACCAGGATG	37	3	67698057	CGACTGCTGGACCTCGTGCATCAAAGATTTGAGGTGAGGGAACACTTAAA	3	67780747	R					SUCLG2	NM_003848	Body		Open_Sea			TRUE				TRUE	46_EnhA4	EnhA
cg07443710	cg07443710	37736340	TTTCCCCCTAAATCTCACTATCAAATTATCAAAAAAACAAATCTCAAAAC			II			AGGGTTAGTCATTTCCCCCTAAATCTCACTGTCAAGTTATCAAGAAAACAGATCTCAGGA[CG]GATTCTGCTGCCCATACGAATGTCTATAAAACAAACATTTATTAGCTAGTAGCCACAAAA	37	10	71206848	TTCCCCCTAAATCTCACTGTCAAGTTATCAAGAAAACAGATCTCAGGACG	10	70876854	R									Open_Sea			TRUE					46_EnhA4	EnhA
cg07472373	cg07472373	70652303	TCCTCCACCTCCAATAAAAAATACATTTCACAACAAATAAATAAACTTAC			II			CGAATGCCCATAGTAAGGGTAAAAGCACTGTCTTGTGGAAATCCTTAACGTTGAGTCACA[CG]CAAGTTCATTTATTTGTTGTGAAATGTATTTCCTACTGGAGGTGGAGGATCACCAGCAAA	37	10	50595181	CGCAAGTTCATTTATTTGTTGTGAAATGTATTTCCTACTGGAGGTGGAGG	10	50265187	F					DRGX	NM_001080520	Body		Open_Sea			TRUE				TRUE	47_EnhA5	EnhA
cg07496457	cg07496457	40808321	CCAATAACACCAACTAACAATAACAAAACAAAATTTCAATCCAACAACCC			II			GCATAATTCAACCAGTGACACCAGCTAACAATGACAGGGCAGGGTTTCAATCCAGCAGCC[CG]GCCCCAGCCTTTTAGTCTCCACCTTACACTGCCTTATTCGTGTTTGGTTGAACCACATGC	37	4	184929183	CAGTGACACCAGCTAACAATGACAGGGCAGGGTTTCAATCCAGCAGCCCG	4	185166177	R					STOX2	NM_020225	Body		Open_Sea								32_Acet6	Acet
cg07580128	cg07580128	71708408	CAATCACCTTCCTCACAAATACATCAAAATAAAAAAACCAAAAATCATCA	72790442	CAATCACCTTCCTCACGAATACGTCGAAATAAAAAAACCGAAAATCATCG	I	A	Red	GCCTTTGAACATAAGGAATGCGTGCGTAGCACTCCCAGCGCTGCTCCGGGTCTCCTGGCC[CG]ATGACTCTCGGCTCCTTCATCTCGACGCACCCGTGAGGAAGGTGACTGAGGGTTGCCGCT	37	8	142157140	CAGTCACCTTCCTCACGGGTGCGTCGAGATGAAGGAGCCGAGAGTCATCG	8	142226322	F	rs75701073				DENND3	NM_014957	Body		Open_Sea				8:142226197-142226381				70_TxEnh8	TxEnh
cg07581070	cg07581070	55769349	AAAACAACAAAATTAATACCTTCAAAAAAAATACTTTAATCAATAAATTC			II			ATTTTAAAAATGAGAATGATCCATGTGTTAATGGGTGATTAAAAAGTAATGGAAGAAAAC[CG]AATTTATTGACTAAAGCATCCTCTCTGAAGGTACTAACTCTGCTGTCCCACACTCCCACG	37	6	40291048	GGACAGCAGAGTTAGTACCTTCAGAGAGGATGCTTTAGTCAATAAATTCG	6	40399026	F		rs60329916							Open_Sea			TRUE					21_ReprPC4	Repr
cg07588216	cg07588216	51693494	ATAAAATCTCTCTAACTCACCCTACACAACCCAAAAAACCAAATTAAAAC			II			GCTCACTGAATGTGGAGTCTCTCTGACTCACCCTGCACAGCCCAGGAAGCCAGATTAGGG[CG]GAAAAAGGTATTCAGAGTTTGCTGAGGCTAGTGGTGGTCAGGCTGTGTGGGAACTCTGGA	37	20	25204045	CGCCCTAATCTGGCTTCCTGGGCTGTGCAGGGTGAGTCAGAGAGACTCCA	20	25152045	R					ENTPD6;ENTPD6	NM_001114089;NM_001247	Body;Body		Open_Sea			TRUE		20:25203729-25204278	Unclassified	TRUE	43_EnhA1	EnhA
cg07613333	cg07613333	30766341	TAAATTAAAATTAAAACCTCCAAACTAATCTATAAATAAACCTAATTTCC			II			TTGAGAATGTTTAAGTTGGAATTAAAACCTCCAAGCTGGTCTGTGAGTGAGCCTGGTTTC[CG]TGTTCTATCTCGTAGCCATGCACGTGGGTGAGAAGCTCCTTGAGTCCTTGTTCAACAAGG	37	11	19940827	CGGAAACCAGGCTCACTCACAGACCAGCTTGGAGGTTTTAATTCCAACTT	11	19897403	R					NAV2;NAV2;NAV2	NM_182964;NM_001111018;NM_145117	Body;Body;Body		Open_Sea			TRUE				TRUE	33_Acet7	Acet
cg07643942	cg07643942	43779300	ACATAAAACTCAATACAAAATTTAAAAATTTCCCCAAACTAAATAAACCC			II			TGTCCCAGTCTACATAGGACTCAGTGCAGGGTTTGAAGGTTTCCCCAAACTAAGTGAGCC[CG]TTTCCTTGGGAGACCACACCTAGAACACTTGAGGCCTGAGTTCCTGGCTGCTTTCTCCCC	37	12	55029147	CGGGCTCACTTAGTTTGGGGAAACCTTCAAACCCTGCACTGAGTCCTATG	12	53315414	R				TRUE	LACRT	NM_033277	TSS1500		Open_Sea								23_ReprPC6	Repr
cg07700925	cg07700925	36607509	AATCAAACCAAAACATTACTACCAAATAACTAAAAAAATACTCTAACCCC			II			GTGGTCCTGTTGGTCAGGCCAGGGCATTGCTGCCAGGTGGCTAGGAGGGTGCTCTAACCC[CG]GGGTTCTGAGCCCACTGTGGCACTCAGATCCCATCTGCTCCCCTGCCCTGTCTTGTGTGT	37	10	129540267	GTCAGGCCAGGGCATTGCTGCCAGGTGGCTAGGAGGGTGCTCTAACCCCG	10	129430257	R								chr10:129534410-129537366	Shelf								22_ReprPC5	Repr
cg07725033	cg07725033	21661379	AACAAATTATAACTACTTTATCCCTTATAACTCATTACAATATTTTCTTC			II			GATTTCTCTTCAACAAATTATAGCTACTTTGTCCCTTATGACTCATTGCAATATTTTCTT[CG]GCTTTCTACAAGACTCTTTCTCTTATTTTCTCTGTCCCAATTGTCTCCTCACTGTAGAAG	37	5	160366838	ACAAATTATAGCTACTTTGTCCCTTATGACTCATTGCAATATTTTCTTCG	5	160299416	R					LOC285629	NR_027111	TSS1500		Open_Sea								5_Quies2	Quies
cg07755752	cg07755752	52668486	ACCTTAAACATATTACTAACAATAAAAACTTTCACAAAATCTTTTTAAAC			II			TTTATTTTTGTAGAGACAGGGGTCTCGCCCTGTTGCCCAGGCTAGAAACTGAGTTTCAAA[CG]TTTAAAAAGACCTTGTGAAAGTCCCCACTGCCAGTAACATGTTCAAGGTGGTTTAGAGGT	37	5	156351090	CCTTGAACATGTTACTGGCAGTGGGGACTTTCACAAGGTCTTTTTAAACG	5	156283668	F					LOC100286948;TIMD4;TIMD4	NR_028472;NM_001146726;NM_138379	TSS200;Body;Body		Open_Sea								41_EnhWk7	EnhWk
cg07775417	cg07775417	14713505	AATTACATAATTACTAATATTAATCACAATTACTACCAAAACTATAAACC			II			CCTTACTCTTTGGGCATCTGATTTCCAGGGATTATGATGCTGTTAGGTTGGAGTTTGAAT[CG]GCTCATAGCTTTGGTAGTAATTGTGATTAATATTAGTAATTATGTAATTTTAGTGACTCA	37	4	84469563	CGGCTCATAGCTTTGGTAGTAATTGTGATTAATATTAGTAATTATGTAAT	4	84688587	F					AGPAT9	NM_032717	Body		Open_Sea			TRUE				TRUE	45_EnhA3	EnhA
cg07791803	cg07791803	68747343	ATCTCTTTACCACTATATCACTATAATACAAACTTTAAAACCAACATCTC			II			GGTTAAGGTTCCTAGCAGCTATTTTAATAGCAGAAGATTTCTATTTGTGTTTGGTCTAGC[CG]AGATGCTGGTTTTAAAGTCTGTATTACAGTGATATAGTGGTAAAGAGATAATAAGAAAGC	37	8	34343944	TCTCTTTACCACTATATCACTGTAATACAGACTTTAAAACCAGCATCTCG	8	34463486	F									Open_Sea			TRUE					42_EnhWk8	EnhWk
cg07793905	cg07793905	50794377	ACTACTCTAACAACAAAAAACAAACTAAAACAATAAACAAACAACTCTAC			II			ATTTCAGCCACTGTATCAATGTGGTAAAGAAGGATGTTTTACTACATCTCTCAAGTTATA[CG]CAGAGCTGCTTGCCCACTGTCCTAGTCTGTTTTCTGCTGCTAGAGCAGTCTGTCACAGCC	37	2	173945050	CGCAGAGCTGCTTGCCCACTGTCCTAGTCTGTTTTCTGCTGCTAGAGCAG	2	173653296	F					ZAK;ZAK	NM_016653;NM_133646	5'UTR;5'UTR	chr2:173940414-173941271	Shelf								33_Acet7	Acet
cg07799395	cg07799395	58699473	TAAATTCTATATATATAAATATACATATTTCTCAACCTTATTACACCCTC			II			TTATTGAATCCTAAGTTCTGTATATATGAATATACATGTTTCTCAGCCTTGTTGCACCCT[CG]TTCCCTTCTGCTGAAAGAGATTTACAAAACATTTGTTTTCCAAAGAATCCTACACTTTAT	37	5	125577565	CGAGGGTGCAACAAGGCTGAGAAACATGTATATTCATATATACAGAACTT	5	125605464	R									Open_Sea			TRUE					42_EnhWk8	EnhWk
cg07804289	cg07804289	42679498	AAAAACATTTCTCTACTAAAACAAATTCCACAATAAAATCAAATCCCCTC			II			ACCCAATCCATAGAGGCATTTCTCTGCTAGGACAGATTCCACAGTGGAATCAAGTCCCCT[CG]GTGTTTTTCCTCCTTGCTGCCCTCAAAGATGTGTACTACAGACCTTTTAAGGAATTAAAA	37	1	153114690	GAGGCATTTCTCTGCTAGGACAGATTCCACAGTGGAATCAAGTCCCCTCG	1	151381314	R					SPRR2C	NR_003062	TSS1500		Open_Sea								21_ReprPC4	Repr
cg07825681	cg07825681	72614427	CATCTACATTAACACAAACACAATTATAAAACTTTAATTTTATTTCATCA	40616426	CATCTACATTAACACGAACACGATTATAAAACTTTAATTTTATTTCGTCG	I	A	Red	TTTTAATCTCCTGCTGCGGGTGGCAGACATGGGAGAGACAGGCAAGCTGCAAAGGGAAGT[CG]ACGAAATAAAATTAAAGCCCTACAATCGTGTTCGTGTCAATGTAGATGGGGTGCCCCCCT	37	1	95975755	CGACGAAATAAAATTAAAGCCCTACAATCGTGTTCGTGTCAATGTAGATG	1	95748343	F									Open_Sea								60_EnhA18	EnhA
cg07851374	cg07851374	50674434	AAAACCRAAAAATTAATAACATACTCRATCTTCCTAATTTACCCAAAACC			II			TGGTTTACCCATGACTGAGGGGATTTTTAGAAAGTGAGACTTTCAGTGCTAAAATCAGGA[CG]GTCTTGGGCAAACCAGGAAGATCGAGCATGCTATCAATCTCCCGGCTTTCAATTTTATGT	37	13	76723380	CGGTCTTGGGCAAACCAGGAAGATCGAGCATGCTATCAATCTCCCGGCTT	13	75621381	F	rs2774002								Open_Sea			TRUE					47_EnhA5	EnhA
cg07854113	cg07854113	10734336	AAATAAAATAAATCAAAAAAACTATCCCCTCAACACCTACCACCCCTACC			II			ACCTGTGATGGATTTGGTGTGGAGGGGGAGTGGGTTCCTGAGTCACAGCCTCGCACGGCC[CG]GCAGGGGTGGCAGGTGCTGAGGGGACAGCCTTCTTGACTCACTTCACTCCCGGAGCACGC	37	5	172347685	AGTGAAGTGAGTCAAGAAGGCTGTCCCCTCAGCACCTGCCACCCCTGCCG	5	172280291	F	rs4868229				ERGIC1	NM_001031711	Body		Open_Sea			TRUE				TRUE	70_TxEnh8	TxEnh
cg07881496	cg07881496	53683371	TTTTAAAAAACTCTATCATCACCAAATTATATAAACCCCATCTAACCTAC			II			TGAAAAAGTTATTTTAAAGGGCTCTATCATCACCAAGTTATGTGGGCCCCATCTAACCTA[CG]CCAATTTCAAAAATGACACATGGATAGGAGATAATTTACTCTTTCAAGTCACACAAGATT	37	3	105733168	TTTAAAGGGCTCTATCATCACCAAGTTATGTGGGCCCCATCTAACCTACG	3	107215858	R									Open_Sea			TRUE					46_EnhA4	EnhA
cg07891120	cg07891120	49650417	ATCTTCAACTTATCTCATCTTCCTAAAAATAATCAAAAAAATATCACTTC			II			GCTTTAATTTAATCTTCAGCTTGTCTCATCTTCCTGAAGGTGATCAGGGAGATATCACTT[CG]CTCAAATCCTCAATCCTCTCATTACAAAGTTGGTCTTTCTGGGGTGATCAGCTCTCATCC	37	4	171663610	TCTTCAGCTTGTCTCATCTTCCTGAAGGTGATCAGGGAGATATCACTTCG	4	171900185	R									Open_Sea			TRUE					42_EnhWk8	EnhWk
cg07950296	cg07950296	23781365	ACAAATTTTATCAAATAATCTAATATATACAACACTCTAATTAAACCCAC			II			TTTTCAATTTCACAGATTTTATCAGATAATCTGATGTATACAGCACTCTAATTGGGCCCA[CG]AATATCAACAAATCTGAAAATCACCCATTATTCCTCGTCCATTGCTGTTTATATCCTCTC	37	14	60194823	CGTGGGCCCAATTAGAGTGCTGTATACATCAGATTATCTGATAAAATCTG	14	59264576	R					RTN1;RTN1	NM_021136;NM_206857	Body;TSS1500	chr14:60193831-60194302	Shore		RDMR						38_EnhWk4	EnhWk
cg07982740	cg07982740	25635335	CCTCAAAACCACTTACTTCCAAATTCAATAATTCATTAACAAAACTCAAC			II			GTGTAGGCAGTCCTCAAGACCACTTACTTCCAGGTTCAGTGATTCATTAGCAGGACTCAG[CG]TATAGTCATACCCATGGCTATGATTTATTACAGCAAAAGGATACAAAGAAAAATCATCAA	37	20	44410114	CGCTGAGTCCTGCTAATGAATCACTGAACCTGGAAGTAAGTGGTCTTGAG	20	43843521	R					WFDC3	NM_080614	Body		Open_Sea			TRUE				TRUE	33_Acet7	Acet
cg08005208	cg08005208	19684424	TTATACCCATAATCAATCAAACTCAAAAACACTCACAAAACAAAATAATC			II			CCTATCAGCACTTGTGCCCATGGTCAGTCAGGCTCAGGGGCACTCACAAAGCAGAGTAGT[CG]ATTGAAAAGCAAGCATAAAAGATAAGGTTGGACTATGCTTGCGATACACCTTATCGAGGC	37	1	163395211	CGACTACTCTGCTTTGTGAGTGCCCCTGAGCCTGACTGACCATGGGCACA	1	161661835	R								chr1:163392877-163393100	Shelf								28_Acet2	Acet
cg08018572	cg08018572	41712305	AAAAAACTTATAAAACCAAATAATACATTTCATTAAAACTCAAATAACCC			II			AGTATTTTATAGAAGAACTTGTAAAACCAAGTGGTGCATTTCATTAGAACTCAAGTGGCC[CG]GAGAAAAGAAAAAGAACTCATTTCCCATGAGCTCTTAGAGCCACTGAAAGCTCAGAACAA	37	16	1014592	CGGGCCACTTGAGTTCTAATGAAATGCACCACTTGGTTTTACAAGTTCTT	16	954593	R					LMF1	NM_022773	Body	chr16:1014739-1014976	Shore					16:1014509-1015309	Unclassified		45_EnhA3	EnhA
cg08129490	cg08129490	70640496	AAAAATTTAATAAACTAATCCCCATAACTACCATACRAATCTTTAAAAAC			II			GCCTTCTAGAAGTGAACCAAGGGACTTGGGATTTAAAAAGTGTTTCTCAGATGATCCCAT[CG]CTTTCAAAGATTCGTATGGCAGTCATGGGGACTAGTCCACTAAATTCCTGAAGATACAGA	37	1	111832109	CGCTTTCAAAGATTCGTATGGCAGTCATGGGGACTAGTCCACTAAATTCC	1	111633632	F	rs7515574				CHIA;CHIA	NM_021797;NM_201653	TSS1500;TSS1500		Open_Sea								20_ReprPC3	Repr
cg08141959	cg08141959	61610342	ATACACTATAAACTTAAAAACCAAACCATACTACAAATCACCATCCCTCC			II			GTCACAGCCACAGAAATTACAGGAGTTAAGAAAGTGCATCATCTCCTTCCTTGGAGAACA[CG]GAGGGATGGTGACTTGCAGTATGGTCTGGTTCTCAAGCTCACAGTGCACCTCTTTTCCTC	37	13	106809125	CGGAGGGATGGTGACTTGCAGTATGGTCTGGTTCTCAAGCTCACAGTGCA	13	105607126	F									Open_Sea			TRUE				TRUE	46_EnhA4	EnhA
cg08152065	cg08152065	42619406	CTATACCATTTATATATCTCTATTAAACCTTAAAAAAATAACTCCTCCTC			II			ATTTGAGTGCATCCACGTTAACTTTGTCTTGTATTCTGGAAATAAGGAATGGCCCTACAG[CG]AGGAGGAGCCACCTCTTCAAGGTCCAACAGAGATATACAAATGGCATAGTAAAGAAATGA	37	15	27092400	TATGCCATTTGTATATCTCTGTTGGACCTTGAAGAGGTGGCTCCTCCTCG	15	24643493	F									Open_Sea			TRUE					5_Quies2	Quies
cg08169794	cg08169794	66763461	ATAAAAAACTTCATCACCCTACTCAAAATAACATATAATTTAAAACTCAC			II			GGAGTGGGATGGTGAGAGACTTCATCACCCTACTCAGAATGGCATGTAATTTAAAACTCA[CG]CATGAATTATTTATTTCTGGAATTTTCCATTTAATATTTTAGAGTCACATTTGACCTCCA	37	6	118709682	TGAGAGACTTCATCACCCTACTCAGAATGGCATGTAATTTAAAACTCACG	6	118816375	R									Open_Sea			TRUE				TRUE	46_EnhA4	EnhA
cg08198071	cg08198071	51638444	CRCTATAACACAATATACTTAACTACTTCAACCAAAAATTATAAACTAAC			II			AAATTCCCTCACGCTGTAGCACAGTGTACTTGGCTACTTCAACCAGAAATTGTAAACTGG[CG]GTCTGTAGGCCAATTTGACCACACATTTATTTTGTTTGGCTAATATGGTGGTTTTTGAGA	37	2	109742356	CGCCAGTTTACAATTTCTGGTTGAAGTAGCCAAGTACACTGTGCTACAGC	2	109108788	R								chr2:109744585-109746833	Shelf							TRUE	47_EnhA5	EnhA
cg08217409	cg08217409	12771329	ACAAATTAAAAAACTATAACTTTTTACCTCTAAAATTATAACATTTCTAC			II			TCTTTTGTTTCACAGATTAGAAAACTGTGACTTTTTGCCTCTAAAGTTATGACATTTCTA[CG]TATTCTACTGTACTCATCCCATGATCATACACAAAGAACTTAAATGCATTTTTTCATGCT	37	5	86423923	CGTAGAAATGTCATAACTTTAGAGGCAAAAAGTCACAGTTTTCTAATCTG	5	86459679	R									Open_Sea			TRUE					47_EnhA5	EnhA
cg08221741	cg08221741	71633307	CCRCAAACAAAATTTAACTCTTTTAACAAATTACCAATCAAAAAATCTAC			II			GACTTGAAACTCCGCAGACAAAATTTAGCTCTTTTAACAGATTGCCAATCAAGAAATCTA[CG]AATCCATCTACAACCTGGAAACACCCGTTTTGAGATGTCCCACCTTTCTGGGATGAATCA	37	7	70931770	CGTAGATTTCTTGATTGGCAATCTGTTAAAAGAGCTAAATTTTGTCTGCG	7	70569706	R					WBSCR17	NM_022479	Body		Open_Sea			TRUE					60_EnhA18	EnhA
cg08227141	cg08227141	71681459	ATTTTTATAAATACAAAACCCCAAATCCCATCCTCAAAAATTACTAATTC			II			GAAGAGGTAGGTGGAAACCAGACCAGGCAAGGGCTTGTGGTCTATTATCAACTCTGTCTT[CG]AATCAGTAATCTCTGAGGATGGGACCTGGGGCTCTGCATTTATAAAAACATTCCAGTGGT	37	11	24849257	TTTTTATAAATGCAGAGCCCCAGGTCCCATCCTCAGAGATTACTGATTCG	11	24805833	F					LUZP2	NM_001009909	Body		Open_Sea			TRUE					5_Quies2	Quies
cg08229058	cg08229058	29730487	TAAATTCTCATAATAACCTTAAAAAATAAATACTATACAATCAACCCTCC			II			GGTTAACTCATTGAATTCTCATAATAACCTTAAGAGGTGGGTACTATACAGTCAGCCCTC[CG]AATCCATGCATTAAACCAACTGGGGATTGAAAGTATTTGGAAAAAAATATGGATGGCCGG	37	13	25296292	CGGAGGGCTGACTGTATAGTACCCACCTCTTAAGGTTATTATGAGAATTC	13	24194292	R								chr13:25292745-25293036	Shelf								21_ReprPC4	Repr
cg08302302	cg08302302	70674330	CTACATATATAAAATAAAAATACTACTACTAACTAACTCATAAAATAATC			II			ACTCATACTTAAATATAGGAACAAAACAGGATCATAGTGCTTATTTTTTCTGAGTCCTCA[CG]ATCATTCTATGAGTCAGTTAGTAGTAGTATTTTTACTTTATATATGCAGAAACAGAGACT	37	10	80206778	TGCATATATAAAGTAAAAATACTACTACTAACTGACTCATAGAATGATCG	10	79876784	F									Open_Sea			TRUE				TRUE	47_EnhA5	EnhA
cg08363684	cg08363684	53766436	AAAACTCAAAAACTAATACACAAAACTCAAAAAAATAATAACACTACCCA	38654385	AAAACTCGAAAACTAATACACGAAACTCGAAAAAATAATAACACTACCCG	I	A	Red	GCCACACGCTGCAGGACTCGGGAGCTGGTGCACGGAGCTCGGAAAGGTGATGGCACTGCC[CG]GAGGGGCAGCTCTCTGGATTTTGAGAAAGGCACGTCTTCCCCAGTCTAGTTTCAGACCCA	37	6	761547	CGGGCAGTGCCATCACCTTTCCGAGCTCCGTGCACCAGCTCCCGAGTCCT	6	706547	R									Open_Sea				6:706169-706764				24_ReprPC7	Repr
cg08375396	cg08375396	23763394	TCCAACTCAAACTCCATAATTCACTAAAATAACTCATAAATCTCAAAAAC			II			TTTGCTGACTTTACTCTGTATCCTTTCACTGTAATAAGAGATAATGGTGAGTATAACAGC[CG]CTTCTGAGACCTATGAGTTATTCTAGTGAATCATGGAGCCTGAGCTGGATCTTGGAGACA	37	11	8033848	CCAGCTCAGGCTCCATGATTCACTAGAATAACTCATAGGTCTCAGAAGCG	11	7990424	F									Open_Sea			TRUE				TRUE	47_EnhA5	EnhA
cg08380379	cg08380379	69639502	ATCATAACAAATAACTCATATCCTACRTTAAACTAACRCATAATCTTATC			II			AAATCTTTGCAATCATAACAAATGGCTCATGTCCTGCGTTAGGCTGACGCATGATCTTAT[CG]TACCCTAGTGGGAAAAGTCCTTCATTCTTAGATCAGTCCTCAGTTCCAAATGGCCATGCC	37	2	201652352	TCATAACAAATGGCTCATGTCCTGCGTTAGGCTGACGCATGATCTTATCG	2	201360597	R					AOX2P	NR_001557	Body		Open_Sea			TRUE				TRUE	46_EnhA4	EnhA
cg08407620	cg08407620	21629429	AAATAATCAAAATAAAAATCTTTATCCTTCTAAAACTACTCTTATCAAAC			II			GGCAGAAAACAGGGTAGTCAGGGTAAAAGTCTTTATCCTTCTGGGGCTACTCTTATCAGG[CG]AAAGATTACCTTTCCCAGTAGCCCTGTAGTAGACTTCCCCTCAAATCTCTTTGCCATATA	37	6	24743861	CGCCTGATAAGAGTAGCCCCAGAAGGATAAAGACTTTTACCCTGACTACC	6	24851840	R									Open_Sea			TRUE				TRUE	45_EnhA3	EnhA
cg08448622	cg08448622	60690442	TTTTAACAAAATTAAATATAAACACCTCATCTATATCATACATTACTTTC			II			GACCCCTGCTCCAAGATGCAAATCCACAGCTTTGGATCAGTTTGTAAGTGTGAGTAAAGC[CG]AAAGTAATGCATGATACAGATGAGGTGTTCACATTTAATTCTGCTAAAATGACACCATGA	37	6	31026105	TTTAGCAGAATTAAATGTGAACACCTCATCTGTATCATGCATTACTTTCG	6	31134084	F					HCG22	NR_003948	Body		Open_Sea							TRUE	45_EnhA3	EnhA
cg08453903	cg08453903	16615392	TTCCTTACAATAACTAAAACACRAATCCACRTACTAAAACTACCAAATTC			II			TCTATTTGTCCTTCCTTACAATAGCTGAAACACGGGTCCACGTGCTGGGGCTGCCAAATT[CG]TGATGCAAAAAGATGAGATGGTGAATTATTGGGATAAGTCTTCTTTCTCTTTCCCCCGGG	37	17	71688187	TCCTTACAATAGCTGAAACACGGGTCCACGTGCTGGGGCTGCCAAATTCG	17	69199782	R	rs11458411	rs66501313							Open_Sea			TRUE					42_EnhWk8	EnhWk
cg08458711	cg08458711	36725418	TCAAAATTCTCCTCTATTACTCATAAACCCAATTACACTAAAATATCCCC			II			AGCCTTCACTGGAATCTACCCCTGAGGAGCTCTGAGTCCAATGAGGGAGGCAAAGACACC[CG]GGGACACCTCAGTGTAACTGGGCCTATGAGCAACAGAGGAGAACCCTGAATAATTGGAGA	37	1	55473553	CGGGGACACCTCAGTGTAACTGGGCCTATGAGCAACAGAGGAGAACCCTG	1	55246141	F		rs74072612			BSND	NM_057176	Body		Open_Sea			TRUE				TRUE	47_EnhA5	EnhA
cg08495884	cg08495884	17752508	TTTTTATAAATTTATCTAAAAACCTACTCTCTTTAACTCCTTAATATTTC			II			GACAGTTAACTTTTCCAAATGAGGGGCCATCTGTTAACACTTGTACTCACAAGAACAAGG[CG]AAATATTAAGGAGTTAAAGAGAGTAGGTCTTCAGACAAATTCACAAAAAACTGCCTTCAG	37	3	181614260	TTTTGTGAATTTGTCTGAAGACCTACTCTCTTTAACTCCTTAATATTTCG	3	183096954	F	rs864420	rs55724542							Open_Sea		RDMR						41_EnhWk7	EnhWk
cg08519008	cg08519008	33767367	ATACTCAAAAATTTAATTTTCATTAATCAACCATAAAACCAAATAAAACC			II			GGGCTCTCGGTATACTCAGAGATTTAATTTTCATTAGTCAGCCATGAAGCCAAATAGGAC[CG]GATTGTGCAAAGCCCAGTCCTGTCATAAAGTGTTATTTTTCTTTTTTCCCCCAATCCAGA	37	11	123815202	CGGTCCTATTTGGCTTCATGGCTGACTAATGAAAATTAAATCTCTGAGTA	11	123320412	R					OR6T1	NM_001005187	TSS1500		Open_Sea								6_Quies3	Quies
cg08553524	cg08553524	64649431	AAATCTCTATACTAAATTAATTACCTATCCATTCACTCATATTTCCAATC			II			GCTGAGGCATAAATGGATGTATGTCTGAATGAGTGGACAGTGAATGAATAAATGGTTACA[CG]ATTGGAAACATGAGTGAATGGATAGGCAATCAACTTAGCACAGAGACTTAGAAATGATTG	37	5	164884295	AGTCTCTGTGCTAAGTTGATTGCCTATCCATTCACTCATGTTTCCAATCG	5	164816873	F									Open_Sea			TRUE					42_EnhWk8	EnhWk
cg08564874	cg08564874	49747431	AAAACCTAACCCCCATAAAATCTCCTAAAAAAACTTTATTATAAACCATC			II			GCCCTTCATTATAGACTCAATGCCTTCTCATTGCTAGAGCACTGTGCCCTCCTTGGGGCT[CG]ATGGTTTATAATAAAGCTTCCCCAGGAGATCTCATGGGGGCCAGGTTCTTTAGTGGTGGC	37	7	34696723	GAACCTGGCCCCCATGAGATCTCCTGGGGAAGCTTTATTATAAACCATCG	7	34663248	F					NPSR1;NPSR1	NM_207173;NM_207172	TSS1500;TSS1500		Open_Sea								21_ReprPC4	Repr
cg08579420	cg08579420	58747374	AATACAAAACAATTAATAATCCTCRAAAATATATAACATAAATCATTACC			II			AGGTATGATGATACAGCTGATGACTGAATCTGATATAATCTGACTGTATTAGACTGATGA[CG]GTAATGATTCATGCCACACACTCTCGAGGATCATTAATTGCCTTGCATTCATCAGTCACT	37	17	31594469	CGGTAATGATTCATGCCACACACTCTCGAGGATCATTAATTGCCTTGCAT	17	28618582	F					ACCN1;ACCN1	NM_183377;NM_001094	Body;Body		Open_Sea			TRUE					46_EnhA4	EnhA
cg08641706	cg08641706	58641440	TCCTTATCTAACATCCCAACTCAACTTTCRTTATACTATACTAAACTCCC			II			CCTTGTCCCTTTCCTTATCTGGCATCCCAGCTCAGCTTTCGTTGTGCTGTACTGAGCTCC[CG]TGTGTATGGGTGTGTGCACTTTGTCCCTGAGCTCCTGGTTCTATTCCAGTGGTCTACTTG	37	2	105069200	CGGGAGCTCAGTACAGCACAACGAAAGCTGAGCTGGGATGCCAGATAAGG	2	104435632	R			TRUE		LOC150568	NR_015399	Body		Open_Sea								5_Quies2	Quies
cg08648317	cg08648317	47602320	AATAACRACTAATTTAAATAATTTTTATATAACATCCCATACTCAACTAC			II			AGGTAGCTGACACTGTGATAAGAGCATCCTGTGAACTACCCAAATAAGGAGGAAAACGAA[CG]CAGCTGAGCATGGGATGCCATATAAAAATCACTTAAACCAGTCGCCACTCCTTGTTTCCT	37	11	59807830	CGCAGCTGAGCATGGGATGCCATATAAAAATCACTTAAACCAGTCGCCAC	11	59564406	F					PLAC1L;PLAC1L	NM_173801;NM_173801	1stExon;5'UTR		Open_Sea								28_Acet2	Acet
cg08677657	cg08677657	26701499	AATAATACCTTTTAATTCCAAACCTTAATATATTTCCTTTTTCAATAACC			II			ATTGCAGAAAAAGATGGACTCAAATTTTGATTGTGGGAATGATGAAAATGACAATGAAAT[CG]GCTACTGAAAAAGGAAATATATCAAGGTTTGGAATCAAAAGGTATTATCTGGTGAAAGAA	37	6	149885006	CGGCTACTGAAAAAGGAAATATATCAAGGTTTGGAATCAAAAGGTATTAT	6	149926699	F								chr6:149887317-149888252	Shelf							TRUE	47_EnhA5	EnhA
cg08696316	cg08696316	28760314	TTCACCCATTAATCTAAAATACCACCTTTATAATACAATACCTTCCCACA	17775395	TTCGCCCGTTAATCTAAAATACCGCCTTTATAATACAATACCTTCCCACG	I	T	Red	CCCGTGACGAACCGACCAGTGCAATCCCAGTGAGCAGCGGCTCAGAAACAGCCTGCCACA[CG]TGGGAAGGCATTGTACTATAAAGGCGGCATCTCAGATCAACGGGCGAAAGGCGGGTTGTT	37	8	144236629	CGTGGGAAGGCATTGTACTATAAAGGCGGCATCTCAGATCAACGGGCGAA	8	144308004	F									Open_Sea				8:144307887-144308031				23_ReprPC6	Repr
cg08698835	cg08698835	14604348	TTAAAATCACRACCCTAACRTTCCATTTAATTCAACTTAACTAAAATAAC			II			ATGGATTTGGCTTGGAATCACGGCCCTGACGTTCCATTTGATTCAGCTTGGCTGGGGTAA[CG]CTCAGGTCTTTTGTAGAAGAGTTCACAACACTGGCCAGTTAAAGGGTGGTGTGCCCTCAG	37	16	56279276	TGGAATCACGGCCCTGACGTTCCATTTGATTCAGCTTGGCTGGGGTAACG	16	54836777	R					GNAO1;GNAO1	NM_020988;NM_138736	Body;Body		Open_Sea			TRUE					44_EnhA2	EnhA
cg08712190	cg08712190	24608310	CATTCCTTTATTCAAAAACTTCTAATAATTTTCCATAAAACTTAAAAAAC			II			TATTGCCATATCATTCCTTTGTTCAAAAGCTTCTAATGGTTTTCCATAAGACTTAGAAGG[CG]GGGATACAAAGTCCTTACCCCTACCTACAAGACCCTGCTTTGTCCTCCCCGCACCTTAAC	37	4	71270447	ATTCCTTTGTTCAAAAGCTTCTAATGGTTTTCCATAAGACTTAGAAGGCG	4	71305036	R					PROL1	NM_021225	Body		Open_Sea								4_Quies1	Quies
cg08765597	cg08765597	24648438	ATTACCTCRTAAATAACCATTATTACCCAATAAATACTCACTACTACCTC			II			GGATAGTTAGTATTGCCTCGTGGGTAACCATTGTTACCCAATGGATACTCACTACTGCCT[CG]TGGGTAACCACTGTTACCTGGTGTATAATAAGTGTTGCCTCTTGGGTAACCACTGTTACC	37	11	114490767	CGAGGCAGTAGTGAGTATCCATTGGGTAACAATGGTTACCCACGAGGCAA	11	113995977	R									Open_Sea				11:113995871-113995978				12_HET4	HET
cg08783317	cg08783317	29777403	CCCCTTAAAAACCTAAAACCTTTAAACAAATTATATAACCTCTATAATAC			II			TCCCAGATCTGCCCCTTAAAAGCCTAGAGCCTTTGAACAAGTTATGTAACCTCTGTGATA[CG]AATTCCTCACATATCAATTGAAAATTATAAATTGCCTCTCTCATAGTATTGCTGAAAGCA	37	11	81131171	CGTATCACAGAGGTTACATAACTTGTTCAAAGGCTCTAGGCTTTTAAGGG	11	80808819	R									Open_Sea			TRUE		11:81130861-81131462	Unclassified_Cell_type_specific		42_EnhWk8	EnhWk
cg08826184	cg08826184	46724500	TATAACACTTATTAACACCTTAACCTTACATCTATCCATTAAAAACCTTC			II			TCTGAAACAAGTGTAACACTTGTTAGCACCTTGGCCTTACATCTGTCCATTAAGAACCTT[CG]AGACAGTGGAAGTAGACTGATTTTGAGTGGAACCATATTCTGACAGGTCCTATAAGATGT	37	12	44973266	GTAACACTTGTTAGCACCTTGGCCTTACATCTGTCCATTAAGAACCTTCG	12	43259533	R					NELL2;NELL2;NELL2;NELL2;NELL2	NM_001145110;NM_001145107;NM_006159;NM_001145108;NM_001145109	Body;Body;Body;Body;Body		Open_Sea			TRUE					42_EnhWk8	EnhWk
cg08843850	cg08843850	32753426	AATCTATCAAATACCAAACAAAAAAATAAATCCATCCTAAACCATCTACC			II			ATCTGTTAAGATTTTGTGGGTTGGCTAGGGAGTTCTTCTGGACTGAGTCAAGTCAGCTGG[CG]GTAGATGGTCTAGGATGGACTCATCCTCTTGCCTGGTATTTGACAGACTAATTAGTCTGC	37	1	199092823	GTCTGTCAAATACCAGGCAAGAGGATGAGTCCATCCTAGACCATCTACCG	1	197359446	F									Open_Sea			TRUE					47_EnhA5	EnhA
cg08853285	cg08853285	10758301	TTACACACACACTTAAATAAACTCATATCTTCTCAATTAAAAACACTATC			II			CATTTCAAGCTTTGAAGAGATGAGTAAACTCTCCTCTCCATTTTCCTCCATGGTCACAAT[CG]ATAGTGTTTTCAATTGAGAAGATATGAGTTTACCTAAGTGTGTGTGCAAAAGCCCAGTTG	37	10	122942756	TGCACACACACTTAGGTAAACTCATATCTTCTCAATTGAAAACACTATCG	10	122932746	F									Open_Sea								38_EnhWk4	EnhWk
cg08855630	cg08855630	25667394	ACTACAACTTAAATCTCTAAATCAAAACTACCATACCATACTTAAATCTC			II			TGCAGTGCCATACTACAGCTTAAGTCTCTAAGTCAGGGCTGCCATACCATACTTAAGTCT[CG]AAGTCAGGGCTGTCTAGGTTCTGACATGGCTTTCAGAAATAACATTTTCAAAACAAATAA	37	3	68978377	CGAGACTTAAGTATGGTATGGCAGCCCTGACTTAGAGACTTAAGCTGTAG	3	69061067	R					FAM19A4;FAM19A4	NM_182522;NM_001005527	5'UTR;5'UTR	chr3:68980783-68982035	Shelf								19_ReprPC2	Repr
cg08889440	cg08889440	35643428	TACAATATAATTTTTATTAACCCATAATCTATTAACTTCTTTCCTCATTC			II			TCTTATCTTTTTGCAGTATAATTTTTATTGACCCATGATCTGTTAACTTCTTTCCTCATT[CG]ATGTAAAAAGATGATGACATAAATGTCTTTCAGAGACTTTATATATTTTCAAATGCAGAA	37	7	21065099	GCAGTATAATTTTTATTGACCCATGATCTGTTAACTTCTTTCCTCATTCG	7	21031624	R									Open_Sea			TRUE					42_EnhWk8	EnhWk
cg08900316	cg08900316	50802334	CCTACTTAAATATAACAACCAAAACTAATCCTACCTCTAAAAAATAACAC			II			TGCTGCACAGACCACGCTATGCACGTATCATCAGGTCTGCAAGCTGAACAGATGCTCTCA[CG]TGTCATCTCTTAGAGGTAGGATCAGTCCTGGCTGCTATACTCAAGCAGGAAAGGTAAGAG	37	2	46301083	CTGCTTGAGTATAGCAGCCAGGACTGATCCTACCTCTAAGAGATGACACG	2	46154587	F					PRKCE	NM_005400	Body		Open_Sea			TRUE				TRUE	33_Acet7	Acet
cg08903389	cg08903389	65710426	ACCTATCCCCTTTCTCTTAAATTATAACCAATTTTACTCCTATTTAAATC			II			GAGTACTTATCTATTTTATGTCCTGTAACATTCAGTACTTGATGCAAATGTAGCAGATCT[CG]ATTCAAACAGGAGCAAAACTGGTTATAACTCAAGAGAAAGGGGATAGGCTCATCTTGATG	37	7	69104289	CCTATCCCCTTTCTCTTGAGTTATAACCAGTTTTGCTCCTGTTTGAATCG	7	68742225	F					AUTS2;AUTS2;AUTS2	NM_015570;NM_001127232;NM_001127231	Body;Body;Body		Open_Sea			TRUE					59_EnhA17	EnhA
cg08907926	cg08907926	35650447	AAAACAAACCCCAAAACAAAAAATCATCTAATCAATATTACAATAATACC			II			ACTCCGTCTCAAAAAAAGATGTTCCTAGCAGGGTGGCATTTGTGTAGAATTACACTACCT[CG]GCACTATTGTAATATTGACTAGATGATTCTTTGCTTTGGGGTCTGCCTCAGAATTGTGTC	37	5	3965271	CGGCACTATTGTAATATTGACTAGATGATTCTTTGCTTTGGGGTCTGCCT	5	4018271	F								chr5:3962286-3962512	Shelf								5_Quies2	Quies
cg08914740	cg08914740	57650344	TCCACAAACCCTACTCAAAATTAAATATTCTATAATCCTATATAATAACC			II			GGAGTCCAGTCAGAAACATGTTTGTCTACGAGGTAGTATATCTGGTATTTCTGAGGAATT[CG]GTTATTATATAGGATTATAGAATATTCAACTTTGAGTAGGGTCTGTGGACTCCATCAATT	37	5	147443284	CGGTTATTATATAGGATTATAGAATATTCAACTTTGAGTAGGGTCTGTGG	5	147423477	F					SPINK5;SPINK5;SPINK5	NM_001127698;NM_001127699;NM_006846	TSS1500;TSS1500;TSS1500		Open_Sea								6_Quies3	Quies
cg08949428	cg08949428	71678431	TAACCAAAACCAAATATTCTACRTAACCTACRCTTCAAACACAATATACC			II			ACTGTCCTGGCAGGAAGCCTTTATATTTAGATTAATCCAAAAGGCGTCATTTGTTAACTG[CG]GCACACTGTGCCTGAAGCGCAGGTCACGCAGAACATCTGGTTTTGGTCAAGTCTTAGTTT	37	13	98451284	CGGCACACTGTGCCTGAAGCGCAGGTCACGCAGAACATCTGGTTTTGGTC	13	97249285	F									Open_Sea			TRUE					37_EnhWk3	EnhWk
cg08977702	cg08977702	36764387	CCAAAAAAAATTAACATAACTAATCAACTCTAAAATTATTCAAAAACCCC			II			TATGTTACAGTCCAGGGAGGGTTGGCATGGCTGGTCAGCTCTGGAGTTGTTCAGGGACCC[CG]TTCCTTCAATCTAGTGATCCTGCCATCCCCCACGGCCCACAGACCTCTACTGGATATTCT	37	2	168407472	CGGGGTCCCTGAACAACTCCAGAGCTGACCAGCCATGCCAACCCTCCCTG	2	168115718	R									Open_Sea			TRUE					28_Acet2	Acet
cg08985530	cg08985530	42642460	CATAAAAATAACCAATCACTTACTTATTTTTCTTATATTCATTTACAACC			II			TAAAATCTAGGACATGTGACAAAAGATATAATAAGGATATAATTTGGAGAATACAGCTTA[CG]GTTGTAAATGAATATAAGAAAAATAAGCAAGTGACTGGCCATCTTCATGTGAGCCTTTGG	37	12	77694045	CGGTTGTAAATGAATATAAGAAAAATAAGCAAGTGACTGGCCATCTTCAT	12	76218176	F									Open_Sea			TRUE					47_EnhA5	EnhA
cg08989942	cg08989942	74810376	TCTAAATACTAATACTCTACCAAACATAAAACCACAATAATAAATAACTC			II			GCTGAGTGCCTTCTAGGTACTGATGCTCTACCAGGCATAGGGCCACAGTGATGAATAACT[CG]CAGTCCTTGCACCAAGCAGCTCATAGTCTGGTAGGAAAGACAGACATGAGCAAATAAATT	37	2	71063282	CTAGGTACTGATGCTCTACCAGGCATAGGGCCACAGTGATGAATAACTCG	2	70916790	R					CD207	NM_015717	TSS1500		Open_Sea								20_ReprPC3	Repr
cg08995449	cg08995449	45797502	CACTTAAAAAAACACACTACTCATACTTTTCAAATAATTCAACAAACATC			II			TAGAGATTTGAAAGCCATTAATATAGAAGCCAGGGGAATGTGTGGGCTATCCCAAGCAAT[CG]ATGTTTGTTGAATCACTTGAAAAGCATGAGCAGTGTGCTCCCCTAAGTGCCTTTTTCCTT	37	8	101802144	CGATGTTTGTTGAATCACTTGAAAAGCATGAGCAGTGTGCTCCCCTAAGT	8	101871320	F	rs77557290								Open_Sea			TRUE					46_EnhA4	EnhA
cg09006039	cg09006039	33789352	TAAAACAACTAAAATCTCACATCTACACTCCAAACTATTAAAAATTTAAC			II			AGCAAAATTTCTAGGGCAGCTGAAGTCTCACATCTACACTCCAAACTATTGAAAGTTTGG[CG]TGTAAACATGAGACTTCAGATGCCCTAGAAATTTTTTTTCTCCCATGCCTTGAATTAAAA	37	4	65778481	CGCCAAACTTTCAATAGTTTGGAGTGTAGATGTGAGACTTCAGCTGCCCT	4	65461076	R									Open_Sea			TRUE					5_Quies2	Quies
cg09026722	cg09026722	37752476	CTCCAAAACTCTATAAACAAATCTAAATACCCCCTAAATATTTCCTCACA	24757375	CTCCAAAACTCTATAAACGAATCTAAATACCCCCTAAATATTTCCTCGCG	I	A	Red	CTCCAGTCCAGTGAGGCAGACTGACTTTAATAAAAGCATAATGACTCATAGGATGGGAGC[CG]CGAGGAAACACCCAGGGGGCACCCAGACCCGCTCACAGAGCCTTGGAGAGGAATAAGATT	37	1	156867080	CTCCAAGGCTCTGTGAGCGGGTCTGGGTGCCCCCTGGGTGTTTCCTCGCG	1	155133704	F					PEAR1	NM_001080471	5'UTR	chr1:156863415-156863711	Shelf			TRUE				TRUE	33_Acet7	Acet
cg09040994	cg09040994	16652505	AATATTCTATAATTCTTTTAAAAATCTAAAAACATTCACATCCCCTACCC			II			TGTCCTGAATCCGCAAGAATGAGCTAAGGATTGGTCATTTTAAAGGTCAAGAGGAATATA[CG]GGCAGGGGATGTGAATGCTCTCAGATCTCTAAAAGAATTACAGAACACTGCAAATTTATT	37	5	103849273	CGGGCAGGGGATGTGAATGCTCTCAGATCTCTAAAAGAATTACAGAACAC	5	103877172	F									Open_Sea			TRUE					47_EnhA5	EnhA
cg09043214	cg09043214	31767425	CTACTCCAAATACCAAAAAAATAAATATACACAAACAAAAAAATCAAACA	49632467	CTACTCCAAATACCGAAAAAATAAATATACACAAACAAAAAAATCAAACG	I	A	Red	CCTTCCTGCCCACACCCACCAGCCTGCACATAGACAGGCACCCACACACCACTCAAGACC[CG]CCTGACTCTCCTGCCTGTGCACACTCACCCTTTCGGCATTTGGAGCAGCTGAGGCAGTGT	37	12	6442873	CGCCTGACTCTCCTGCCTGTGCACACTCACCCTTTCGGCATTTGGAGCAG	12	6313134	F					TNFRSF1A	NM_001065	Body	chr12:6438272-6438931	Shelf	low-CpG:6312749-6313660						TRUE	84_TxEx4	TxEx
cg09044294	cg09044294	47710343	TAACAAAATATAATAATCACATTTTAACRTTTAAAAAATCACCACCCCTC			II			GACCCTATCTCTGACAAAATGTGGTGGTCACATTTTGACGTTTGAGGGGTCACCACCCCT[CG]ACAGGCCCTGGTATGTGATGTTCCCCTCCCTGTGTCCATATCTTCTCATTGTTCAAATCC	37	2	50234533	CGAGGGGTGGTGACCCCTCAAACGTCAAAATGTGACCACCACATTTTGTC	2	50088037	R					NRXN1;NRXN1;NRXN1	NM_004801;NM_001135659;NM_138735	Body;Body;Body		Open_Sea			TRUE					9_HET1	HET
cg09047513	cg09047513	52601411	TTCAAAATCCTAACACTAAAACTAAAAAATTCAAAAACCCAACTCCCTAC			II			AGCAAGAGGAATCCTGAAATGAGAGTGGAAGAACTGGGGACTGTGAGGCCAGAGAAGGCA[CG]CAGGGAGCTGGGTCTTTGAACTTTCTAGTTCTAGTGTCAGGATTCTGAAATACAGTAAGG	37	15	93959351	CGCAGGGAGCTGGGTCTTTGAACTTTCTAGTTCTAGTGTCAGGATTCTGA	15	91760355	F									Open_Sea								10_HET2	HET
cg09075515	cg09075515	15635417	TCATTCTTACCCAAACTTACAACACAACRTTTAATCAAAAATATTAAAAC			II			ACTTTTCAAATTAAAATGAAGCCATTTTATGAAGGTCTGTGTCAGGAGAGCACAGAAAAG[CG]TTCCAATATCCCTGACCAAACGTTGTGTTGCAAGCCTGGGTAAGAATGAGCCAAATTGTT	37	8	56192721	CATTCTTACCCAGGCTTGCAACACAACGTTTGGTCAGGGATATTGGAACG	8	56355275	F					XKR4	NM_052898	Body		Open_Sea			TRUE					42_EnhWk8	EnhWk
cg09098545	cg09098545	59641463	CCTCTTCTATAACAAACTCCTTAATCAAAACACTCAAACATATTATTAAC			II			ACTTCACTTTGCCTCTTCTGTGGCAAACTCCTTAGTCAAGGCACTCAGGCATATTATTAA[CG]AACTCCCTTACCATATGCTGAGATGTCTTCTGAGTTTTGTCTACTCCATGGAAAACTTAT	37	4	97914176	CTCTTCTGTGGCAAACTCCTTAGTCAAGGCACTCAGGCATATTATTAACG	4	98133199	R									Open_Sea			TRUE		4:97914042-97914186	Unclassified_Cell_type_specific		60_EnhA18	EnhA
cg09170207	cg09170207	29715319	TTACAACATAAACATCATTACATATCATTATACTACCTATTATATCTAAC			II			GGTTCTGGGGATTACAACATGGACATCATTGCATGTCATTATACTGCCTATTATATCTGG[CG]ACTCACACATAAATAAACAAATGTCTGGAATACAAACCTTATATGTTTTTTCTCTCATGG	37	15	71071082	CGCCAGATATAATAGGCAGTATAATGACATGCAATGATGTCCATGTTGTA	15	68858136	R									Open_Sea			TRUE					46_EnhA4	EnhA
cg09182455	cg09182455	23809326	CAAAATAACTAATTTCCTAATAAATCCCTCTACTTAACAAAAATAACAAC			II			CATCTAGCTTCCAAAGTGACTAGTTTCCTAATAAATCCCTCTGCTTAACAGAGATGACAG[CG]CACTTTCACGTGTGTTCCTCAGTCCCCACTCCAGCCACATTTGAGTTTTTATGTTAATAA	37	12	109116994	CGCTGTCATCTCTGTTAAGCAGAGGGATTTATTAGGAAACTAGTCACTTT	12	107641123	R					CORO1C	NM_014325	5'UTR		Open_Sea			TRUE					45_EnhA3	EnhA
cg09223940	cg09223940	10737301	ACCATAACCAAACCCAACTAAACRCAAATAATATACTAACCAAACTAACC			II			CTGGTTCTGAGGCCATGGCCAGGCCCAGCTGAGCGCAGATGATGTGCTAGCCAGGCTGGC[CG]TGACTGCGTGCTGCCCAGCTCACTGCTTAGCTCTTTGGAGATGAAAGTGCTCGCCTCAAA	37	14	65095871	CGGCCAGCCTGGCTAGCACATCATCTGCGCTCAGCTGGGCCTGGCCATGG	14	64165624	R									Open_Sea			TRUE				TRUE	33_Acet7	Acet
cg09237790	cg09237790	30716405	AAACTCAAAATAAACTTTAATACCCCTTATATAACAAAACAATCTAAAAC			II			AGACGCATATTGATGAAATCATTTGTGACCTCACAGGAATCACAAATGATGTTCCTATGA[CG]CCCTAGATTGTTCTGTTACACAAGGGGTACCAAAGTCCACTCTGAGCTTTTCCTCTGGGA	37	3	116428610	CGCCCTAGATTGTTCTGTTACACAAGGGGTACCAAAGTCCACTCTGAGCT	3	117911300	F					LOC285194	NR_015391	TSS200		Open_Sea								4_Quies1	Quies
cg09244312	cg09244312	31654420	AAACTACCTCTAAAAAAACAAACTTTAAACATTCCTAAAACTATCCCTCC			II			CAGAAAACCGAGGGCTGCCTCTGGGGGAGCAGGCTTTGGGCATTCCTGGGGCTGTCCCTC[CG]CTCTGCCACTTAACAACCGTGTGGCTGTGGTTGAGTGACTCAGCTCTCTCTGTAAAGCAG	37	13	42120657	CGGAGGGACAGCCCCAGGAATGCCCAAAGCCTGCTCCCCCAGAGGCAGCC	13	41018657	R									Open_Sea			TRUE				TRUE	44_EnhA2	EnhA
cg09260048	cg09260048	72615336	ATCCTACTTTATAACTTATCCAAACTACTCAAACTTTTCCCTCAATAAAC			II			GCACTTTGAGAATCCTGCTTTATAACTTGTCCAGACTACTCAGACTTTTCCCTCAGTAAG[CG]TGACATACTGGGAGAAGCACTGGAATGGGAGCCAGGAGACCTGTGTTTTTGATGTACTTT	37	15	82415405	CGCTTACTGAGGGAAAAGTCTGAGTAGTCTGGACAAGTTATAAAGCAGGA	15	80202460	R									Open_Sea			TRUE				TRUE	46_EnhA4	EnhA
cg09357761	cg09357761	61605474	AAACCTAAAATACRACCTAATACATACTATCTCCCTAACTCATTTATAAC			II			CTGGTCTCTCAGAACCTGGGATACGGCCTAGTACATGCTGTCTCCCTGACTCATTTATGG[CG]AAATTCACATCACACTCCTTTTATCTGAATCAGTGAGGGTTGTGTCAGCAGCTGAGTCCC	37	14	61933059	CGCCATAAATGAGTCAGGGAGACAGCATGTACTAGGCCGTATCCCAGGTT	14	61002812	R					PRKCH	NM_006255	Body		Open_Sea			TRUE				TRUE	43_EnhA1	EnhA
cg09362047	cg09362047	11659369	ATAATTAATTTCACTTTCTAAACTCCTTACCTCTACCTAATTAAATAAAC			II			AATGAGTCAGTACCACCCTGCTCTTCATGGCCTCTCTGAGGTCAGCACCTCCAGGATATC[CG]TTCACCCAACCAGGCAGAGGCAAGGAGTTTAGAAAGTGAAATTAACTATGGGGTATACCT	37	17	70389968	TAGTTAATTTCACTTTCTAAACTCCTTGCCTCTGCCTGGTTGGGTGAACG	17	67901563	F	rs34198675								Open_Sea			TRUE				TRUE	46_EnhA4	EnhA
cg09365002	cg09365002	35775300	TCCCACATAAACATTAACCCTACACTATCAAATCCTATATTAACCCAACA	25799370	TCCCACGTAAACGTTAACCCTACACTATCAAATCCTATATTAACCCGACG	I	C	Grn	GCATATTTGGAGATGACCTCATCCAGCCGACTCATGGCCAAACTCCGGTTTTCCCGAAGG[CG]CCGGGCCAACACAGGATCTGATAGTGCAGGGTCAACGCCTACGTGGGAAGACATAAAGTC	37	6	33288329	CGCCGGGCCAACACAGGATCTGATAGTGCAGGGTCAACGCCTACGTGGGA	6	33396307	F	rs71759945				DAXX;DAXX;DAXX;DAXX	NM_001141969;NR_024517;NM_001350;NM_001141970	Body;Body;Body;Body	chr6:33288733-33289008	Shore			TRUE				TRUE	84_TxEx4	TxEx
cg09417355	cg09417355	38683332	AACAAAAAATTTCATCAATACCTTTTAACTTAACTAAACACACCAAAAAC			II			CACTCTTGAGCAGCAGGGAGTTTCATCAGTGCCTTTTAACTTAGCTGGGCACACCAGGAG[CG]ATTCTGAGATGGAAGCATCCAGAGGTGAGGGACTGTGTTTAGAGAATGTTCCCAATTTAA	37	1	152814273	CGCTCCTGGTGTGCCCAGCTAAGTTAAAAGGCACTGATGAAACTCCCTGC	1	151080897	R					LCE6A	NM_001128600	TSS1500		Open_Sea								17_HET9	HET
cg09501717	cg09501717	10699451	ACACTCTTAAACCAACTAAAACCAATTAATCACCCTACCTAAAACTAACC			II			CACAAGTATGATGATACTTTCTTTTGGAAGTTTTGGAGATTTAATCATTTCAGATGTAGA[CG]GTCAGTTCTAGGTAGGGTGACCAACTGGTCCCAGTTGGCTCAAGAGTGTCTTGATTTTAA	37	2	225968528	CGGTCAGTTCTAGGTAGGGTGACCAACTGGTCCCAGTTGGCTCAAGAGTG	2	225676772	F									Open_Sea			TRUE					46_EnhA4	EnhA
cg09517033	cg09517033	39808506	AAAATAATAAATCTCRTATCAAAAATTCTTACCAAAATAAAACAAAATTC			II			TTAAAATTATTAGGATAATAGATCTCGTGTCAAGAATTCTTACCAAAATGAAGCAAAATT[CG]CACACAAAAAAAGAATAAGCAAGGATGGATTCCAGTCCCCAGTCCTCAAATGAAGGGTTG	37	6	29461584	GGATAATAGATCTCGTGTCAAGAATTCTTACCAAAATGAAGCAAAATTCG	6	29569563	R									Open_Sea								21_ReprPC4	Repr
cg09645818	cg09645818	59615304	TAACACATCCTCAAATCAACAACACTAATAAATTAACTAAATTTAATTAC			II			TGACCTGGCTTTGACACATCCTCAGATCAACAGCACTGATAAGTTGACTAAGTTTGGTTA[CG]CTGTGTTAGCCACTAATGTGGCCAACCATAAACTACACAGTCAAATTTATTTTCCACACT	37	11	10764592	GACACATCCTCAGATCAACAGCACTGATAAGTTGACTAAGTTTGGTTACG	11	10721168	R									Open_Sea			TRUE		11:10764544-10764645	Unclassified_Cell_type_specific		52_EnhA10	EnhA
cg09664215	cg09664215	50699496	ATCTCCAAAAACAAAAATCCRAACCCAAAACATCTATAAAATACTCAATC			II			TCCTGGGAGCCATCTCCAGGAGCAGGGATCCGGGCCCAGAACATCTGTAAAGTGCTCAAT[CG]CTACCTAGATATTAAGGAAATACTGCAAAGCCTTCTTGGTCACACCTGCCCTCGATTTCT	37	1	158325254	TCTCCAGGAGCAGGGATCCGGGCCCAGAACATCTGTAAAGTGCTCAATCG	1	156591878	R					CD1E;CD1E;CD1E;CD1E;CD1E;CD1E	NM_001042587;NM_001042583;NM_001042584;NM_001042585;NM_001042586;NM_030893	Body;Body;Body;Body;Body;Body		Open_Sea								39_EnhWk5	EnhWk
cg09671309	cg09671309	57796474	TACCRTTCATAAATTCTAACACATAACTCAAAATCTATCCCRCACAAAAC			II			CTCCCGTAACATACCGTTCATGGATTCTGACACATGACTCAGAATCTGTCCCGCACAGGA[CG]CATACACGTTAGGCGAAGTCATCCTTGGTGGTGTTTCTATGGTGATGAGTCCTGGTTAAG	37	12	122158208	ACCGTTCATGGATTCTGACACATGACTCAGAATCTGTCCCGCACAGGACG	12	120642591	R					TMEM120B	NM_001080825	Body		Open_Sea			TRUE				TRUE	46_EnhA4	EnhA
cg09675299	cg09675299	25788329	TTTTATTTTCACTATTACTCTAAAAAATCTATATTCAAAACCTCAAACCC			II			AGGCTCTTGGCTAGAATGCATAGTTATAGACATAGTCTTGAATACAATACTGCAAACATC[CG]GGCCTGAGGCCCTGAATATAGATCCTTCAGAGCAATAGTGAAAACAAAACCAGTTGATGT	37	2	168657670	CGGGCCTGAGGCCCTGAATATAGATCCTTCAGAGCAATAGTGAAAACAAA	2	168365916	F									Open_Sea			TRUE					38_EnhWk4	EnhWk
cg09690632	cg09690632	48601501	TATAATTCTTCACATAACTCAACTATAACTCCRACATCTAAATAAAACTC			II			AAGCTCTAAAATGTGATTCTTCACATGACTCAACTGTGACTCCGGCATCTGGGTAGGGCT[CG]CACCTCCCCCATTCCCATGCCCAGGGCTGCACTGTTCACAGACTAGCCCAGGGCCGCAGT	37	17	79609290	GTGATTCTTCACATGACTCAACTGTGACTCCGGCATCTGGGTAGGGCTCG	17	77219695	R					TSPAN10	NM_031945	TSS200		Open_Sea			TRUE				TRUE	33_Acet7	Acet
cg09696091	cg09696091	60650402	TAAAACCCAACAAATCCCACTTCACAATAACTTTCAATATTAAAACCTAC			II			AAATTAAAACCTGAAACCCAGCAAATCCCACTTCACAATGGCTTTCAGTGTTGGAGCCTG[CG]AATTAAAGGCCTCCATTGTTTGGAAGGATTATTTCCTTGCCTTTACTAGCTTCAAAGAAA	37	5	3564465	CGCAGGCTCCAACACTGAAAGCCATTGTGAAGTGGGATTTGCTGGGTTTC	5	3617465	R									Open_Sea			TRUE					42_EnhWk8	EnhWk
cg09705798	cg09705798	49717310	AACTAAAAACTTCAACTAACAAATAACTCAAAAACCCAACCTCTAAAATC			II			AATTGGCCATGATCACCCAGTGTGTAGGGAGTAGAGTTGGAACTCAAACCCAGGTCTCCT[CG]ACTCCAGAGGCTGGGCTCTTGAGCTACCTGCCAGCTGAAGCTCCCAGCCAGCTGAAGCTC	37	5	160048394	GCTGGGAGCTTCAGCTGGCAGGTAGCTCAAGAGCCCAGCCTCTGGAGTCG	5	159980972	F	rs75739786				ATP10B	NM_025153	Body		Open_Sea								71_TxWk1	TxWk
cg09732255	cg09732255	43788391	CTCRATAAACAAATAATAAAAAAAATCTCATACACCCATCCTAAAATTAC			II			GAAATATGGACCTCGATGAACAGATAATAGGGAGAATCTCATGCACCCATCCTGGAATTA[CG]TTTTTAGCTTTGCCCCCATCACTACCATTGGAGGGAAGCAGCTTCTGCGAGAGGCATTTG	37	2	2190278	CGTAATTCCAGGATGGGTGCATGAGATTCTCCCTATTATCTGTTCATCGA	2	2169285	R					MYT1L	NM_015025	5'UTR	chr2:2189200-2190138	Shore				2:2169285-2169409				10_HET2	HET
cg09757158	cg09757158	31763381	CCRTATCTACTACAAATAAATAACCTTAACCAAATTACCAAAACTATCTC			II			GGCTTAGGTAACCTGAAGGCCCTGAGAAGTATTGGATCCTTTTTAAATGGGGGAGGAACC[CG]AGACAGCCCTGGTAACTTGGTCAAGGCCACCCACTTGCAGCAGACACGGCACCAGGATTT	37	2	444632	CGTGTCTGCTGCAAGTGGGTGGCCTTGACCAAGTTACCAGGGCTGTCTCG	2	434632	F									Open_Sea				2:434462-434774				10_HET2	HET
cg09798801	cg09798801	23766381	CCAATATCAAACATAATTTTTTAAACTACACCTATTTTTCCACAAAATTC			II			GGGCTCGGGGCCCAATATCAGGCATGATTTTTTAAACTACACCTATTTTTCCACAAAGTT[CG]ATTCTCTAAGCTTTTGTAAGTTTTTTTGTAAAAAAAAAAAAAAAACAAAAAACTGGTTGA	37	4	137277541	CGAACTTTGTGGAAAAATAGGTGTAGTTTAAAAAATCATGCCTGATATTG	4	137496991	R								chr4:137277210-137277487	Shore								15_HET7	HET
cg09868882	cg09868882	28771510	AAATTCAATTCAATAAATCTACATATTTCACATTTTACAACCCTATTTAC			II			GGGAAAAAAGGGGGTTCAGTTCAGTGGGTCTACATGTTTCACATTTTGCAGCCCTGTTTA[CG]CCAGCCTCTTAAAAAAAAAATCCCCTATTCAGTAAGAAACTAATTCTTTTTGTCCCCCTG	37	7	126883640	GGTTCAGTTCAGTGGGTCTACATGTTTCACATTTTGCAGCCCTGTTTACG	7	126670876	R				TRUE	GRM8;GRM8;GRM8	NR_028041;NM_001127323;NM_000845	TSS200;5'UTR;TSS200		Open_Sea								21_ReprPC4	Repr
cg09883650	cg09883650	28701493	AACCACAAAAATCAACTACRATCAACTCACATACTAAATAATTATTATTC			II			CTCTCTTACAGCATTCACAATCCGGAACAATGTGAGGGTACTGACTCAACTAATAGAGCA[CG]AATAACAACCACTCAGCATGTGAGCTGACCGTAGCTGACCCCTGTGGTCACGCTGCTGAC	37	6	169497584	ACCACAGGGGTCAGCTACGGTCAGCTCACATGCTGAGTGGTTGTTATTCG	6	169239509	F									Open_Sea			TRUE				TRUE	46_EnhA4	EnhA
cg09884213	cg09884213	19623493	ACACTAATCTCTAAATCAAAATATACTTCACAATAAACTCAAACTACAAC			II			AAATTTCCTTCACACTAATCTCTGAGTCAGAGTATGCTTCACAGTAAACTCAAGCTGCAA[CG]GTTGGGCCAGAAGTGATTGGAGAGAGCAGACATAGATATGGGATCATCATGCTGGATGAC	37	3	190788216	CACTAATCTCTGAGTCAGAGTATGCTTCACAGTAAACTCAAGCTGCAACG	3	192270910	R									Open_Sea			TRUE					46_EnhA4	EnhA
cg09892262	cg09892262	56728496	TTAAAAATTCACAAAAACTCAAATAAAACAAATAACCTATATTTTTCCAC			II			AACATGGTTATTTAAAGGTTCACAAGGACTCAAGTAAAGCAAGTAACCTGTATTTTTCCA[CG]CTGTTAACTACTGGAAAACACTGAAGGACTTAATCATATACTCTGAAATAAGTCAAGTAG	37	21	31655654	TAAAGGTTCACAAGGACTCAAGTAAAGCAAGTAACCTGTATTTTTCCACG	21	30577525	R					KRTAP24-1	NM_001085455	TSS1500		Open_Sea								5_Quies2	Quies
cg09959790	cg09959790	55723325	CTCAACACCAAACATAAATCAAAACTACTAAACAACCATCACAATACATC			II			TCCTACCTACCCTCAGCACCAAACATAAATCAGAGCTGCTAAGCAGCCATCACAATGCAT[CG]ATTTATGGCTGCAGGTGAGCAGCACAGTAGGCAGAATTAGAATTGGTCCCTGACCTTAAG	37	13	59616937	CGATGCATTGTGATGGCTGCTTAGCAGCTCTGATTTATGTTTGGTGCTGA	13	58514938	R									Open_Sea			TRUE					42_EnhWk8	EnhWk
cg09975397	cg09975397	11715488	CAACAACAAAAACAAAACCCCAAAAATATAAATCAACACAACRTAAAAAC			II			CACTTAATCCCCTTTATACACACAGTTTCCAAGCCAACACCACCAAACTGCCTGCACGTC[CG]TCCCCACGCTGTGCTGATTCACATCTCTGGGGTTTTGCTCCTGCTGTTGCTGTTACCTCT	37	11	74384522	AACAGCAGGAGCAAAACCCCAGAGATGTGAATCAGCACAGCGTGGGGACG	11	74062170	F									Open_Sea			TRUE				TRUE	43_EnhA1	EnhA
cg09981830	cg09981830	53643468	CTCATCTTTAAACAACTCACATACTCCAAATACCTCTAATATTAAAAACC			II			GGAAACACTTGCTCATCTTTGAGCAACTCACATACTCCAAATACCTCTGGTGTTGAAAGC[CG]TCTGGTCATTAGTATGTTCAGCTGCTCAGTGTCTGAAATTCCTTTGGGTCAGACCTCTAG	37	7	55376098	CGGCTTTCAACACCAGAGGTATTTGGAGTATGTGAGTTGCTCAAAGATGA	7	55343592	R									Open_Sea			TRUE				TRUE	47_EnhA5	EnhA
cg10041417	cg10041417	73712423	TATTACAACATAACATTCTTAATTTTTCTAACTCTAACCTTCAAAATTAC			II			CTGCTGGAGAGTGTTGCAGCATGGCATTCTTAGTTTTTCTGACTCTGGCCTTCAAAATTA[CG]GGTGGGTAAAATACTACAACTTTTAAAACACAGTGTCTGCCTTCATTTGATGCCAAAATC	37	6	168920947	GTTGCAGCATGGCATTCTTAGTTTTTCTGACTCTGGCCTTCAAAATTACG	6	168663796	R					SMOC2;SMOC2	NM_022138;NM_001166412	Body;Body	chr6:168918596-168918902	Shelf		RDMR						5_Quies2	Quies
cg10063575	cg10063575	36606308	TCCTTCATAAATCACCTTATCTAAAATATCAAACATATATACACATAAAC			II			CCCTTCCCTCCAATTCCCACTTGCCCTCCACCTGCTACTCTGTTATCTACTGGCTCTGCC[CG]TCTATGTGTACACATGCCTGACACCTCAGACAAGGTGACTCATGAAGGATGCCCCTGACT	37	12	53822143	CCTTCATGAGTCACCTTGTCTGAGGTGTCAGGCATGTGTACACATAGACG	12	52108410	F					AMHR2;AMHR2;AMHR2	NM_001164690;NM_020547;NM_001164691	Body;Body;Body		Open_Sea			TRUE				TRUE	54_EnhA12	EnhA
cg10090418	cg10090418	38708373	CCTACTCCCAAACCTTTATACACCCCCACAATTATAAATAAATAAAACAC			II			CACGTTAGTCTCCTACTCCCAGGCCTTTATACACCCCCACAGTTGTGAATAAATGGGACA[CG]TTACCACTATTTTGGCCTTTGTACACATTGAATGCAACAATGTAAAATGCATCTGATAAG	37	2	16767476	CGTGTCCCATTTATTCACAACTGTGGGGGTGTATAAAGGCCTGGGAGTAG	2	16630957	R					FAM49A	NM_030797	Body		Open_Sea								71_TxWk1	TxWk
cg10103000	cg10103000	74633433	TCATTACTACAATTACTAAATCAAAAATAAACCAATATTTAAAAAACACC			II			TTCAAAGAAACGTTTTGAGCTTTACATTGATTGGACCACCCTTGAATTAGAATATGGCAA[CG]GTGCTCTCCAAACACTGGTTCATTTCTGACCCAGTAACTGCAGTAATGAAGACAGAATTT	37	1	187609278	CGGTGCTCTCCAAACACTGGTTCATTTCTGACCCAGTAACTGCAGTAATG	1	185875901	F	rs77241873								Open_Sea								17_HET9	HET
cg10110335	cg10110335	56642304	AACATAACAATAACTAAATAATCATTCATTACTAAATATATAAATAAATC			II			CTCCTGGCCAAGGCATGGCAGTGACTAAGTGGTCATTCATTGCTGAATGTGTGGATAGAT[CG]TGGAATCCCTTCACCTGTTCCCTCCCCCACTGCTGTGCTTTTTCTTTCCCTTGCTTTCTT	37	3	12197630	GCATGGCAGTGACTAAGTGGTCATTCATTGCTGAATGTGTGGATAGATCG	3	12172630	R					SYN2;TIMP4;SYN2	NM_133625;NM_003256;NM_003178	Body;Body;Body	chr3:12200183-12200532	Shelf								46_EnhA4	EnhA
cg10116443	cg10116443	29638465	AAATATTAAACATTTTAAAATATCAAAAATCCCTTATACTAACACACAAC			II			TGCCCTGCTCAGGCTCTCTACTATGCTAAAGTACATGGGAGACACATTGTGTTATTAGTA[CG]CTGTGTGTTAGTACAAGGGACTTCTGATACTTTAAAATGTCCAATATTCCACCCTGTCTT	37	11	63140804	CGCTGTGTGTTAGTACAAGGGACTTCTGATACTTTAAAATGTCCAATATT	11	62897380	F					SLC22A9	NM_080866	Body		Open_Sea								20_ReprPC3	Repr
cg10160614	cg10160614	62624344	ACAATCACTCCATACACATACATAAAATTAAAATCCCTCAAAAAATCCCA	49623404	ACAATCGCTCCGTACGCGTACGTAAAATTAAAATCCCTCAAAAAATCCCG	I	T	Red	GGAGCAGGATCAACATGTGACCCTGGCCAGCCCGACAGGGGAGGCCGGGCCCATGGCTCA[CG]GGACCCTCTGAGGGATCTCAACTCCACGCACGCGCACGGAGCGACTGTAGCCACTGTAGA	37	2	239544973	CGGGACCCTCTGAGGGATCTCAACTCCACGCACGCGCACGGAGCGACTGT	2	239209712	F	rs73104898							chr2:239542238-239542553	Shelf			TRUE					37_EnhWk3	EnhWk
cg10201923	cg10201923	36739406	TCCTAACTATACCTTTTCCTATACATAAAATAACACCTAACAAAATTAAC			II			AAGTTAAATGATCCTGGCTGTGCCTTTTCCTGTACATAAGATAGCACCTGACAGGATTGA[CG]ATTATGCCTCTATAATCTATATAACTAGGTGCATCCTCGAACCCAAACCTTGGCGAGATT	37	1	17308303	CGTCAATCCTGTCAGGTGCTATCTTATGTACAGGAAAAGGCACAGCCAGG	1	17180890	R					MFAP2;MFAP2;MFAP2;MFAP2	NM_002403;NM_001135247;NM_017459;NM_001135248	TSS1500;TSS1500;TSS1500;TSS1500	chr1:17306551-17307363	Shore								46_EnhA4	EnhA
cg10216717	cg10216717	35667352	TTTATCTTTTTCTTTTCTTTCTTTTTCCCTTTTTAATAATAAAAAATCAC			II			ATAATCCTGTCTTTGTCTTTTTCTTTTCTTTCTTTTTCCCTTTTTAGTGATAGAGGGTCA[CG]GGGTCACAGACAACATACAGAGATTCTCCTCACTGCCACCTTACCTACCTGTGAGCTACC	37	12	128899290	TTGTCTTTTTCTTTTCTTTCTTTTTCCCTTTTTAGTGATAGAGGGTCACG	12	127465243	R					TMEM132C	NM_001136103	Body	chr12:128899813-128900065	Shore								5_Quies2	Quies
cg10231182	cg10231182	38803403	CAACAAAAACRTAACACCACAAATAAAAATACAACTCATAATACATCATC			II			TATGGATGGAACAACAGAAACGTAACACCACAAATGGAAATACAACTCATGATACATCAT[CG]TGACTCATGATGTTCAATAGAGAGAACTGCAAAAAAAAATTGGACACTTTGTATTGCTAT	37	12	15815827	AACAGAAACGTAACACCACAAATGGAAATACAACTCATGATACATCATCG	12	15707094	R					EPS8	NM_004447	Body		Open_Sea			TRUE				TRUE	46_EnhA4	EnhA
cg10237148	cg10237148	55770312	CAACTTAAACCCTAAACTTTCTATCTAACCTTACAACCTAAAACAACCTC			II			CAGGGCTGGAGCAGCTTGGACCCTGGACTTTCTGTCTGGCCTTGCAGCCTGGAGCAGCCT[CG]CCCATTTACTCCATTGTGTCATATAAGTACTGCTGTTTTCTGCCAGGAGTTGGAAAAGGT	37	14	104803942	AGCTTGGACCCTGGACTTTCTGTCTGGCCTTGCAGCCTGGAGCAGCCTCG	14	103874987	R								chr14:104800444-104800977	Shelf								16_HET8	HET
cg10310168	cg10310168	23783409	TTTAATTTTCATACAATTAATCACCTTTTCTTTTATAAAATAATTTCTTC			II			GGTCTAGAAGAGCAAGCAGGTGAGTGATGGGAAAAATAGGTATGTGAATCTTTGCAGTCT[CG]AAGAAATTATTTCATAAAAGAAAAGGTGATCAACTGCATGAAAATTAAAGAAGCCCACCC	37	1	4376380	TTAATTTTCATGCAGTTGATCACCTTTTCTTTTATGAAATAATTTCTTCG	1	4276240	F									Open_Sea					1:4376359-4376506	Unclassified_Cell_type_specific		17_HET9	HET
cg10340048	cg10340048	20809411	TATTTAAAAAATTCCATATTTCCTCCCTAATTTTCCCTTCATACCAAAAC			II			GGCGGTCTCCAATTCCTGGGCCCACTTGGAGGTAAAATAGGACCCAGGAAGCCAATCCCA[CG]CCCTGGTATGAAGGGAAAACCAGGGAGGAAACATGGAACTCTCCAAATACATTTCCCTGT	37	8	74258684	CGCCCTGGTATGAAGGGAAAACCAGGGAGGAAACATGGAACTCTCCAAAT	8	74421238	F									Open_Sea			TRUE				TRUE	46_EnhA4	EnhA
cg10371155	cg10371155	21787480	TCTTTCAAAAATCACCAACCTCAAACCTAATTTTAACAATTATATCCTAC			II			AAGAAAGAAAATCTTTCAAGAGTCACCAACCTCAAGCCTGGTTTTGGCAATTATATCCTG[CG]TTGTTTGTCCCCACCACCCCACCCCCCACCCGCTAAAATACTTCTGTTTTAAGACACATT	37	17	37561101	CGCAGGATATAATTGCCAAAACCAGGCTTGAGGTTGGTGACTCTTGAAAG	17	34814627	R					MED1	NM_004774	3'UTR	chr17:37557366-37558982	Shelf		RDMR					TRUE	46_EnhA4	EnhA
cg10393548	cg10393548	69679317	AAAACCTTCTCTAAAAAAAATTCCTAACACACCCATCCTAATCTAAAATC			II			TTTATTTTCTCAGGGCCTTCTCTGGGAGGGGTTCCTAACACACCCATCCTGATCTGGAAT[CG]CAGTCCAGCTCACAGGTTAACCAAATGATCTTTAAGGTAAATGTCATTCTTATTGTAAGT	37	8	35401313	GGGCCTTCTCTGGGAGGGGTTCCTAACACACCCATCCTGATCTGGAATCG	8	35520855	R					UNC5D	NM_080872	Body		Open_Sea			TRUE					42_EnhWk8	EnhWk
cg10399402	cg10399402	32729354	ATCCTATAAATCAATAAAAATAACTCAAACRTTATAAAAAACACATAATC			II			AGACCTCTTATGTCCTGTGGGTCAATAGGAGTGACTCAAACGTTATGAGAAGCACATGGT[CG]CAGGGCCTGTGAGGACCACCTCAGCTTGGGGATGAGTCCTTAGTTAAGCTTATGCTTGAT	37	8	26496661	TCCTGTGGGTCAATAGGAGTGACTCAAACGTTATGAGAAGCACATGGTCG	8	26552578	R	rs73227622				DPYSL2	NM_001386	Body		Open_Sea			TRUE					70_TxEnh8	TxEnh
cg10435609	cg10435609	68723499	CTAACCATTCCTAACCCATCTTATCAACTCATTAAATCATTTATCTTACC			II			TGCCTCCAGTTCTGACCATTCCTAGCCCATCTTGTCAGCTCATTGAGTCATTTGTCTTGC[CG]GGTCATCTTGGTTTCTTACTAACTCTTGTTTGCAGTATGCTTGACCTTGATGTGTGTCCA	37	1	78805320	TGACCATTCCTAGCCCATCTTGTCAGCTCATTGAGTCATTTGTCTTGCCG	1	78577908	R					MGC27382	NR_027310	Body		Open_Sea			TRUE					46_EnhA4	EnhA
cg10447222	cg10447222	14633486	ATCTATAAACCACCTTTAAAATCATAACTTAAACTTATTCATCTTTCATC			II			TATTTTGCCTGTGGTGCCTTCAGTACAGTGCCTTCTATGTGCCGGCCCTGAGCCAGGCAT[CG]ATGAAAGATGAATAAGTCCAAGTCATGACCTCAAAGGTGGCTTATAGATTGATGGGACTT	37	8	98930617	TCTATAAGCCACCTTTGAGGTCATGACTTGGACTTATTCATCTTTCATCG	8	98999793	F					MATN2;MATN2	NM_030583;NM_002380	Body;Body		Open_Sea			TRUE					33_Acet7	Acet
cg10471825	cg10471825	46626423	ATTTTATATACTCTACTAACAACATATAATATACCTACCACCCTAAAAAC			II			GACCTCCCTGGGTTTTATATGCTCTGCTGACAGCATGTGATGTGCCTGCCACCCTAGAGG[CG]GGGTTGGTGCTGTCTTCCTGTGCAGGGTGGCCCTGTCCCATGTTCTGAGTTCATTGACAT	37	16	73557323	TTTTATATGCTCTGCTGACAGCATGTGATGTGCCTGCCACCCTAGAGGCG	16	72114824	R									Open_Sea			TRUE					60_EnhA18	EnhA
cg10519389	cg10519389	20778346	CTTCATCTAAATCCAATTACCTAAAACTAATCTACTAAATTACTCCTCTC			II			CCTTCTGGGGAAGACACAGTTGGAATTCTCTAATCCTAATCACAGTAAATTAAAGAAAGA[CG]AGAGGAGTAATCCAGCAGACTAGCTTCAGGCAACTGGACTCAGATGAAGAAGAGTGTCTT	37	11	45725227	CGAGAGGAGTAATCCAGCAGACTAGCTTCAGGCAACTGGACTCAGATGAA	11	45681803	F									Open_Sea								21_ReprPC4	Repr
cg10534479	cg10534479	30694395	TATCTATTTCTACAATTCACTAATACATAATTACAACCTCTCTTTTTCTC			II			ACTTAATACAATTCTTGAAATTACAGTGTTAGTGCCATTAATTCAGCTTTACTATTACTA[CG]AGAAAAAGAGAGGTTGCAACTATGCATTAGTGAATTGTAGAAATAGATACTTTGAGTGTT	37	5	166198692	CGAGAAAAAGAGAGGTTGCAACTATGCATTAGTGAATTGTAGAAATAGAT	5	166131270	F	rs76577961								Open_Sea			TRUE					42_EnhWk8	EnhWk
cg10575547	cg10575547	14617439	CACCTAAACRTCAAACTACCTAACTAATAAATCTACACAAATAACATTTC			II			GGGGGTGGGGGCACCTGGACGTCAGGCTGCCTGGCTAATGGGTCTACACAAATGACATTT[CG]AGTCACAAGTTATTTAATTTCTCCGCCAAAGTCAAGAAAGTCCATGGGTCTGGGGAAGTG	37	6	42283846	ACCTGGACGTCAGGCTGCCTGGCTAATGGGTCTACACAAATGACATTTCG	6	42391824	R					TRERF1	NM_033502	5'UTR		Open_Sea			TRUE		6:42283642-42283871	Unclassified_Cell_type_specific	TRUE	45_EnhA3	EnhA
cg10576132	cg10576132	47653491	ATTAAAATAACTTCCTAAAATTTTTAACCATAACTCTAAACTTTTATCTC			II			TGACATCTGGAATTAAAATGACTTCCTAAGATTTTTGACCATGGCTCTGAGCTTTTGTCT[CG]CTTCCTTGGCTTACCTTAGTTCTACCTTCTTCCTTTGGACACTCTCTCCACAGCCCAGAA	37	7	37899045	TTAAAATGACTTCCTAAGATTTTTGACCATGGCTCTGAGCTTTTGTCTCG	7	37865570	R					TXNDC3	NM_016616	Body		Open_Sea								21_ReprPC4	Repr
cg10583322	cg10583322	55705367	TCAAAAAATCTATTCAAAACCCAACTCTTAAATAAAATTAATACCTAAAC			II			CAAACTAGGATTCAAAAGATCTGTTCAGGGCCCAGCTCTTAAGTAGAATTAATACCTGAA[CG]AAAACCCCCTTTCAGCAGGGTCTTCTCAATACTTTATTGTAATAGTTTATCAGGAACAGT	37	15	66350184	CGTTCAGGTATTAATTCTACTTAAGAGCTGGGCCCTGAACAGATCTTTTG	15	64137238	R					MEGF11	NM_032445	Body		Open_Sea			TRUE					20_ReprPC3	Repr
cg10606620	cg10606620	54617425	ATTTCATAAAACAATCCTAATTCTTAACTTCTCTTAAAAATCAAAAAAAC			II			GGCAGATATGCATTGCATCCAGCGGCTTGTCGCCATATAGGAATGTGGATCGTGTTGATA[CG]TTTTTCTGATTTTCAAGAGAAGTCAAGAATTAGGACTGTTTCATGAAATTTCTCAATTTC	37	4	177824114	TTTCATGAAACAGTCCTAATTCTTGACTTCTCTTGAAAATCAGAAAAACG	4	178061108	F									Open_Sea			TRUE					46_EnhA4	EnhA
cg10740895	cg10740895	46731416	TATCAATTAACCTCAATAAATTCTATAATATTTCTAAAATACAAACTCCC			II			TTCTCTCTAGGTGTCAGTTGACCTCAGTGAATTCTGTGATGTTTCTGAGATGCAGACTCC[CG]TGTAGTTTCAGATTCTTGGTCCATGGATGACACCACCTGCCCATGCTTCCTTGAATTAGG	37	20	43838292	CGGGAGTCTGCATCTCAGAAACATCACAGAATTCACTGAGGTCAACTGAC	20	43271706	R					SEMG1	NM_003007	3'UTR		Open_Sea			TRUE					60_EnhA18	EnhA
cg10762935	cg10762935	34618337	RTAATAAACCATAATACTACATAAAACACATTCCTATCCTCCAAAAACTC			II			TGCCAGGTACCGTGATAGGCCATAATGCTGCATAAGACACATTCCTATCCTCCAGAGACT[CG]CAGTCCTGTGGGATAGACAGCTGAGGAAATATCATTCACTGTGACTGTACTGGGACACAG	37	11	63441346	TGATAGGCCATAATGCTGCATAAGACACATTCCTATCCTCCAGAGACTCG	11	63197922	R								chr11:63438301-63439314	Shelf								46_EnhA4	EnhA
cg10775173	cg10775173	40629322	AATTTAAACAAATAACCTCAAATAAACATTAACAATCTAACAAAAACCTC			II			AGAGTGAGCACTCCAGACGCGAAAGGGCCCGGCCCAGCCAGCTTGCGGGGACCCCCGAGA[CG]AGGTCCCTGCCAGACTGCCAATGTTTATTTGAGGCTATTTGTTTAAATTCAACTTGAACC	37	7	151534032	CGAGGTCCCTGCCAGACTGCCAATGTTTATTTGAGGCTATTTGTTTAAAT	7	151164965	F	rs56998446				PRKAG2	NM_016203	Body		Open_Sea			TRUE					49_EnhA7	EnhA
cg10818657	cg10818657	31783366	CACATTATAACCTTAAATAATCACTAATCTCTCACTAAATACTAAACCTC			II			TGCTGCTATCTCACATTGTGACCTTGAGTGGTCACTAATCTCTCACTAGATACTGGGCCT[CG]GTAGCCTCGTCTGTTAAAGGGGATGACTCAACTTGGGTAAGTCTAAAGTTTTCTCAGCTT	37	2	74967690	ACATTGTGACCTTGAGTGGTCACTAATCTCTCACTAGATACTGGGCCTCG	2	74821198	R									Open_Sea			TRUE				TRUE	33_Acet7	Acet
cg10819807	cg10819807	26651497	ATTTTAAAAATCACTACTATACACTTAAAATTATTAAAATAATAAATCTC			II			CAAGGATTTGCATTTTAAAGATCACTACTGTGCACTTAAAATTATTAGGATAATAGATCT[CG]TGTCAAGAATTCTTACCAAAATGAAGCAAAATTCGCACACAAAAAAAGAATAAGCAAGGA	37	6	29461549	TTTTAAAGATCACTACTGTGCACTTAAAATTATTAGGATAATAGATCTCG	6	29569528	R									Open_Sea								21_ReprPC4	Repr
cg10836540	cg10836540	26627381	AATAAAAAACCTTTTTCAAAATAAATATCAATTTAACCACTATTACCTTC			II			AGAGCCAGCTGAATAAAGAACCTTTTTCAGAGTAAGTGTCAATTTGGCCACTGTTGCCTT[CG]TTTCTCCTAAGAACTAGATCCTTTCAAATTAAGCAGACAGGTGGGGTGGTTGTCATACAG	37	10	124405496	CGAAGGCAACAGTGGCCAAATTGACACTTACTCTGAAAAAGGTTCTTTAT	10	124395486	R								chr10:124402658-124402964	Shelf								21_ReprPC4	Repr
cg10969919	cg10969919	15778380	TATAAATTTAAATAACTTACATTATCCAAAACTAACAAATAATAAAACCC			II			TACTAAGAGTAGGGGGGCTGAAAGACAGACTTTGAAGTTAGAAGGTTTAGAGTAGGAATC[CG]GGCTCCATCATTTGCCAGTCTTGGACAATGTAAGTTACCCAAACTTACATTACCAAAGTG	37	5	135694224	CGGGCTCCATCATTTGCCAGTCTTGGACAATGTAAGTTACCCAAACTTAC	5	135722123	F	rs78482625				TRPC7;TRPC7;TRPC7	NM_001167576;NM_020389;NM_001167577	Body;Body;Body	chr5:135692397-135693042	Shore								29_Acet3	Acet
cg10979364	cg10979364	28793345	TCATATTTATTCCACCCCRACTATATACTTAAACCCTAAATCATACTCTC			II			ACTTTCCCCAGAGAGTAAACAGAGTCCCCACTGAGCTACCATCTTCAGATGAGTGGGAGG[CG]AGAGCATGACTCAGGGTCTAAGCACACAGCCGGGGTGGAACAAATATGAAGAGGCCATGA	37	5	14038630	CATATTTGTTCCACCCCGGCTGTGTGCTTAGACCCTGAGTCATGCTCTCG	5	14091630	F									Open_Sea			TRUE					33_Acet7	Acet
cg10982635	cg10982635	67710375	CTAAAAACCTACCAAAAAATACCTTTATACTTAACTCTATATTAACTTTC			II			CCATTAAAAACCTGGGGGCCTGCCAGAAAGTGCCTTTATGCTTGGCTCTGTATTAGCTTT[CG]TGACTTTCCTATAATGAATTGTAGCTTGCTTGGGTCATTAAGAAGATTCTGACAGGGAAT	37	2	158161728	TGGGGGCCTGCCAGAAAGTGCCTTTATGCTTGGCTCTGTATTAGCTTTCG	2	157869974	R					GALNT5	NM_014568	Body		Open_Sea			TRUE					47_EnhA5	EnhA
cg11022093	cg11022093	70709480	AAATATAAACCCCATCCAAAATCTACTAAATCAAAATCTTCATTTTATAC			II			ATGAGGTAGCTACATTATTCTGCTTTTCAAACTTTAATGTGCAAAATAATTCAGGGGAAT[CG]TATAAAATGAAGATTTTGATTCAGTAGATCTTGGATGGGGCCTACACTTCTGCATTTCTA	37	2	58597564	AGTGTAGGCCCCATCCAAGATCTACTGAATCAAAATCTTCATTTTATACG	2	58451068	F									Open_Sea			TRUE					6_Quies3	Quies
cg11033588	cg11033588	61623430	TACAAATTTAACCCACATTCTACCTTCAAAACATATTCTATAATCATCAC			II			CCATTGTTGGTTTGGAATCTGCCTGTTAAAAGCCATGAGCCAAGTATTAGTAAGCAACTA[CG]TGATGACCACAGAATATGCCTTGAAGGCAGAATGTGGGTTAAATCTGTAGCAAATGGCGC	37	6	140495807	CGTGATGACCACAGAATATGCCTTGAAGGCAGAATGTGGGTTAAATCTGT	6	140537500	F									Open_Sea			TRUE				TRUE	47_EnhA5	EnhA
cg11056129	cg11056129	14709401	ACAATACCCCACTATACCCATTAAACTACAATACACATAATACCCATCCC			II			GTTTCTATGTCACAATGCCCCACTATGCCCATTAAGCTACAGTGCACATGGTACCCATCC[CG]AGACCAACATTCTTTTTACACTTCTGTGCTTCTGACCTAGGAAAGTCTTACTTTTCATAG	37	21	34543051	CGGGATGGGTACCATGTGCACTGTAGCTTAATGGGCATAGTGGGGCATTG	21	33464921	R					C21orf54	NR_024102	TSS1500		Open_Sea								20_ReprPC3	Repr
cg11201869	cg11201869	21689339	CCATTAACCCCTCTTACCACCTATTAACCTCCATCTTTAATTATAAAATC			II			CCAACTGGGACCCATTAGCCCCTCTTACCACCTGTTAGCCTCCATCTTTGATTATGGAAT[CG]ATTTGCTGGAGAAGCTGGAGCTTTTCCTCATGGAGCTAAATCTGCTGCTGCCATGGGTGT	37	6	8652918	CGATTCCATAATCAAAGATGGAGGCTAACAGGTGGTAAGAGGGGCTAATG	6	8597917	R					HULC	NR_004855	Body		Open_Sea								28_Acet2	Acet
cg11211952	cg11211952	71767474	AATCACCACTAATAATATAATAACTATACAAAAACTTCAAAACAACATCC			II			AAATCCTATCAATTGATAGGTATTATGTAATGGCATTAACAGGCTCTGTGCTGACTACTG[CG]GATGCTGTTTTGAAGCTCCTGTACAGCTATTATATTATCAGTGGTGATTTCCTTCAGGAT	37	3	63710728	ATCACCACTGATAATATAATAGCTGTACAGGAGCTTCAAAACAGCATCCG	3	63685768	F									Open_Sea			TRUE				TRUE	46_EnhA4	EnhA
cg11239575	cg11239575	38647407	ATACTTATAACTACTAAATCTTACTCRATTATATAAAATTACAATTCACC			II			GCTCTGACAAAGTGCTTATGACTACTAGATCTTGCTCGGTTATGTGAGATTACAATTCAC[CG]GTTTCCATCCTGTATGAAACAGAAGTTAAACAGTTGTAAAAGCAAAATTCCAGGTCTGGT	37	17	3705765	CGGTGAATTGTAATCTCACATAACCGAGCAAGATCTAGTAGTCATAAGCA	17	3652514	R					ITGAE	NM_002208	TSS1500		Open_Sea			TRUE				TRUE	46_EnhA4	EnhA
cg11289100	cg11289100	16637469	CATTTCATACTAAAATAAAAACAAATTTAAAACTTAAATCTAAATCCAAC			II			TGACTCACCAGCATTTCATGCTGGGATGGAGGCAGGTTTAGAGCTTGAATCTGAGTCCAG[CG]CCCACGCTTTCTCTCCTGCAAGGATGAAAGGCTACAGGGGTTGAGAAAACCCTCCCTTCT	37	17	19313024	ATTTCATGCTGGGATGGAGGCAGGTTTAGAGCTTGAATCTGAGTCCAGCG	17	19253617	R					RNF112	NM_007148	TSS1500		Open_Sea							TRUE	33_Acet7	Acet
cg11348188	cg11348188	68749301	AAAATAATACTCTACATTAAAAAAACTACAACTTAAAAATTCTAAACTCC			II			TCTTCACTCTTAACTGTGCATAGCAGAGGCAGCAAGAAAGAAGATTCTAGCACCTGAGCT[CG]GAGTCCAGAATCTCTAAGCTGTAGCTCTTCTAATGTAGAGTACCATTTTGCTATGGGTAT	37	2	222655366	CGGAGTCCAGAATCTCTAAGCTGTAGCTCTTCTAATGTAGAGTACCATTT	2	222363610	F									Open_Sea			TRUE					28_Acet2	Acet
cg11375831	cg11375831	64642506	ATAATTTATCCAAAAATAATCCATTACTTTTCCTACCAATAACAAAAACC			II			CAGATCACAATGTGATTTATCCAGAAATAGTCCATTACTTTTCCTACCAATGGCAGAGAC[CG]TCACTCTGTCCTACTAAGACCATTTAATGAAATTGTTCTGTAAGGACCTTATATTAGAGC	37	3	167193257	CGGTCTCTGCCATTGGTAGGAAAAGTAATGGACTATTTCTGGATAAATCA	3	168675951	R					SERPINI2	NM_006217	TSS1500		Open_Sea								4_Quies1	Quies
cg11397878	cg11397878	73721321	TACATTCCATCCATAACTTTACCCCTTAACTTTAAATTTAATCTATATAC			II			TCCCTATATCATGCATTCCATCCATGGCTTTGCCCCTTGACTTTGGGTTTAATCTATGTG[CG]TTGCTTTGGCCAACAAAATGAGGCAGAAGTGATGGTGTCAAGTCCAAACCTAAGCTAAGT	37	10	121798120	CGCACATAGATTAAACCCAAAGTCAAGGGGCAAAGCCATGGATGGAATGC	10	121788110	R									Open_Sea			TRUE					28_Acet2	Acet
cg11401820	cg11401820	57610366	AAAATAAAAAAACTCATTCCAAATCATTCACCAACAAACAATATCAACAC			II			CCACTGGGCCTAGGATAGAAAGGCTCATTCCAGATCATTCACCAGCAAACAATGTCAACA[CG]ATACCAGTAGGGCTGAGTCAGTATGGGCTCAGGGCCTGGGCAGGAGGAAGGGAGGGAAAG	37	15	82425284	CGTGTTGACATTGTTTGCTGGTGAATGATCTGGAATGAGCCTTTCTATCC	15	80212339	R					EFTUD1;EFTUD1	NM_001040610;NM_024580	Body;Body		Open_Sea			TRUE				TRUE	70_TxEnh8	TxEnh
cg11442280	cg11442280	54777430	TAATTCATATATTCTCACACAACTCTATAACAAAACTAACCCATACTACC			II			TTCTATAGGACTGATTCATATATTCTCACACAACTCTGTGGCAAGGCTGACCCATGCTGC[CG]ACATTCTACATATCACTGAGACAGGGAGGTGAAATTTTCCTGCTTCCAGTCTAATTGTCT	37	2	164461604	CGGCAGCATGGGTCAGCCTTGCCACAGAGTTGTGTGAGAATATATGAATC	2	164169850	R									Open_Sea			TRUE					46_EnhA4	EnhA
cg11444072	cg11444072	73746507	TAAATAAACAAACTAAACAACAAACTAATAATTAAAAAATTCCTACAACA	58675322	TAAATAAACAAACTAAACGACGAACTAATAATTAAAAAATTCCTACAACG	I	A	Red	GGAGAGGATAACTGGGTGAGCAGACTGAGCGGCGAGCTGGTGGTTGGAAGGTTCCTGCAG[CG]GGTGGACGGCCTCTGTCTCTGAGGAAGTTATAGAGGGAGGTGAGGACGTGGGCTCGAAGG	37	2	9427798	TGGGTGAGCAGACTGAGCGGCGAGCTGGTGGTTGGAAGGTTCCTGCAGCG	2	9345249	R					ASAP2;ASAP2	NM_001135191;NM_003887	Body;Body		Open_Sea			TRUE		2:9427454-9428303	Unclassified_Cell_type_specific	TRUE	33_Acet7	Acet
cg11484413	cg11484413	14804415	ACTTTAAAAACAACCAACACATTATATTATCTATATAAATACCCTATCAC			II			ATCAAGTGTACAGTTTTTCCTGTTATTTTGGGTCTTCTAAAAATGAGAATATAACAAAAT[CG]TGATAGGGCATCCATATAGATAATATAATGTGTTGGCTGCCTCTAAAGTGATAGAATTTT	37	11	127645018	CGTGATAGGGCATCCATATAGATAATATAATGTGTTGGCTGCCTCTAAAG	11	127150228	F	rs60230966								Open_Sea			TRUE					42_EnhWk8	EnhWk
cg11486285	cg11486285	11753342	CCCACACATTCCTCACCATATACTCTTAAACTAACTCCATTATATATCAC			II			CCTTTGCTTGTCGGTGCCACTATTCTCCCAGGACCCCTATCTCCCTGAGATTGTGGCTTA[CG]TGACACACAATGGAGCCAGCCCAAGAGCACATGGTGAGGAATGTGTGGGCAACTGCAGTC	37	17	11484255	CGTGACACACAATGGAGCCAGCCCAAGAGCACATGGTGAGGAATGTGTGG	17	11424980	F			TRUE						Open_Sea								5_Quies2	Quies
cg11586591	cg11586591	46703358	TATTCCCAACTAAAAACRCTATAACRACCACCAAAATTACCAAAATAACC			II			CCGAAGACGTGTATTCCCAACTGGAAGCGCTGTGACGGCCACCAAGATTGCCAGGATGGC[CG]GGACGAGGCCAATTGCCGTGAGTAGTCAGAGAGCCCTTCACCCCCTGGGCACGTTTCTGC	37	11	121466463	CGGCCATCCTGGCAATCTTGGTGGCCGTCACAGCGCTTCCAGTTGGGAAT	11	120971673	R					SORL1	NM_003105	Body		Open_Sea			TRUE	11:120971580-120971840			TRUE	70_TxEnh8	TxEnh
cg11617006	cg11617006	53622432	TCAATACCCTCTATACTCAAACACTTTTATTTATTTAAATACTCATTCCC			II			TCACAGACACGTCAGTGCCCTCTGTGCTCAGGCACTTTTGTTTATTTGAATGCTCATTCC[CG]GCCCATAGAGCTGTGAGGTGAGAGAAAGCAGGGCCAGGACCTTGAGTATGTCTGGGTAAA	37	7	105653810	CAGTGCCCTCTGTGCTCAGGCACTTTTGTTTATTTGAATGCTCATTCCCG	7	105441046	R					FLJ23834	NM_152750	Body	chr7:105650026-105650233	Shelf								33_Acet7	Acet
cg11646259	cg11646259	20676447	AATAAAAATAACTCATAATACTTTACTAATACCAAACTATCRTACAAAAC			II			CTGCTTCCACTTCCCTGTCCCTGGTCCTACTTGAGCTTCCCCTCTTCCATTCCCATCAGG[CG]CTCTGCACGATAGCCTGGTATTAGTAAAGTACCATGAGTCATTTTCATTGCTATCTTGGT	37	7	34026657	ATGAAAATGACTCATGGTACTTTACTAATACCAGGCTATCGTGCAGAGCG	7	33993182	F					BMPER	NM_133468	Body		Open_Sea			TRUE				TRUE	46_EnhA4	EnhA
cg11666098	cg11666098	27706493	TTAAAAACAAAACCTCATTCTATTCTAAATAATCTCATTCCATCTATTTC			II			AAATATATTAATCAGAAAGGAAAGTAAAACTTAGAAGTATGCTAATTGTCTTGTGCTTTG[CG]AAATAGATGGAATGAGACCACTTAGAATAGAATGAGGCTTTGTTCTTAATTGCTGTCAGG	37	5	29151828	TAAGAACAAAGCCTCATTCTATTCTAAGTGGTCTCATTCCATCTATTTCG	5	29187585	F									Open_Sea			TRUE					4_Quies1	Quies
cg11671115	cg11671115	54777435	AACACCATACATTAAATACAACATAATAACCCTATAAATCATAATACTAC			II			ACAGTGCCAGGGACACCATGCATTAGGTACAACATAATGACCCTGTGAGTCATGGTGCTA[CG]CCATGACTATAATAATAAAGATAATAGGGATATAGATATAATAATAAGGATAATAATAGG	37	10	87336486	ACACCATGCATTAGGTACAACATAATGACCCTGTGAGTCATGGTGCTACG	10	87326466	R									Open_Sea								4_Quies1	Quies
cg11735242	cg11735242	19691419	TTCCTAACTCACTAACAACTTACCTTTTAACTCAAACTACAACTCTTTTC			II			CAATGGTGAAGATTTGGCAAGTCCAAAATCTGATGGAGGAGTCTGGCGGGATGGAGACTC[CG]AAAAGAGTTGCAGTTTGAGTCAAAAGGCAAGCTGTCAGTGAGCTAGGAAGAGCCGACGAT	37	1	4644030	TCCTAGCTCACTGACAGCTTGCCTTTTGACTCAAACTGCAACTCTTTTCG	1	4543890	F									Open_Sea					1:4643632-4644390	Unclassified_Cell_type_specific		10_HET2	HET
cg11848788	cg11848788	40788332	AAAATAACTTCTATTCCAAAATCCAACTCCAAATTAAAATCTCCCATAAC			II			AAAAGCAATTTAAAAATAAATAAGTAAATGTTTAATGAATGAAAGTGCCAGGCTCTAACA[CG]TTATGGGAGACTCTAATTTGGAGCTGGATCTTGGAACAGAAGTCATCCTCTGCCAGGAAG	37	1	39041399	GGATGACTTCTGTTCCAAGATCCAGCTCCAAATTAGAGTCTCCCATAACG	1	38813986	F								chr1:39044059-39044561	Shelf					1:39041348-39041440	Unclassified_Cell_type_specific		21_ReprPC4	Repr
cg11863406	cg11863406	13789376	AAAAACTTAAAAAATCAAAATACAATTAAAATAAATTACAAACCCACACA	47796454	AAAAACTTAAAAAATCGAAATACAATTAAAATAAATTACAAACCCACACG	I	A	Red	TAATTGGGAAAAGAAGGCTTAAGGAGTCGGGATGCAGTTGGGATGAATTGCAGGCCCACA[CG]AGAATATCATTGGTAATTAGGTCACCTCTGCTTAAGTATCCTTCTCCTTACTTTATCCCC	37	13	91825667	CGTGTGGGCCTGCAATTCATCCCAACTGCATCCCGACTCCTTAAGCCTTC	13	90623668	R								chr13:91827249-91827719	Shore		RDMR						10_HET2	HET
cg11874272	cg11874272	59736301	AACAAACATAAAATTAATCAAACAAAAACTATACTAAAAAATATTTCCTC			II			ACTTTTGCTTTGATACACTAAACAGTTTGAGTTTCTAGATGATGCCCATTTTAATTCATA[CG]AGGAAATATCTTCTAGTATAGTTTCTGCTTGATTAATTCTATGTTTGTCTCTTAGGGACA	37	3	121773564	CGAGGAAATATCTTCTAGTATAGTTTCTGCTTGATTAATTCTATGTTTGT	3	123256254	F		rs74586663		TRUE	CD86	NM_175862	TSS1500		Open_Sea								41_EnhWk7	EnhWk
cg11875744	cg11875744	55801462	TACRACTATAACATACCTCTTCCTTATCAACTCAACAAAAATCATAAATC			II			GGAATGTCTTTAAAAATGATGTCAAGGAATGCATATATCTTACGCTTTTCAGCATCTATT[CG]ATCTATGACCCCTGCTGAGTTGATAAGGAAGAGGCATGTCACAGTCGTAGAAAAAAAGAA	37	4	147177156	CGATCTATGACCCCTGCTGAGTTGATAAGGAAGAGGCATGTCACAGTCGT	4	147396606	F					SLC10A7	NM_001029998	3'UTR		Open_Sea			TRUE					47_EnhA5	EnhA
cg11906285	cg11906285	59639302	ACATCTCTCCCATACTTTCTTACTATATATCTTATATATAAACAAACATC			II			AATTGTAGAGCACATCTCTCCCATGCTTTCTTGCTATGTATCTTATATATAAACAGGCAT[CG]TTCCTAAGGTGGTGTATTTCTCCCCTTGCTTTCGAGGACACCCTGCTCTGTCTATGGAGT	37	5	23315719	CGATGCCTGTTTATATATAAGATACATAGCAAGAAAGCATGGGAGAGATG	5	23351476	R									Open_Sea			TRUE					55_EnhA13	EnhA
cg11924517	cg11924517	18761392	AATTACTTAATAACATACAAAATTAAAACATACCTTTAACAAAAAATCTC			II			TCAAAACACCAAGTTGCTTGGTAGCATGCAGGGTTGGAACATGCCTTTAACAGAAAATCT[CG]TGTCTCTTGAACCTAGTTATTTATTCCTTGAGCAGAGTAGATATTCAACAAAAGAATTGT	37	6	52050597	GTTGCTTGGTAGCATGCAGGGTTGGAACATGCCTTTAACAGAAAATCTCG	6	52158556	R					IL17A	NM_002190	TSS1500		Open_Sea								20_ReprPC3	Repr
cg11958234	cg11958234	15617501	ATTATATATCCTTCTAAACCTCCCAAAAATAATCCATTTCTTTAATAATC			II			GTGAGATGGCTGGAGGCTGAAGGAAGCTGGGATGTTGTGGTGTCTTAATCATAAACTGCC[CG]ACCACCAAAGAAATGGATCATTTCTGGGAGGTCTAGAAGGACATACAATGAGATCCCTTA	37	1	118226828	TTGTATGTCCTTCTAGACCTCCCAGAAATGATCCATTTCTTTGGTGGTCG	1	118028351	F									Open_Sea			TRUE					32_Acet6	Acet
cg11977100	cg11977100	66759347	TACTTTCATACATACATTATATATATTTCAACTTCCATTCTATAAATCTC			II			GGTTCTATCAATGCTTTCATACATACATTGTATGTGTTTCAGCTTCCATTCTGTAGGTCT[CG]GCTCATTAACCACTTTTTCTGTGAAGTTCCAGCTCTACTATCATTGGTGTGTCAGGACAC	37	1	248129192	GCTTTCATACATACATTGTATGTGTTTCAGCTTCCATTCTGTAGGTCTCG	1	246195815	R					OR2AK2;OR2L13	NM_001004491;NM_175911	1stExon;5'UTR		Open_Sea								14_HET6	HET
cg12030298	cg12030298	50753416	TTTAAAATAATCAAAATCAATCTTCCTCTAATATATACACAAAATACCCC			II			CAGGGATCATGATAATTAACTTGTAAGTTGGGCTGTAGTTGGGTGCAAGGCTGGGGTGGG[CG]GGGCATTCTGTGTATATATCAGAGGAAGACTGATTTTGATCACCTCAAATTTGGGTCCAC	37	15	62532039	CGGGGCATTCTGTGTATATATCAGAGGAAGACTGATTTTGATCACCTCAA	15	60319331	F									Open_Sea								21_ReprPC4	Repr
cg12071044	cg12071044	27664301	TTATTCTTCCCAAAACAAATTCCATCRTTATATAATAAACRACACATCAC			II			ACTGGGGACCCGACCTGGCGCCCGTTCAACAGACCCAAGCCTCCCATCCCAGCATCGGGC[CG]TGATGTGCCGTCCATTACACAACGATGGAATCTGCTCTGGGAAGAATAAATGGCTCTGGT	37	7	157537120	TATTCTTCCCAGAGCAGATTCCATCGTTGTGTAATGGACGGCACATCACG	7	157229881	F	rs76502047				PTPRN2;PTPRN2;PTPRN2	NM_002847;NM_130842;NM_130843	Body;Body;Body		Open_Sea				7:157229591-157229882				10_HET2	HET
cg12075586	cg12075586	23710352	CACAAAAAATACATCATTAATAACAATTTTAAAAATAACAATATCTACTC			II			ATAATATATACCACAGAGAGTGCATCATTAATGACAGTTTTGAAAGTGACAGTGTCTGCT[CG]AGTTCCCTAATTAATCCCATAGAGCTCAGTTCTCTAGGTTATTTCTCCTAGCTGTTAGCA	37	12	45088477	CGAGCAGACACTGTCACTTTCAAAACTGTCATTAATGATGCACTCTCTGT	12	43374744	R					NELL2;NELL2;NELL2;NELL2;NELL2	NM_001145110;NM_001145107;NM_006159;NM_001145108;NM_001145109	Body;Body;Body;Body;Body		Open_Sea			TRUE					42_EnhWk8	EnhWk
cg12081291	cg12081291	50803423	ATAAAACTAAACATAAAACACTCAACCCTTAAAAACAAATCTAAAAACCA	30721506	ATAAAACTAAACGTAAAACGCTCGACCCTTAAAAACGAATCTAAAAACCG	I	A	Red	AGAGTCGCGTGTGCCGTGATCCCAGGCAGCTGCAGCTGCGTGGATGCCACATGGGGAACC[CG]GCTTCCAGACCCGCCCTCAAGGGCCGAGCGTCTCACGCCCAGCTTCATTCCTCCCCATCT	37	18	77340566	ATGAAGCTGGGCGTGAGACGCTCGGCCCTTGAGGGCGGGTCTGGAAGCCG	18	75441554	F								chr18:77339076-77339348	Shore				18:75441129-75441592				24_ReprPC7	Repr
cg12118371	cg12118371	38694322	TAAACAACAAAAATCATAATTTAACAACAACAATAACTAAAAATTTAATC			II			GGGAGCAGGGATGAGCAACAGAGGTCATGATTTGGCAACAGCAATGGCTGAAAGTTTAAT[CG]TTTGTTCATGAGAGTTTTATTCTGGTTTTAGTTTTTTATTTTGTTTTGCTGGCTGAGGCA	37	14	96713122	GAGCAACAGAGGTCATGATTTGGCAACAGCAATGGCTGAAAGTTTAATCG	14	95782875	R									Open_Sea			TRUE				TRUE	33_Acet7	Acet
cg12123470	cg12123470	29642330	AATCTTAAACRACTAATCAATCAACAAACACTAAATAAACATCTACTAAC			II			TCCCAAGTCTGAATCTTGAGCGACTGGTCAGTCAGCAAGCACTGGGTGAACATCTGCTGG[CG]TGGTCCTGGCATGAGGGACTCCCCCAGCTCTTGGTCCGACCAAGATAAGCTATGATCCTG	37	10	7215341	CGCCAGCAGATGTTCACCCAGTGCTTGCTGACTGACCAGTCGCTCAAGAT	10	7255347	R					SFMBT2	NM_001029880	Body	chr10:7213842-7214103	Shore					10:7215316-7215432	Unclassified_Cell_type_specific		83_TxEx3	TxEx
cg12144446	cg12144446	65664442	ATTTCTTCCTAAACCCAAAAAATTTACCAAACACTATACTACTTTCCTTC			II			GATCTATGTACATTTCTTCCTAAACCCAAAAGGTTTGCCAAGCACTGTGCTGCTTTCCTT[CG]TGATGAGATATGCAAAGCACATCTTCTCATCTTATACTTTAGAGGAGAAAATCTGACAAG	37	4	163704718	TTTCTTCCTAAACCCAAAAGGTTTGCCAAGCACTGTGCTGCTTTCCTTCG	4	163924168	R									Open_Sea			TRUE					48_EnhA6	EnhA
cg12150401	cg12150401	23787396	CAAAAAACTAATACCTATAAACATAATTCTCATCAACCTAAACATCTCTC			II			TAATTCAAATTAAAATAGGAGCAAAAATTGTTCAGCATTGATGCCCACTGTAGACAGAAG[CG]AGAGATGCCCAGGCTGATGAGAATCATGTCCACAGGCATCAGCCTTCTGACTTGCAGCCA	37	7	122635522	AGAAGGCTGATGCCTGTGGACATGATTCTCATCAGCCTGGGCATCTCTCG	7	122422758	F				TRUE	TAS2R16	NM_016945	1stExon		Open_Sea								5_Quies2	Quies
cg12152352	cg12152352	33791470	AACCCRCATTCATATCAAAAATAAATCRCACRTAACTTTATAATCATAAC			II			GGACGGCGTCCAACCCGCATTCATGTCAGGAGTGAGTCGCACGTGGCTTTGTGGTCATGG[CG]ACTTAATCCGCCTGGACGGTGGCTCCGTCTCCCTGGGCTTAGACGACCTTGGCACTTCTG	37	11	68856906	CGCCATGACCACAAAGCCACGTGCGACTCACTCCTGACATGAATGCGGGT	11	68613482	R					TPCN2	NM_139075	3'UTR		Open_Sea				11:68613393-68613501				70_TxEnh8	TxEnh
cg12159992	cg12159992	54716444	TTCCAATATAAAAAAATAAACTATTTTTATTCCCCCTCTAATCTTATTTC			II			AATTAAAGTGGTTCCAATGTGAAGAGATGGGCTATTTTTGTTCCCCCTCTGGTCTTGTTT[CG]TCCTGTTTTCTCTTGAAATTGTCTCTTTTACTAGTTCTTCACTCTTTTGTACATGTTTTC	37	12	102059490	TCCAATGTGAAGAGATGGGCTATTTTTGTTCCCCCTCTGGTCTTGTTTCG	12	100583621	R					MYBPC1;MYBPC1;MYBPC1;MYBPC1	NM_206819;NM_206821;NM_206820;NM_002465	Body;Body;Body;Body		Open_Sea								59_EnhA17	EnhA
cg12176793	cg12176793	74635484	ACAACAACTTCATTTCTCTTCCTAACTTCATATAAATTAATTTTCCAATC			II			TGGATTCAGCAACAGCAGCTTCATTTCTCTTCCTGGCTTCATGTGGATTGGTTTTCCAGT[CG]ATCTGTGACACTAATTCTCCTCTATTAGGAGCTCCGTGAGTCAGTGGCAATACCGAGGCT	37	8	90624127	CGACTGGAAAACCAATCCACATGAAGCCAGGAAGAGAAATGAAGCTGCTG	8	90693243	R									Open_Sea			TRUE				TRUE	46_EnhA4	EnhA
cg12210836	cg12210836	24807355	AAAACCTCATAATAAATAATTTAAACATTACAAATAACATAATCTCTACC			II			GCAGGAACACAACTGTACCCACTCATTTATGTTTTGTCTACAGCAGAGTTGAGTAGTTAA[CG]GCAGAGACTATGTCATCTGCAATGCCTAAACTATTTACTATGAGGTCCTTTACAGAAATG	37	6	131481003	CGGCAGAGACTATGTCATCTGCAATGCCTAAACTATTTACTATGAGGTCC	6	131522696	F					AKAP7	NM_016377	Body		Open_Sea			TRUE					47_EnhA5	EnhA
cg12249516	cg12249516	16650354	AAAATATCTTAACTTTTCTTCCATAAACCCCTTTACATAAACATATACTC			II			TGAAATATGTTGTAGGAAAGAATTCAGGAGCAAAGAAAACTGCAGGTCCAGGAGTTTCTA[CG]AGTACATGCTCATGTAAAGGGGTTTATGGAAGAAAAGTTAAGACATTTTTAACAAACAGA	37	6	49793920	CGAGTACATGCTCATGTAAAGGGGTTTATGGAAGAAAAGTTAAGACATTT	6	49901879	F									Open_Sea								6_Quies3	Quies
cg12255501	cg12255501	37637478	AACATCCAAACTAACCACACTAAAAAAACACAATACTTCCCAAAACCTTC			II			TCACAGGAGGGGACATCCAAGCTGACCACACTGGAGGAGCACAGTGCTTCCCAGGACCTT[CG]TATCTTCAAAGAAGTAAATGATATGAGAAAATTTCCTGGCATGTCCCTGAGCAGGAGGTG	37	8	2421548	CGAAGGTCCTGGGAAGCACTGTGCTCCTCCAGTGTGGTCAGCTTGGATGT	8	2408955	R								chr8:2418935-2419460	Shelf								5_Quies2	Quies
cg12311002	cg12311002	56794484	TAAATAACAAACTCACCTTATACACAAAAACAAAAAACCATAATACAAAC			II			CTGACCACTTCTCTGCCTGCCCAGCATCATGAAGGGCCTTGCAGCTGCCCTCCTTGTCCT[CG]TCTGCACCATGGCCCTCTGCTCCTGTGCACAAGGTGAGTCTGTCATCCATGTGCTTTGAT	37	17	34391735	GGATGACAGACTCACCTTGTGCACAGGAGCAGAGGGCCATGGTGCAGACG	17	31415848	F	rs2015070				CCL18	NM_002988	1stExon		Open_Sea								28_Acet2	Acet
cg12311175	cg12311175	53618414	TCCAATAACACCCACACCATATTCTACACAATATTTATCTAAAAAACTTC			II			AAATACATTCTCATTATTTATGAGAATATTTTAAAGTATATAAATATGGATTCCTGGAAT[CG]AAGCCTTCTAGATAAATACTGTGTAGAATATGGTGTGGGTGTCATTGGATTCCACAAAAC	37	4	118975504	CGAAGCCTTCTAGATAAATACTGTGTAGAATATGGTGTGGGTGTCATTGG	4	119194952	F					NDST3	NM_004784	Body		Open_Sea								39_EnhWk5	EnhWk
cg12332524	cg12332524	50601365	CTAAAATAACTAACAAAATAAAACTATCCCATCATAAAATCACTAACAAC			II			CTGCCTCTAGTCTAGAATAACTAACAGGATAGAACTATCCCATCATAGAGTCACTGACAA[CG]AAGTCATGCTAAACTAAGCAAATTTTCTATTTTGATAGGGTGACCAAGAGTAAGAACAGG	37	11	45733155	CGTTGTCAGTGACTCTATGATGGGATAGTTCTATCCTGTTAGTTATTCTA	11	45689731	R									Open_Sea								21_ReprPC4	Repr
cg12378939	cg12378939	70621471	ACTAATATTATTCTTCCACTCAATATTTATTATCAACAATATAAAAATTC			II			ATCTCCAGCTCTCTTTTTGAGGTCATGCTCCTAGAGTAGGGAGTATTTCTTATGAGTCTT[CG]AACCTTCATATTGCTGACAATAAACATTGAGTGGAAGAATAACATTAGTTTTAGTAGGCT	37	12	44949198	CGAACCTTCATATTGCTGACAATAAACATTGAGTGGAAGAATAACATTAG	12	43235465	F					NELL2;NELL2;NELL2;NELL2;NELL2	NM_001145110;NM_001145107;NM_006159;NM_001145108;NM_001145109	Body;Body;Body;Body;Body		Open_Sea			TRUE					71_TxWk1	TxWk
cg12387464	cg12387464	47723439	TTTAAAAAATCTACCATTCTACTATCATCCAACTTTTTACTCAAATATAC			II			GTAGAAACAGTTTTGGGAAGTCTGCCATTCTACTATCATCCAGCTTTTTACTCAAGTGTA[CG]AATTAATTTCCCACCTGGAAATCAATGTATGATTAGATTAAAAATAGAACAAACACACAA	37	11	123775935	CGTACACTTGAGTAAAAAGCTGGATGATAGTAGAATGGCAGACTTCCCAA	11	123281145	R					OR8D4	NM_001005197	TSS1500		Open_Sea								38_EnhWk4	EnhWk
cg12404294	cg12404294	67611462	TTCTAACCTTACTATAAATAACATACAATCTAATTCTTACTAAAAAACCC			II			AACACAACCACTTCTAACCTTGCTATAAATGGCATACAGTCTAATTCTTGCTAAAAAACC[CG]TCCACAGAGGGACCAAATCACTGCAGATTCGCCAAGGGCTGAAGCATCCTTTGGCTATTC	37	4	94881257	CGGGTTTTTTAGCAAGAATTAGACTGTATGCCATTTATAGCAAGGTTAGA	4	95100280	R									Open_Sea			TRUE					42_EnhWk8	EnhWk
cg12416080	cg12416080	26761467	CACAATTCTCTCCCCCAACACCTAAAATTTAAACAAAAAACTCCCATTTC			II			CTTCATATGTTCACAGTTCTCTCCCCCAGCACCTGGGATTTGAACAGGAGACTCCCATTT[CG]CAGATAACTCCCAGTGGCATTGATGGAAATTACCTGCATAACTAACCCCCCTGCTCAAGC	37	3	26750855	ACAGTTCTCTCCCCCAGCACCTGGGATTTGAACAGGAGACTCCCATTTCG	3	26725859	R					LRRC3B	NM_052953	5'UTR		Open_Sea								5_Quies2	Quies
cg12418043	cg12418043	15670433	CTTACCCTTAATAATAATTTTCATTCCAACAAAAATAAACCACAAAAACC			II			ACCCATAAGCACTTACCCTTGGTAGTGGTTTTCATTCCAGCAGGAATGAGCCACAGGGGC[CG]GCCTGTGTGGCCGATGATCTAAGCCCTTTCCTGGGATACCTAAACTCCTCTTTACCATGG	37	5	141900671	CGGCCCCTGTGGCTCATTCCTGCTGGAATGAAAACCACTACCAAGGGTAA	5	141880855	R									Open_Sea			TRUE					61_EnhA19	EnhA
cg12526473	cg12526473	57610478	ACTATAAACTAAACCATCCTTTTATTCCCTAATCATTCTTTAACTAAACC			II			AAGAAACACTTGCTATGGGCTGAACCATCCTTTTGTTCCCTGGTCATTCTTTAGCTAAGC[CG]AGTTCATAATTTCTTGTTACTGTAAAGGTTTTGACAGCTACATAGTCACTGCAAAAATAT	37	4	19962859	CGGCTTAGCTAAAGAATGACCAGGGAACAAAAGGATGGTTCAGCCCATAG	4	19571957	R									Open_Sea			TRUE					47_EnhA5	EnhA
cg12594253	cg12594253	32756505	ACAATAAAAAACTCTAAAATAACTAAATCCCTAATTATATTACAAACTTC			II			TCATTCTTTTGGCAATGAAGGGCTCTAGAATGGCTGAATCCCTAATTATGTTGCAAGCTT[CG]TGAAGGAAAAGTACACATTCCCTGTTCACTTCTGTGTCACCAGTATTTACCCCAGGACCT	37	17	8902590	CAATGAAGGGCTCTAGAATGGCTGAATCCCTAATTATGTTGCAAGCTTCG	17	8843315	R								chr17:8906236-8908080	Shelf								20_ReprPC3	Repr
cg12613240	cg12613240	46763350	AAATATCCAAAAAATTTTATTAAACTCRATCATATAAACATAAAACATCC			II			GCTGTATTAGGTTAACCTCTGGGTGGGTGGCTGGAGACTGAGTAGGTAAGGTGAGTCACA[CG]GATGCTCCATGCCTACATGACCGAGCCTAATAAAATCCCTTGGACACCCAGGCTCAGGGA	37	7	6493555	CGGATGCTCCATGCCTACATGACCGAGCCTAATAAAATCCCTTGGACACC	7	6460080	F									Open_Sea			TRUE				TRUE	46_EnhA4	EnhA
cg12658930	cg12658930	50713346	TTACTCATCTTCTTAAATTCCTCTCATTATTACTTTAAAACTTTAAAATC			II			AGGACATTGATGTTATGTGTTCCTATTATACTGTTTATAATAGGAAATACAGTATTTTTC[CG]ATTTTAAAGTCTCAAAGCAACAATGAGAGGAATCTAAGAAGATGAGCAAGAGAGGAGTTG	37	1	69552291	TGCTCATCTTCTTAGATTCCTCTCATTGTTGCTTTGAGACTTTAAAATCG	1	69324879	F		rs79956411							Open_Sea			TRUE					42_EnhWk8	EnhWk
cg12671632	cg12671632	66621406	TACCTAAACATTTTAATCATCCCCRTAACTATATTTACTTAAATAACCTC			II			CACTTCAGAGGTGCCTGAACATTTTAGTCATCCCCGTGGCTATGTTTGCTTGGGTGACCT[CG]CACCGGAGCTTACTCACCACCGTGTGATTTTGTGACCACATAACTTTTGCTCAATGTTTT	37	6	422935	GCCTGAACATTTTAGTCATCCCCGTGGCTATGTTTGCTTGGGTGACCTCG	6	367935	R								chr6:423846-424313	Shore			TRUE		6:422827-422990	Unclassified_Cell_type_specific	TRUE	87_DNase1	Dnase
cg12676991	cg12676991	73639363	AAAAAAATACCTAAAATCATATCACAAAACTAATTCACTAAAAAACTACC			II			GGTAAAAAGTCAGGAAAATACCTAAAATCATGTCACAAAACTGGTTCACTAGAAAACTAC[CG]TCTCTCCTGTTGGGCATATGTTACATAGTTTCCAATGCCAATCCCAACCCCTGGACACTG	37	2	14336631	CGGTAGTTTTCTAGTGAACCAGTTTTGTGACATGATTTTAGGTATTTTCC	2	14254082	R									Open_Sea			TRUE					9_HET1	HET
cg12778938	cg12778938	43785386	ATAACAAAATAACATAAAAACTCCRAAAACTACTCTTAATCCAATTTCAC			II			AAAAGGAGAAAGTGGCAGGGTGACATAGGAGCTCCGGAGACTGCTCTTGGTCCAGTTTCA[CG]AGCTTGCTTTCCTAGATCAACGAGGAGAAAGTAGCAAAGGAAATAAGATGAGCAGCGTGT	37	13	26140724	TGGCAGGGTGACATAGGAGCTCCGGAGACTGCTCTTGGTCCAGTTTCACG	13	25038724	R					ATP8A2	NM_016529	Body		Open_Sea								20_ReprPC3	Repr
cg12798311	cg12798311	66785340	ACCATCAAAACACCACAATAACAACTATTATAACCAATTCCAATAATTTC			II			GAAAGAGAAACACCATCAGAACACCACAGTAACAACTGTTGTAGCCAATTCCAGTGATTT[CG]TGGAATGGTGAGTAAAATTTTAAGACACAAAATACGTGCATAGCCTCAAAACATCTCTCC	37	13	69555907	CCATCAGAACACCACAGTAACAACTGTTGTAGCCAATTCCAGTGATTTCG	13	68453908	R								chr13:69558904-69559304	Shelf								4_Quies1	Quies
cg12810626	cg12810626	54640331	AAATATATTAAAATATCAAAAAATAAACTAACACTCTATAAACTTTCATC			II			ATCAAATGAGTGAATATGTTAAAGTGTCAGAAGATGGACTAGCACTCTGTAAGCTTTCAT[CG]AATATTAGCTAAAACTACACATTCTGCCAGCCTCAAGTTTTCCTGCCAAGTCCCCTTAAT	37	1	160764664	CGATGAAAGCTTACAGAGTGCTAGTCCATCTTCTGACACTTTAACATATT	1	159031288	R					LY9;LY9	NM_001033667;NM_002348	TSS1500;TSS1500		Open_Sea								39_EnhWk5	EnhWk
cg12844277	cg12844277	25620355	TCTCACTCTTTCATTTATAACACATTCTCCACATAATCAAACCTTTCCCC			II			TTTTTTTTCCTTCTCACTCTTTCATTTATGACACATTCTCCACATAATCAAACCTTTCCC[CG]CATTTCCTTTACTCTTTTCAGTCTCCCAGAATGTGCCCTTACTGTTGGATTTGCCTTGTA	37	14	47544244	CGGGGAAAGGTTTGATTATGTGGAGAATGTGTCATAAATGAAAGAGTGAG	14	46613994	R		rs72190896	TRUE		MDGA2;MDGA2	NM_001113498;NM_182830	Body;Body		Open_Sea								5_Quies2	Quies
cg12906963	cg12906963	10780506	CAATCCAAACCAATAATTATCCCTCTTTATTTAAAAAATACACAAAAATC			II			CCTGGGCTTTTCAATCCAGGCCAGTAATTGTCCCTCTTTGTTTGGAAAATGCACAGGGAT[CG]AATATCCATCAGTCTAAGGCAGTATATAGGGGAAAGAGGAGGAAGGAGCAGGGCAGAAGT	37	3	3807867	CGATCCCTGTGCATTTTCCAAACAAAGAGGGACAATTACTGGCCTGGATT	3	3782867	R									Open_Sea			TRUE					37_EnhWk3	EnhWk
cg13054007	cg13054007	11799352	TATCCTTCAAATAAAAATCATCCTACTACTCTAAAAAAACATACTTCTAC			II			AGTTTAGTAGTCTTCTTGTGTACCTGAGGATGCCTCATGTGCTAGAAAATGGTAAAGTAA[CG]TAGAAGCATGCTCTTCTAGAGCAGCAGGATGATTCTTATTTGAAGGATATCACCCCATCC	37	13	81018323	CGTAGAAGCATGCTCTTCTAGAGCAGCAGGATGATTCTTATTTGAAGGAT	13	79916324	F									Open_Sea			TRUE					59_EnhA17	EnhA
cg13137032	cg13137032	67718459	ATCRAACTTCCATCTTCCTAACCACAATCAAAAATAAATAAAACCAACTC			II			GAGAAAGGAGTGGGGGCCCTGCAGTCCACTGAGTGGGGTGCCTCTCAGTGGGGGAGGGAG[CG]AGCTGGCTTCATTCACCTCTGACTGTGGCCAGGAAGATGGAAGCCCGATGCTGTCAGATA	37	4	5904897	TCGGGCTTCCATCTTCCTGGCCACAGTCAGAGGTGAATGAAGCCAGCTCG	4	5955798	F									Open_Sea			TRUE					22_ReprPC5	Repr
cg13173567	cg13173567	55719509	TTTAAACATAACCAACTTATTTATTCTAAAAATACTTCTTAATTCAAAAC			II			ATATCCTGAATCAGGGAGATCCTCAGGGGAGGCATGAGTGAGCTGGCATCAGACTTCCTA[CG]TTCTGAATCAAGAAGTATTCCTAGAATAAACAAGTTGGTCATGTCCAAAGAGATCTGAAT	37	11	9172290	TTGGACATGACCAACTTGTTTATTCTAGGAATACTTCTTGATTCAGAACG	11	9128866	F					DENND5A	NM_015213	Body		Open_Sea			TRUE					70_TxEnh8	TxEnh
cg13288621	cg13288621	53629314	CTCTCTATCTCTTTACTCTATCATCATTAACTAACTTCTTTCTCAAACTC			II			GGGAGTAGTTTCTCTCTATCTCTTTGCTCTGTCATCATTAGCTGGCTTCTTTCTCAGGCT[CG]TAACGATATGGTGGCTGCAGCTCTGAGCATCATATCTGGATGAGACAAGATAGAGAGGAA	37	8	131662148	CGAGCCTGAGAAAGAAGCCAGCTAATGATGACAGAGCAAAGAGATAGAGA	8	131731330	R									Open_Sea			TRUE				TRUE	46_EnhA4	EnhA
cg13299324	cg13299324	46804390	ACTCAAAAAACCTAAATCATAACACCTTCCCTTACTCATACATTCTCACA	60761476	ACTCGAAAAACCTAAATCATAACGCCTTCCCTTACTCATACATTCTCACG	I	A	Red	CTCCCTAGTGTTGCTCGAGAGGCCTGGGTCATGACGCCTTCCCTTACTCATGCATTCTCA[CG]GCACTTGCTGATTTATTTGAAGACTCCCCTATTCAGAACTCCTCAGAATATTATTTCAGG	37	21	40145949	GCTCGAGAGGCCTGGGTCATGACGCCTTCCCTTACTCATGCATTCTCACG	21	39067819	R					NCRNA00114	NR_027065	TSS1500		Open_Sea			TRUE					33_Acet7	Acet
cg13306815	cg13306815	19670468	CATTCATTTAATTCTAACTCACATTATTAAATACCACACACTAAATCACC			II			TTTCAGCCTGGATAAGTATTTCATAGAGACATTTGAGCCAGGTGCTTTATGTAGTAGGAT[CG]GTGATTCAGTGTGTGGCATTTAACAATGTGAGTCAGAATTAAATGAATGTCTTAGTATTA	37	6	140364611	CGGTGATTCAGTGTGTGGCATTTAACAATGTGAGTCAGAATTAAATGAAT	6	140406304	F									Open_Sea			TRUE					47_EnhA5	EnhA
cg13333107	cg13333107	10742371	AATTTTCAACAATAATTAAAAACACTCTAACACACACTCTTCAAACATAC			II			CTTCAGAGGGTGATTTTCAACAATGATTAAAAACACTCTGACACACACTCTTCAGGCATA[CG]CATTAATCCCACACCTTTGCATGCATGAGTATCATGTGAATAATGCTACAAGTATTGGAC	37	12	15931214	ATTTTCAACAATGATTAAAAACACTCTGACACACACTCTTCAGGCATACG	12	15822481	R					EPS8	NM_004447	5'UTR		Open_Sea			TRUE					63_TxEnh1	TxEnh
cg13340705	cg13340705	48751381	AACACACTCAAAAACTACATAACAAAAATTTACTAAAAAAACTATTTAAC			II			TTCCTGTTCATCCTTGGGACCTTCACCATCCCTGTGAGCTCCTTTAACCCTGACCTGTCT[CG]TTAAATAGTCCTTCCAGTAAACCCTTGTCATGTAGCCTTTGAGTGTGCTATTTCTCTCTT	37	18	30091235	GCACACTCAAAGGCTACATGACAAGGGTTTACTGGAAGGACTATTTAACG	18	28345233	F					WBP11P1	NR_003558	TSS1500		Open_Sea								5_Quies2	Quies
cg13392885	cg13392885	48654449	AAATTCTTTTCTTATATACCCATAAAACTTACCCTATAACATCAATCTCC			II			TAAAAAATTAGCACCCTTGTGGCATTTCTGACATGAGATATGTGGCTCATTGTTTGCTTA[CG]GAGACTGATGTCATAGGGTAAGCTCTATGGGTACATAAGAAAAGAATTTCAGGAAGCCAC	37	2	161593271	CGGAGACTGATGTCATAGGGTAAGCTCTATGGGTACATAAGAAAAGAATT	2	161301517	F									Open_Sea			TRUE					46_EnhA4	EnhA
cg13396943	cg13396943	42771505	CACCTTTATAACATTCAAACATACAATAAAAATACTACCATTAAAATACC			II			TGCCTGTTGACTAATGGTAGAATGGTTAGTTGATTAATATTTTGGGATAGGTAAGGATTT[CG]GTATTCCAATGGTAGCATTTCTACTGTATGTTTGAATGCTATAAAGGTGTTGTGTTGGTA	37	4	117631090	CGGTATTCCAATGGTAGCATTTCTACTGTATGTTTGAATGCTATAAAGGT	4	117850538	F								chr4:117626556-117627110	Shelf								4_Quies1	Quies
cg13408752	cg13408752	36754343	CAAAATCAACTCAAACACTATTTTCAAAAACATTTAAATAAATAAACAAC			II			TCTAATCATCCTATATTACATGGCAAAGAAGAATCGAAAGTTTATCATTTTAATTAAGCA[CG]TTGCTTACTCACTTAAATGCCTTTGAAAACAGTGCTTGAGCTGACCTTGAGTTTGTATAC	37	8	1575750	AAGGTCAGCTCAAGCACTGTTTTCAAAGGCATTTAAGTGAGTAAGCAACG	8	1563157	F					DLGAP2	NM_004745	Body	chr8:1579038-1579241	Shelf								10_HET2	HET
cg13430053	cg13430053	49614510	TATTCTAACTCTAAAACTACACATCATCTTTAATAAAATAATTCAACCTC			II			TTGAATGTATTTGTTCTGACTCTGAAACTACACATCATCTTTGGTAAAGTGATTCAGCCT[CG]ACATTATGCCACTGTCTAATACATAGATAATATAAAACACAGACTACCATTTCTCCTGCT	37	2	150932623	CGAGGCTGAATCACTTTACCAAAGATGATGTGTAGTTTCAGAGTCAGAAC	2	150640869	R									Open_Sea			TRUE					46_EnhA4	EnhA
cg13434312	cg13434312	35744402	AATTTTTACTTCATTCAAATCAAAATCTAATCCCAACTTAACCTCTTCTC			II			CTTAATGTGTGGGAAAAACAAAGTTCAGAGAAGTGAAGAGACTTGCCCAAGGTCACACAG[CG]AGAAGAGGCCAAGCTGGGATCAGATTTTGATCTGAATGAAGCAAAAACCCCCATTTTGCC	37	1	11543556	GTTTTTGCTTCATTCAGATCAAAATCTGATCCCAGCTTGGCCTCTTCTCG	1	11466143	F	rs34864450				PTCHD2	NM_020780	5'UTR	chr1:11538669-11540342	Shelf								20_ReprPC3	Repr
cg13445249	cg13445249	24623386	AATTATATCTCTAAAAACATATAAATTTAATTCAACCAAATTCTCACCCC			II			CAGCCTCTGTTAATTTCAAACAACTCTCTCCGCCTTGAGGAACAAAATGCCATAGAGAAG[CG]GGGTGAGAATCTGGCTGAATTAAATTTATATGCCCTCAGAGACATAATCTACTTCACTTT	37	18	28957111	CGGGGTGAGAATCTGGCTGAATTAAATTTATATGCCCTCAGAGACATAAT	18	27211109	F				TRUE	DSG4;DSG4	NM_001134453;NM_177986	Body;Body		Open_Sea								4_Quies1	Quies
cg13534503	cg13534503	46703310	AAACATACACTATAAATACACTATAAAATTTACAAACACCAACCCCCACA	44725353	AAACGTACACTATAAATACACTATAAAATTTACGAACACCGACCCCCGCG	I	A	Red	CGGGAGCCAGTGTCTGTAAACTCCACCATCGCGGGGGCCGGTCCCCGTAAACTCCACCGT[CG]CGGGGGCCGGTGTCCGTAAACTCCACAGTGCACTCACAGTGCACGCCCAGAGAGCAGCAG	37	9	139535765	CGCGGGGGCCGGTGTCCGTAAACTCCACAGTGCACTCACAGTGCACGCCC	9	138655586	F	rs74667890								Open_Sea				9:138655019-138655596				24_ReprPC7	Repr
cg13543106	cg13543106	52681357	TTCCTCACATATCTTTTACTTATCTCATTTCTTCTAATTTAAACAATCAC			II			TGAAGGGAATGACAAAATATGAAGAAGGACTCCAAGAGACAAGATCAGAAAAATTGTGAA[CG]TGATTGCTTAAATCAGAAGAAATGAGACAAGCAAAAGACATGTGAGGAAACAAATAGTGA	37	3	90086806	CGTGATTGCTTAAATCAGAAGAAATGAGACAAGCAAAAGACATGTGAGGA	3	90169496	F									Open_Sea			TRUE					42_EnhWk8	EnhWk
cg13551535	cg13551535	16638499	CAATTAAACAATAATCTACATAATCAAAATTTATAACTACAATAATCTCA	32727394	CGATTAAACAATAATCTACGTAATCAAAATTTATAACTACGATAATCTCG	I	A	Red	ACCCTGCGCCCGCGGTTGAGCAATGATCTGCGTGGTCAGAGTTTGTGACTGCGGTGGTCT[CG]GGGGCGCAGGGCTGTCCGCCATGTGAGGCATGGCTCTTCTTCCCAAGAAAGCCAGTCACG	37	4	79971462	CGGTTGAGCAATGATCTGCGTGGTCAGAGTTTGTGACTGCGGTGGTCTCG	4	80190486	R									Open_Sea				4:80190432-80190505				36_EnhWk2	EnhWk
cg13590456	cg13590456	64779495	ATTTCTCTAACTAAATTTCTCTTATCTATTAATAATACCAATACTCAATC			II			TGTGAGAGACAAAGGAAAAGAAGAGATCAGGGATGTCTCCAAGTTTTTCTCTTGGGAAAC[CG]ACTGAGTATTGGTACCATCAACAGACAAGAGAAATTCAGTTAGAGAAATCAGGTTTAGGG	37	3	76712364	TTTCTCTAACTGAATTTCTCTTGTCTGTTGATGGTACCAATACTCAGTCG	3	76795054	F									Open_Sea			TRUE					42_EnhWk8	EnhWk
cg13638867	cg13638867	27777300	RAACACAATACAATTACAACCTTTACTAAAAATTAACAAAAATAATCTTC			II			CCTTAAAGCACGGACACAATGCAGTTGCAACCTTTGCTAGGGGTTAACAAGGGTGATCTT[CG]CTCCAGTCCCCAGTAAGTTCCTCATTTCTATCAGAGACCTCATCAGCATGGCCTCTATTG	37	11	2241568	GACACAATGCAGTTGCAACCTTTGCTAGGGGTTAACAAGGGTGATCTTCG	11	2198144	R									Open_Sea		RDMR						20_ReprPC3	Repr
cg13645049	cg13645049	43727449	AATAAATAATTACTACTCTACATAAAATTACTATTATCATCATCAACATC			II			ACTAAGTGCACAATAAATGATTGCTGCTCTGCATAAGGTTGCTGTTGTCATCATCAGCAT[CG]TTATTATTTTTATTATAGATCATGCTGAGTGTAATTCTGAACTCTGTGGGTAATAAGCTC	37	12	98588446	CGATGCTGATGATGACAACAGCAACCTTATGCAGAGCAGCAATCATTTAT	12	97112577	R									Open_Sea			TRUE					29_Acet3	Acet
cg13663303	cg13663303	34717457	TATAAATAATATCCTATATACTTATAATTTTCACATAAATCTTATTTCAC			II			AGACAGTTGCTTAATCTCATGTTTGCATGAGGGAATTTGCTGAGGAGGAGGTGAGGCTCT[CG]TGAAACAAGATCCATGTGAAAATCACAAGCATATAGGATATTACTCATAAAGCCACCAAT	37	5	35046992	ATGAGTAATATCCTATATGCTTGTGATTTTCACATGGATCTTGTTTCACG	5	35082749	F					AGXT2	NM_031900	Body		Open_Sea			TRUE				TRUE	32_Acet6	Acet
cg13670531	cg13670531	39680312	TAACTAAATAATTACTAAATATCTACTCAACAATAAAATATACTTCCTAC			II			TTAAGCACCCCCAGTCCTGGGAAGGAGAGCAGCTGTATTCTCTCTCAGCCCTCCCCTAGC[CG]CAGGAAGCATACTTCACTGCTGAGTAGACATCCAGCAATCACCCAGCCACATCTCTTAAA	37	10	116066521	GGCTGGGTGATTGCTGGATGTCTACTCAGCAGTGAAGTATGCTTCCTGCG	10	116056511	F					AFAP1L2;AFAP1L2	NM_032550;NM_001001936	Body;Body		Open_Sea			TRUE		10:116066407-116066543	Unclassified_Cell_type_specific	TRUE	46_EnhA4	EnhA
cg13680362	cg13680362	24704479	CCAACCAATCCAAAAATTCCTTTCTATAAAAAAACTATAACAACAAAACC			II			AAGTGGAGGCTCCAACCAGTCCAGAAGTTCCTTTCTATGGGGAAGCTGTGGCAGCAAGGC[CG]TGAAGAGAGTCTGACTTAATTGCAAGTAAGTCACAAGTTTATTCCCCTACAGCCCATCAA	37	6	29426320	CGGCCTTGCTGCCACAGCTTCCCCATAGAAAGGAACTTCTGGACTGGTTG	6	29534299	R					OR2H1;OR2H1	NM_030883;NM_030883	1stExon;5'UTR		Open_Sea								23_ReprPC6	Repr
cg13732895	cg13732895	25652502	ATCCATCATTATAATATCACACAAATTACTTTCAAAACACTAAAAATAAC			II			TAATGACATGTATCCATCATTATAGTATCACACAGGTTACTTTCAGGGCACTGAAAATAA[CG]CTATCCTCTGCCTATTCATCAATCTCTCTGGACCAACCCCTGCAACTATTGATATTTTTA	37	8	115301887	TCCATCATTATAGTATCACACAGGTTACTTTCAGGGCACTGAAAATAACG	8	115371063	R									Open_Sea			TRUE					60_EnhA18	EnhA
cg13798885	cg13798885	14657472	ACTTACCACAAAAAAAATAAACCRCCRTAAATTATAAACTATCAAACTCC			II			AACTTAATACTATTGGCTGACCTGTACCTTCAACTGAGCTGGGTGAGTAATATTTAAATG[CG]GAGCCTGACAGCTCATAACCCACGGCGGCTTACTCCCCCTGTGGCAAGCTGCTGAGCCAG	37	4	13968277	CGGAGCCTGACAGCTCATAACCCACGGCGGCTTACTCCCCCTGTGGCAAG	4	13577375	F	rs11942657								Open_Sea			TRUE				TRUE	46_EnhA4	EnhA
cg13804467	cg13804467	45736431	TTCATAAAATCTTCCTTAACCATTTCACTTAATATTAACATTACCATTTC			II			AAAGTTAATCTGCATGATTAAATGTCCACATGAGTTAAAGACAAAAGCCATAGAAATAGA[CG]AAATGGCAATGTCAACATTAAGTGAAATGGTCAAGGAAGACTTTATGAAAGAGATGAAAA	37	9	28907222	TCATAAAGTCTTCCTTGACCATTTCACTTAATGTTGACATTGCCATTTCG	9	28897222	F	rs59622702								Open_Sea			TRUE					58_EnhA16	EnhA
cg13895046	cg13895046	65711421	ATAAATTACCCATAAATTATACACATAACACACAAAACTAATACTCCTAC			II			CTTCTTGACATCTAGCAAAAGCACTAATCCAAAGTAAATGAATTTAAACAATACAAAATA[CG]CAGGAGTATCAGCTCTGTGTGCCATGTGTATAACTCATGGGCAATCCACACTACATACCA	37	4	68919575	CGCAGGAGTATCAGCTCTGTGTGCCATGTGTATAACTCATGGGCAATCCA	4	68602170	F	rs10018943				TMPRSS11F	NM_207407	3'UTR		Open_Sea								21_ReprPC4	Repr
cg13909533	cg13909533	37739362	AATATAAATCTACTCTTAAATCCATTTACCTACACAAATAAACTCTTAAC			II			CAGGAAGATGAAGTATGAATCTACTCTTAGGTCCATTTACCTGCACAGGTGAACTCTTGG[CG]ATTTAGACAGGTTAGACATCCATTTGTCACATTTCCCCCCACAGTAGCATTCTTCTAGCT	37	1	50568847	CGCCAAGAGTTCACCTGTGCAGGTAAATGGACCTAAGAGTAGATTCATAC	1	50341434	R					ELAVL4;ELAVL4	NM_001144776;NM_001144777	TSS1500;Body		Open_Sea								5_Quies2	Quies
cg13931531	cg13931531	59616407	AATTAAAATACTATTTACACTCCCTTACAACTATATCTTATAACCAAATC			II			GCTTTGTCTTTTTATTTAGGAAGGGATTCTGTCAATGCTTCACTTACATTTCACTGATCA[CG]ACTTGGTCACAAGACATAGCTGCAAGGGAGTGTAAACAGTATTTCAACTGAGCACATAGT	37	9	19791354	CGACTTGGTCACAAGACATAGCTGCAAGGGAGTGTAAACAGTATTTCAAC	9	19781354	F								chr9:19788215-19789288	Shelf								16_HET8	HET
cg13939078	cg13939078	67680374	ATTAACATCAACCCAATTTTCTACCAACAATATATATAAACRTTCATTTC			II			ATTTCAAGAGAGTTGACATCAACCCAATTTTCTGCCAGCAGTGTATATAAGCGTTCATTT[CG]CTAACCATCAGTAGCATTATCACTGGAAAAGAATTCTGTCCTTTGAAGAAAAGCAATGTT	37	10	179114	TTGACATCAACCCAATTTTCTGCCAGCAGTGTATATAAGCGTTCATTTCG	10	169114	R					ZMYND11;ZMYND11;ZMYND11	NM_212479;NM_001161482;NM_006624	TSS1500;TSS1500;TSS1500	chr10:180582-182452	Shore								91_BivProm4	BivProm
cg13998988	cg13998988	39724436	AACRTATTCAAAAATTAAACCATAATACAATTATCTCCAATCCTAAAAAC			II			CCAGACCTGGAGACGTATTCAGGGGTTGGGCCATGATACAATTATCTCCAATCCTGGAAG[CG]AAAACATTGTCCCATCCTCTATGGTCTTGTACCATTTAGTTAATCTAAAGGCAACCCTGA	37	14	58063727	CGCTTCCAGGATTGGAGATAATTGTATCATGGCCCAACCCCTGAATACGT	14	57133480	R					SLC35F4	NM_001080455	TSS200		Open_Sea								29_Acet3	Acet
cg14053101	cg14053101	33679312	CTAACTTCTCACATACTTTATCACAATTAATACAAAAAACAATACACTAC			II			AAAAACAGTCACTAACTTCTCACATACTTTGTCACAGTTGGTGCAAGAGACAATGCACTG[CG]ACCGATGAGGCTTGCAGGGTCCCTAATCTGTGAAGTCTTCACTTCTCAGGAAGGAGGCCA	37	10	17546946	CGCAGTGCATTGTCTCTTGCACCAACTGTGACAAAGTATGTGAGAAGTTA	10	17586952	R									Open_Sea			TRUE					46_EnhA4	EnhA
cg14069333	cg14069333	11758443	CAAACTACCTCCATAAATAATTCTACTAACTTTTCAATTAAAATCTTCTC			II			TTTTTGATATCCAAGCTGCCTCCATGAATAATTCTACTGGCTTTTCAGTTAGAATCTTCT[CG]ACTAGACACTCCCAACTCTGGAGCTGACTTTGTACCAGTATCTGGGCAACCCTGGCATGC	37	2	16443899	AAGCTGCCTCCATGAATAATTCTACTGGCTTTTCAGTTAGAATCTTCTCG	2	16307380	R									Open_Sea			TRUE					10_HET2	HET
cg14078100	cg14078100	68644384	TAACCTCACRTATAACTACTCACTCTACTTTTTATTTTAAAAACACTATC			II			AGCATAACCAAGTCATTTTCCTCATCAGTGAACAGCACCAAACAGTTGGAGGATGGAAGC[CG]ACAGTGTTTTTAAAACAAAAAGCAGAGTGAGTAGCCATACGTGAGGCTATGTAAACAGGA	37	11	29303808	AGCCTCACGTATGGCTACTCACTCTGCTTTTTGTTTTAAAAACACTGTCG	11	29260384	F									Open_Sea			TRUE				TRUE	46_EnhA4	EnhA
cg14096482	cg14096482	50739467	AATATTCCTCCAACCCTACAAAATACTACCATACAACTATTATCATAACC			II			GCATCCTGGAGGATATTCCTCCAGCCCTACAAGGTGCTGCCATGCAGCTATTGTCATAAC[CG]AGTCTTCAGTGGCCATTCAATCATTCTTTCAGGCCACTTGCTTCAGGGTGATGGGAAACA	37	5	53625860	CGGTTATGACAATAGCTGCATGGCAGCACCTTGTAGGGCTGGAGGAATAT	5	53661617	R		rs76606420							Open_Sea			TRUE				TRUE	46_EnhA4	EnhA
cg14104327	cg14104327	70612507	CCTTTTAACRTCAAAACATTAACTCACATCCCATAAATAATAACCTAATC			II			GTTGAAAATCCAGTCACCCAGCCAAGGATTCCATTTCCTACCATCTCTTGCATTGTTGTG[CG]ACTAGGTCATCACCTATGGGATGTGAGCCAATGTCCTGACGTTAAAAGGGGTGGAAGATG	37	4	55391930	CTTTTAACGTCAGGACATTGGCTCACATCCCATAGGTGATGACCTAGTCG	4	55086687	F									Open_Sea			TRUE					47_EnhA5	EnhA
cg14150186	cg14150186	42630398	ATTCTATAAACTTTTTATCATTTTCCTTTACAAAATATATCACCTATAAC			II			ACCCAGTCACCATTCTGTAGGCTTTTTGTCATTTTCCTTTACAAAATATGTCACCTATAA[CG]ATACCATTCTTGGGTGTATAGCATTTGCCCCCTTTTTTTTTTTTTTTTTTTTTTTTTTGA	37	9	105764606	TTCTGTAGGCTTTTTGTCATTTTCCTTTACAAAATATGTCACCTATAACG	9	104804427	R					CYLC2	NM_001340	Body		Open_Sea								4_Quies1	Quies
cg14160433	cg14160433	22798367	CTACTACTCCTAATAAAAAATAAATCACTATAAATCTTTTTCCTAAAACC			II			GGAATCTTTGGCTGCTGCTCCTAGTAAAGAGTGAGTCACTGTGAGTCTTTTTCCTGAGGC[CG]ATTTCTGCAGAGAAGAATCCTTCCCTGTGTTGCATGTGGGGCAGGTCTGCATTATGGAGT	37	9	138749560	CGGCCTCAGGAAAAAGACTCACAGTGACTCACTCTTTACTAGGAGCAGCA	9	137889381	R					CAMSAP1	NM_015447	Body		Open_Sea			TRUE					70_TxEnh8	TxEnh
cg14184077	cg14184077	48734343	TTAATCAAATTATTAAATAAAACCTAACCAACACTCACTTTATATTTAAC			II			TGAGAAGGGTTTTGGTACAAGAAGAGTCAACATTTTAAGCAAAAATGGCACAGTCAGAGG[CG]TCAAATACAAAGTGAGTGCTGGCCAGGCTCTATTTAACAATTTGACCAAAGTATTACAGG	37	4	42895607	TGGTCAAATTGTTAAATAGAGCCTGGCCAGCACTCACTTTGTATTTGACG	4	42590364	F					GRXCR1	NM_001080476	1stExon		Open_Sea								10_HET2	HET
cg14239348	cg14239348	30725457	CATATTCTAACACTACCACCAAAATTAAAATATTCAAAACTAAACAAAAC			II			TATTCCACTGGGGACCAAAGGGAGCCCATGCTTTGAATACAATTTTTGAATCATTCTATT[CG]TCCTGTTTAGCCCTGAACATTTCAATTTTGGTGGCAGTGCCAGAATATGCGAATAAAGGA	37	6	164094293	CGTCCTGTTTAGCCCTGAACATTTCAATTTTGGTGGCAGTGCCAGAATAT	6	164014283	F		rs56262560						chr6:164092861-164093113	Shore		CDMR						21_ReprPC4	Repr
cg14241836	cg14241836	55738497	TAAATTTCATAACCCACRAATAAACCAAACAACTATTTAAAAAACACTAC			II			GACCCACCACATGGGTTTCATGACCCACGAATGGACCAGGCAGCTGTTTAGAAAACACTG[CG]GCTCAATTTCTGCCCTCTCTGAGGGGTGTTCTAGAAATCTGTATGGCTGCTGGATTGGAA	37	7	48124921	GGGTTTCATGACCCACGAATGGACCAGGCAGCTGTTTAGAAAACACTGCG	7	48091446	R								chr7:48128046-48128499	Shelf							TRUE	93_PromF2	Prom
cg14253388	cg14253388	64643349	TTTTCCCCTCTCACTCAACAAAAAAAACCCTAAAAACTAATAAAAATCAC			II			CGTGATCTCCATCAGGGGAGAGGGTGACCCCAGCCTTTACTCAAACAGCAGCACTGGGTT[CG]TGATCTCCATCAGTCCTCAGGGCCCCTTCTGCTGAGTGAGAGGGGAAAAAGCCAGAACAG	37	6	169013301	CGTGATCTCCATCAGTCCTCAGGGCCCCTTCTGCTGAGTGAGAGGGGAAA	6	168755226	F		rs60281372			SMOC2;SMOC2	NM_022138;NM_001166412	Body;Body		Open_Sea				6:168755226-168755482				14_HET6	HET
cg14255824	cg14255824	58627365	ATTTTTTTTAAACAAAATTCTCTAAATAAAATTCACAATTCTAACAAACA	40711468	ATTTTTTTTAAACAAAATTCTCTAAATAAAATTCGCAATTCTAACAAACG	I	A	Red	AGAGACTAATTGAGAAATTAGGACAGTGGATTCCTGACATTTATATAGTGAGTAGATGAT[CG]TTTGTTAGAATTGCGAATTTCATCCAGAGAATTTTGTCCAAAAAAAATTATAGAATTTCA	37	9	71795999	ATTTTTTTTGGACAAAATTCTCTGGATGAAATTCGCAATTCTAACAAACG	9	70985819	F					TJP2;TJP2;TJP2;TJP2	NM_001170630;NM_001170414;NM_201629;NM_004817	Body;5'UTR;Body;Body		Open_Sea			TRUE				TRUE	45_EnhA3	EnhA
cg14271862	cg14271862	13748337	AATTTATTCTACAATTAAATAATCCCCRTCCTCTCTTATAAAAACTACTC			II			CCCACATCTGTCCACCTTCCCGGGGGTGTCCTGTCATCTGCCAGTTCCTTTTTTCACCCT[CG]AGCAGCCCCCACAAGAGAGGACGGGGACCACCCAACTGCAGAACAAACCTGGACTCAGAG	37	11	2222076	GTTTGTTCTGCAGTTGGGTGGTCCCCGTCCTCTCTTGTGGGGGCTGCTCG	11	2178652	F	rs36100276								Open_Sea		RDMR						15_HET7	HET
cg14280382	cg14280382	49748402	AATCTTAAAATCCTACCCAAAATACACTAAATCAAAATCTCCAACAAAAC			II			AAAAGGCTGAATCAGAGTCACCAACGATGCTTTTTAAAGGAATGCAGATTTCTGTCCGGA[CG]CCCTGTTGGAGATTCTGATTCAGTGTATTCTGGGCAGGACTCTAAGATTGCACATTTTGA	37	12	96094182	CGCCCTGTTGGAGATTCTGATTCAGTGTATTCTGGGCAGGACTCTAAGAT	12	94618313	F	rs10859925				NTN4	NM_021229	Body		Open_Sea			TRUE				TRUE	46_EnhA4	EnhA
cg14290210	cg14290210	67648426	AACTATATCACTTAAACAAATTACTTATCTACCTCCTTCCTTAAAAAATC			II			ACTATGTGCCAGACACTGTCCTAAGCACCTCGCATGCATTAGCTCACTTAATCCTTATGA[CG]ACCCTCTAAGGAAGGAGGTAGATAAGTAATTTGTCCAAGTGACACAGCTTGTGGTTAAGC	37	4	41162942	CGACCCTCTAAGGAAGGAGGTAGATAAGTAATTTGTCCAAGTGACACAGC	4	40857699	F			TRUE		APBB2;APBB2;APBB2	NM_004307;NM_173075;NM_001166050	5'UTR;5'UTR;5'UTR		Open_Sea								33_Acet7	Acet
cg14297340	cg14297340	15773355	CTATAAAACTTAATAAATACATTCCTTTCCRTTTAAACCCACTAAAATAC			II			CAGACATTTTCTTGCAGCTGCAGGCATCCCCCAACCCTCCCTGTATAAGCTTCTCGCTTC[CG]TATCTTAGTGGGCCTAAACGGAAAGGAATGTACTTATTAAGTCTCACAGTTTTTACTGGG	37	9	72871343	TGTGAGACTTAATAAGTACATTCCTTTCCGTTTAGGCCCACTAAGATACG	9	72061163	F	rs1180093							chr9:72873689-72874264	Shelf								43_EnhA1	EnhA
cg14328408	cg14328408	57780330	AATAACRAAAAACCATTTCCTTTACATCTTCAAACCCCAAAATCTAAAAC			II			AAGAAAAACAGCTAATTTAAAGAAAAGTGATGTAAACTATTGGGACATCTTTCTAAACCT[CG]CTTCAGATTTTGGGGTTTGAAGATGCAAAGGAAATGGCTCCTCGTCATTCTTCAATTTGA	37	9	103463838	CGCTTCAGATTTTGGGGTTTGAAGATGCAAAGGAAATGGCTCCTCGTCAT	9	102503659	F	rs73497636								Open_Sea			TRUE					6_Quies3	Quies
cg14329285	cg14329285	15661351	TTCTTCAATTTCTACTCTTCTCAACTATCCCTAAAATACTTAACTCAACC			II			AGGAATTGGAGAAAAAAGTGAGTAGTTCACATAAATAAAACAGTTGGTGTTAGTTTCATC[CG]GTTGAGCCAAGCATTTCAGGGACAGCTGAGAAGAGCAGAAACTGAAGAAAGGAAGAGATT	37	3	8911424	CGGTTGAGCCAAGCATTTCAGGGACAGCTGAGAAGAGCAGAAACTGAAGA	3	8886424	F									Open_Sea			TRUE				TRUE	46_EnhA4	EnhA
cg14329680	cg14329680	74604461	AAATAAATCTCAACTTCCCTCTCCTTCAAATAACAACCTATCTCATATTC			II			CTAGGGTTTAGAAACAGTGGCAAAGATGCAAAGTGTTCCACTGAGAACAATTGACAGTTT[CG]AATATGAGATAGGCTGCCACTTGAAGGAGAGGGAAGCTGAGACCTACCTGGCAGTTTAGA	37	11	116205062	GGTAGGTCTCAGCTTCCCTCTCCTTCAAGTGGCAGCCTATCTCATATTCG	11	115710272	F									Open_Sea			TRUE					42_EnhWk8	EnhWk
cg14332049	cg14332049	47703303	TTACTATATTACCCAAACTACACATAAACTCTTAAACCTAAACAAACATC			II			AAGATGGGGTCTTGCTATGTTGCCCAGGCTGCACATGAACTCTTGGGCCTGAGCAAACAT[CG]TGCCTTGGCCTCCCAAGTAGCTGGGAATACAGGCATGCACCAACCACTCCCTGTGCTGGT	37	6	153241931	TGCTATGTTGCCCAGGCTGCACATGAACTCTTGGGCCTGAGCAAACATCG	6	153283624	R									Open_Sea			TRUE					38_EnhWk4	EnhWk
cg14393693	cg14393693	35722362	CTATACAATATACTACAAATACCCATCAAATATTCTATCTCATATAAAAC			II			GGTTGCCAAACCTGTGCAGTATGCTACAGATGCCCATCAGATATTCTATCTCATATAAAA[CG]TAAGTTTAACAGAAATACTCTTAAACACACAAAAATGGAAAATAAACGACCACCCAAAGA	37	6	166045279	TGTGCAGTATGCTACAGATGCCCATCAGATATTCTATCTCATATAAAACG	6	165965269	R					PDE10A;PDE10A	NM_001130690;NM_006661	Body;5'UTR		Open_Sea			TRUE					74_Tx2	Tx
cg14430698	cg14430698	21695397	TATAAAATTCAAATTCAAAATACCAATATCTTATAAAAATCTTCTTACTC			II			TCCTTCCCTTCTCTTTCTCACATGTGCTGTCTTGCCCTTCCACCTTCCATCATGGCATGA[CG]AGCAAGAAGACCCTCACAAGACACTGGCACCTTGAACTTGAACTTCACAGCCTCAAAAAC	37	2	131482665	CGAGCAAGAAGACCCTCACAAGACACTGGCACCTTGAACTTGAACTTCAC	2	131199135	F	rs78465224							chr2:131485149-131485460	Shelf								23_ReprPC6	Repr
cg14440664	cg14440664	35695476	TAATTAATACCCACCCTAATACAATATAACCTCATTTAAACTACATCTAC			II			CCCCCAAATTCATGTCTACTGAGGACCTCAGAATGTGACTATATTTGGAAGTAGGGTCTA[CG]CAGATGTAGTCTAAATGAGGTCATACTGCATTAGGGTGGGCACTAATCAAACGGATGGTA	37	9	5509642	CGCAGATGTAGTCTAAATGAGGTCATACTGCATTAGGGTGGGCACTAATC	9	5499642	F	rs58970962			TRUE	PDCD1LG2	NM_025239	TSS1500		Open_Sea							TRUE	46_EnhA4	EnhA
cg14459668	cg14459668	55756364	CAATTCCAAATAAAATCAACATAAAACCAAACACTTATAAAATAAAAACC			II			CGCTGCCGGTGCAGTTCCAAGTAGAGTCAACATAAAGCCAGGCACTTGTGAGATGGAGAC[CG]GGGCGAAACTGCAAGCAGATGCCCTTTGCTGACTGTTGAAGAAAGAGGATCTGGCTGAAA	37	10	77542483	AGTTCCAAGTAGAGTCAACATAAAGCCAGGCACTTGTGAGATGGAGACCG	10	77212489	R					C10orf11	NM_032024	TSS200		Open_Sea								90_BivProm3	BivProm
cg14484792	cg14484792	47796312	ACACACTAAAAAAATCCTACAAAAAAACRATATAATCCTAAAAAATATAC			II			TAGGTTTATGCTTTTTATTTTTTTTTCCTGTGGAGCACATACCACTCTCCCATCCCCCAA[CG]CATACCTTCTAGGACCACATCGCCCTTTTGTAGGACTTCTCTAGTGTGTAGAATCTAGAA	37	14	38511543	CGCATACCTTCTAGGACCACATCGCCCTTTTGTAGGACTTCTCTAGTGTG	14	37581294	F									Open_Sea			TRUE					32_Acet6	Acet
cg14514991	cg14514991	16625310	ACAATATTAATTTATCCAACCTATTCACACACTTCCTTAACTTAATTCTC			II			TCTGTTTCTTGACAGTATTGATTTATCCAGCCTGTTCACACACTTCCTTGACTTGATTCT[CG]GGGTACTATACTTTTGGTTACTTTCTATCTTATTAGTCATTCCTTCTCATTCTCCAACTT	37	1	158737820	CAGTATTGATTTATCCAGCCTGTTCACACACTTCCTTGACTTGATTCTCG	1	157004444	R					OR6N1	NM_001005185	TSS1500		Open_Sea								6_Quies3	Quies
cg14515517	cg14515517	66791459	AAAAAACCTACAAAAAATTAAATTTACCCTATAAAACACTAATCTAAATC			II			CTAGACCCATTCCTCTGTTTTAATGTTCTGTAAGAAAGGAGACACCCGAAACTTGTTTGG[CG]ATTCAGACTAGTGTTTTACAGGGCAAATTTAATTTTTTGTAGGTTTCTTTGAACCAGGAG	37	10	26226964	AGAAACCTACAAAAAATTAAATTTGCCCTGTAAAACACTAGTCTGAATCG	10	26266970	F	rs78534153				MYO3A	NM_017433	5'UTR	chr10:26222921-26224022	Shelf		CDMR						20_ReprPC3	Repr
cg14544225	cg14544225	51717467	TTCATATAACCAATAACATCCTAATAAATACATCATACATTATCTATCTC			II			AAGTTATAGGATTAGTTCAAAATTGCATAGCTAGGTAGAAGCCCTAGAGAAATTCAGAAC[CG]AGACAGACAATGCATGATGTATTTATTAGGATGCCATTGGCTACATGAAAGAGAAACTTT	37	17	11139650	TCATGTAGCCAATGGCATCCTAATAAATACATCATGCATTGTCTGTCTCG	17	11080375	F								chr17:11143487-11145416	Shelf								21_ReprPC4	Repr
cg14566901	cg14566901	48608483	ACTAAAAATCCACTTAACAAAATTATACCATTCCCACTACCCATAATAAC			II			CATATGGCATGACTAAAAATCCACTTAGCAAAGTTATACCATTCCCACTGCCCATAATGG[CG]TCTTCAGTGTCTGTATCATAGACATTGACTCTCTGTGTTCTGAAAGCTTTTTCCTTCAGG	37	11	57948705	CGCCATTATGGGCAGTGGGAATGGTATAACTTTGCTAAGTGGATTTTTAG	11	57705281	R		rs77167406			OR9Q1	NM_001005212	3'UTR		Open_Sea					11:57948619-57948737	Unclassified_Cell_type_specific		29_Acet3	Acet
cg14580211	cg14580211	36736481	TAAAAAAACRACCTATTAAAACTCACACATTAAAACAAAACACTACCACC			II			GAGGCTGACTTTGGGAGAGCGACCTGTTGAGGCTCACACATTGAGGCAAGGCACTACCAC[CG]CCCGGTGCTCTTGCAGCTCTGTCACGGAGCACCCTGCCAGCACCTCTCATGGACAGTCTC	37	5	150161299	GGGAGAGCGACCTGTTGAGGCTCACACATTGAGGCAAGGCACTACCACCG	5	150141492	R					C5orf62	NM_032947	Body	chr5:150158223-150158654	Shelf			TRUE					43_EnhA1	EnhA
cg14585967	cg14585967	15784365	CCTCCATTCAACTTTTCRCTTAATAATATTCCTCTCCTTTTTCTATAACC			II			GAGACCCCATCTCTAAAAATAAAAGAAAAAGGAAAGAAAATAAAACAGAAAGGAGGAAAA[CG]GTTATAGAAAAAGGAGAGGAACATCACTAAGCGAAAAGCTGAATGGAGGTGAGTCACTGG	37	9	118135710	CGGTTATAGAAAAAGGAGAGGAACATCACTAAGCGAAAAGCTGAATGGAG	9	117175531	F					DEC1	NM_017418	5'UTR		Open_Sea							TRUE	46_EnhA4	EnhA
cg14702787	cg14702787	11734401	AAACATACCAATAACTTTAATATATAACCAAAAACAATAAACACTAAATC			II			TTGTGGAATAAATGAAGGGAGACATTTCTCCTGTGATTCATGGACCATAAGTCACCACCA[CG]ATTCAGTGTCTATTGCTTTTGGCTACACACTAAAGTCACTGGTATGCCTGATAGCTTCAC	37	2	219032885	GGCATACCAGTGACTTTAGTGTGTAGCCAAAAGCAATAGACACTGAATCG	2	218741130	F	rs36216137				CXCR1	NM_000634	TSS1500		Open_Sea								49_EnhA7	EnhA
cg14704968	cg14704968	32751388	CATATTCTAAAACTTAATTCCRTAACTCAATTTTAAAACATTTCCTAAAC			II			TCATTATTCCACATATTCTGGAGCTTGATTCCGTGACTCAGTTTTAAAACATTTCCTGAG[CG]TTGACCATGAACTTGAATAATTAAGAATCATAAGAGCTATTTTCTTTCTTCTCTGTCAAC	37	10	26730696	CGCTCAGGAAATGTTTTAAAACTGAGTCACGGAATCAAGCTCCAGAATAT	10	26770702	R					APBB1IP	NM_019043	5'UTR	chr10:26727061-26727992	Shelf								50_EnhA8	EnhA
cg14718495	cg14718495	69736438	TCTCTAACTTATCCACTAAACCTCAAAACTTAAAATCTATTTTTAAAACC			II			CCAGTCTCTTATCTCTGACTTGTCCACTAGACCTCAAGACTTAGGGTCTATTTTTGGAGC[CG]TGTCCCAAGTCTTCACCTGGATTCTTCACTGGACTCCTTTTGCCTGGATAGGTCCAGTGA	37	3	19268469	CGGCTCCAAAAATAGACCCTAAGTCTTGAGGTCTAGTGGACAAGTCAGAG	3	19243473	R					KCNH8	NM_144633	Body		Open_Sea			TRUE					42_EnhWk8	EnhWk
cg14753094	cg14753094	44624466	TCAATTACCTACTATTCTAAAAAAACRAATAAAATTCCTAAAATATTCCC			II			CCATCACTAACTCAATTGCCTACTATTCTGAGGGGGCGGATAGAGTTCCTGGGATATTCC[CG]GGAATACCTTCTTAAAGCTGTATTCTCTCAAAGCCAAAATCAGTGGAGTTGGATGAAGCA	37	11	43852883	CAATTGCCTACTATTCTGAGGGGGCGGATAGAGTTCCTGGGATATTCCCG	11	43809459	R		rs12807866			HSD17B12	NM_016142	Body		Open_Sea			TRUE				TRUE	70_TxEnh8	TxEnh
cg14795163	cg14795163	63793382	TCCTAATCTTACTTTATCAACAAATATCTATTTTCTTATTCCAAATCTAC			II			TCAGTGAAACTTCCTAATCTTGCTTTATCAACAAATGTCTGTTTTCTTATTCCAGATCTA[CG]TCAATCCTATCTATATTTCAGGGCCAAATTTCATTTCTATCTTCTGAACTTTACCAATTA	37	1	74620779	CCTAATCTTGCTTTATCAACAAATGTCTGTTTTCTTATTCCAGATCTACG	1	74393367	R			TRUE		LRRIQ3	NM_001105659	Body		Open_Sea								5_Quies2	Quies
cg14840848	cg14840848	42796501	CCTCATATTCCACAAAACACCTCATCTAAAATAAACAAATAACTCCCTCA	17759429	CCTCGTATTCCACGAAACACCTCATCTAAAATAAACAAATAACTCCCTCG	I	A	Red	GTTTCGTGTGCTCCTCGTGTTCCACGGAGCACCTCATCTGGAGTGGGCAGGTGGCTCCCT[CG]GGTCTCTCTCCTTCTGATGATAAACCCCCCAGAGCGGGGGTACAGCTCTTTACCGCTTCC	37	13	112927276	CCTCGTGTTCCACGGAGCACCTCATCTGGAGTGGGCAGGTGGCTCCCTCG	13	111975277	R									Open_Sea				13:111975175-111975333				10_HET2	HET
cg14915104	cg14915104	63763491	CTCCAAAACTTATACATTCTTTCTACCATATTACACTACCTCAATTTAAC			II			GGTATGTCCAGCTCCAAAACTTGTACATTCTTTCTACCATATTGCACTGCCTCAATTTGA[CG]TTTAAATCAATCTTTTCCTCCAAATCCAGGATGAAAAAAATCTTTAAAGTGGTTTTATTG	37	10	66817258	CGTCAAATTGAGGCAGTGCAATATGGTAGAAAGAATGTACAAGTTTTGGA	10	66487264	R								chr10:66813635-66814061	Shelf								4_Quies1	Quies
cg14948804	cg14948804	24808406	TAAACTCTAAAAATCTTCCTACCTTAACCTTTCAAAATACTTAAATCTTC			II			TCCAAATTAGAGCACTCACCTTTATTTATCAATTAATGAAGCTATGCCCTGGGCTCACAC[CG]AAGATCCAAGCATTTTGAAAGGCCAAGGCAGGAAGATTCCTAGAGCCCAGGAGTTTCAGA	37	4	70896083	GGGCTCTAGGAATCTTCCTGCCTTGGCCTTTCAAAATGCTTGGATCTTCG	4	70930672	F					HTN3	NM_000200	5'UTR		Open_Sea								4_Quies1	Quies
cg14953379	cg14953379	73726329	CTACAAAACCACTTCTTATAATACTTATAATATATCAAAAAAAACTCCCC			II			AGTTCTTCTAGCTACAGGGCCACTTCTTGTGGTGCTTGTGGTGTGTCAAAAGGAACTCCC[CG]CTTAGCCTCTTTAGAGGGTACTTCTTCCATTACACTCTACACACCCACACACCCTGGGAG	37	7	141285961	CGGGGAGTTCCTTTTGACACACCACAAGCACCACAAGAAGTGGCCCTGTA	7	140932430	R					AGK	NM_018238	Body		Open_Sea			TRUE				TRUE	46_EnhA4	EnhA
cg14959260	cg14959260	10688375	TACATTACAAAATTCCTAATATATTCCTCTAACCACTTAATTAAAAAATC			II			ACAGGTCCTCGTCTACCCTAGAAGACCTCTTAGTCTAGCAAGGAAGGGAGGAGTACACAA[CG]ATTTCCCAACTAAGTGGTTAGAGGAACACACCAGGAACCCTGTAATGCATGGGTATCCCA	37	4	9917839	GCATTACAGGGTTCCTGGTGTGTTCCTCTAACCACTTAGTTGGGAAATCG	4	9526937	F			TRUE		SLC2A9;SLC2A9	NM_020041;NM_001001290	Body;Body		Open_Sea								72_TxWk2	TxWk
cg14981819	cg14981819	15720376	ACAAACTATCTATCTTCCATTTCTATAATATAAACCCTTAAAAAATCTTC			II			AGTTCAAGTTCCATTTGACTTGAACTACTCTGTGAGCAATGACCCTCACCCCCAAGTGAA[CG]AAGACTCCCTAAGGGCTCACATTATAGAAATGGAAGATAGATAGTCTGCCAGTGTCTTTA	37	7	96597711	CGAAGACTCCCTAAGGGCTCACATTATAGAAATGGAAGATAGATAGTCTG	7	96435647	F									Open_Sea								23_ReprPC6	Repr
cg14989661	cg14989661	71795323	TTCAAATAAATATTCAAACAACCTAATAATTTTACAATAAATCATCACTC			II			ATCTGGAAGAATGGAGTTGCCATCCGCTCAGATGGGAGATCACCAGAGTGAACAGGAGAG[CG]AGTGATGATTCATTGCAAAACCATCAGGCTGCTTGAATACTTACTTGAAGCATATGGCAG	37	3	38216354	TCAAGTAAGTATTCAAGCAGCCTGATGGTTTTGCAATGAATCATCACTCG	3	38191358	F					OXSR1	NM_005109	Body		Open_Sea			TRUE		3:38216231-38216443	Unclassified_Cell_type_specific		64_TxEnh2	TxEnh
cg14992768	cg14992768	28694315	AATTATTCTAAACTCCCTAATTTCTATCCATTCCAAATCCACATAATCTC			II			TTGTTAATGAATAGTGTACTGATAAAATGAAAGGATGTTTTAGAAAGACTTTCTTAGATG[CG]AGATCATGTGGATCTGGAATGGATAGAAATCAGGGAGTTTAGAACAATCATTTACTTTTG	37	2	209981979	ATTGTTCTAAACTCCCTGATTTCTATCCATTCCAGATCCACATGATCTCG	2	209690224	F									Open_Sea			TRUE					4_Quies1	Quies
cg15037541	cg15037541	69664333	AAATCCAAACTACCATAAAACCAAACTAACAACAAACAAATACAAAAACA	59794501	AAATCCAAACTACCGTAAAACCGAACTAACGACGAACAAATACAAAAACG	I	A	Red	TTCCCCATCGTAGGGCTCTGCAGCACGGTGGCTGTGCGGGGAGATCAGATGTCACCGCAC[CG]CTCCTGCACCTGCCCGCCGCCAGCCCGGCTCCACGGCAGCCTGGATTCATAATTAGCATC	37	5	3394498	GAATCCAGGCTGCCGTGGAGCCGGGCTGGCGGCGGGCAGGTGCAGGAGCG	5	3447498	F									Open_Sea			TRUE	5:3447432-3447518				10_HET2	HET
cg15093769	cg15093769	54628377	ATAAAAAAAACAACCCAAAAAAATTAAATACCATCACTACAAATATAACA	46758339	ATAAAAAAAACGACCCGAAAAAATTAAATACCGTCACTACAAATATAACG	I	T	Red	CGCGGAGGCACAGTAAGGAAGGCGACCCGGGAAGGTTAAGTGCCGTCACTGCAGATGTAA[CG]TGCAAATGCTCATCGCTTGGGAGGCAGTCAATTTACCTTTCCCTGCGGTGAGCATTTGTA	37	3	139353058	GTAAGGAAGGCGACCCGGGAAGGTTAAGTGCCGTCACTGCAGATGTAACG	3	140835748	R					NMNAT3	NM_178177	5'UTR		Open_Sea				3:140835685-140835824				72_TxWk2	TxWk
cg15106294	cg15106294	42764453	ATACAATATTTTTTTATCACATTCCATTATTAAAAACACATCACATAACC			II			ACTTGCAGTGTCTGGGAGGAGGAGGAGGAATCTATTCCTCAGCCCCAACTGAGTCAAGCT[CG]GCCATGTGATGTGCTTTCAACAATGGAATGTGATAAAAAAATACTGTATGTCATACATTA	37	6	36626044	CGGCCATGTGATGTGCTTTCAACAATGGAATGTGATAAAAAAATACTGTA	6	36734022	F								chr6:36628586-36628997	Shelf								54_EnhA12	EnhA
cg15142042	cg15142042	10654496	TCRAAACAAACAATAATAAAATTCTCTTTCACAACATCCTCATCACTTTC			II			GCAGATATTCTTCGGGGCAGGCAATAGTGGGGTTCTCTTTCACAGCATCCTCATCACTTT[CG]TGATTCTGAATCGCCCCTGTCACCCTTTGAAAGAAGAAGAGACCCAGCTCCGTGCTCAGC	37	5	3963277	CGGGGCAGGCAATAGTGGGGTTCTCTTTCACAGCATCCTCATCACTTTCG	5	4016277	R								chr5:3962286-3962512	Shore								9_HET1	HET
cg15164860	cg15164860	16794329	TACATCATCTAATAACCATTTTCATACTTTACCAACACAATAAAATAATC			II			AGCAATATTTATGCATCATCTAATAACCATTTTCATGCTTTACCAGCACAGTGGAGTGGT[CG]TGACCAAACCCATATGGTATGCAAAGCTTTAAATATTCAACAGCCTTTTGTACAGAAGAC	37	2	20504345	CGACCACTCCACTGTGCTGGTAAAGCATGAAAATGGTTATTAGATGATGC	2	20367826	R					PUM2	NM_015317	Body		Open_Sea			TRUE					76_Tx4	Tx
cg15245581	cg15245581	47757405	CCAAAACAACAAATACAAAACCAACCAAAAAAACATTATATAACTTTTCC			II			CCATATCTACTTGTAAATTTTATCTTTCCTTTGAAAATTCAATCCACAAGGATTACATCA[CG]GAAAAGCTATACAATGCTTTTCTGGCTGGCTCTGTACCTGTTGTTCTGGGACCATCTAGG	37	6	96651792	CGGAAAAGCTATACAATGCTTTTCTGGCTGGCTCTGTACCTGTTGTTCTG	6	96758513	F					FUT9	NM_006581	Body		Open_Sea								71_TxWk1	TxWk
cg15321306	cg15321306	22671413	CACAAATTATATATCAAAACACACACAAACCAATTACTATCAATACTATC			II			GCCCCGTCTTGACCAAATTCCTCTGCTTACTCACCTTGCGTATGACTCCAGTGGCCTTCC[CG]ACAGCACTGATAGCAACTGGCTTGTGTGTGTCTTGATACACAATTTGTGAGGGTCTGATT	37	12	46918065	ACAAATTGTGTATCAAGACACACACAAGCCAGTTGCTATCAGTGCTGTCG	12	45204332	F	rs76378517								Open_Sea			TRUE		12:46917566-46918066	Promoter_Associated_Cell_type_specific	TRUE	93_PromF2	Prom
cg15344659	cg15344659	49634350	AAAATTTCTTAAACCCAAATATCAATTCTCTCACCTACAAAATCAAAATC			II			GCTCAACACTTTAAATAAATGACTTCACTTAATCCCTACAATAATCTTACAAAGCTGATA[CG]ATCTTGATTTTGCAGGTGAGAGAATTGACATTTGGGCTTAAGAAATTTTGTTAAAAGCTG	37	11	30870939	CGATCTTGATTTTGCAGGTGAGAGAATTGACATTTGGGCTTAAGAAATTT	11	30827515	F									Open_Sea			TRUE					4_Quies1	Quies
cg15347788	cg15347788	46611387	CAAAATAAAAATTTATAATTACTAACAACACTAAAAATCATCRAAATTCC			II			TGTTGGAATGTGCCTACCAAACACAGCAAGGGGCGACACTCACCCGAAGGTTGAAACATG[CG]GAACTCCGATGACTCCTAGTGCTGTTAGCAATCATAAATCCTCATCCTGGCACAGAGCAC	37	18	74172098	CGGAACTCCGATGACTCCTAGTGCTGTTAGCAATCATAAATCCTCATCCT	18	72301086	F					ZNF516	NM_014643	5'UTR	chr18:74170530-74170791	Shore		RDMR		18:72300996-72301199			TRUE	43_EnhA1	EnhA
cg15411303	cg15411303	43663354	ACTAAAAAACAACTTACATTTCTAACCATAATATAACTACCTTTACCCTC			II			AGGGGAAAATAAACACACCACAAACATGAACCTCAACCCCCCGACATCTGCTCTTCAGAT[CG]AGGGCAAAGGCAGCCATATTATGGCTAGAAATGTAAGCTGCTTTCTAGTCAGGCACACCC	37	4	100434274	CGAGGGCAAAGGCAGCCATATTATGGCTAGAAATGTAAGCTGCTTTCTAG	4	100653297	F					C4orf17	NM_032149	Body		Open_Sea								23_ReprPC6	Repr
cg15445281	cg15445281	68628352	TACTTCATTTTATAATCTCAAAAAATCTCATCATAAATAAATAATACCTC			II			TTCTCTGCTGTTGCTTCATTTTATAGTCTCAGGAAATCTCATCATAGGTAAGTAGTACCT[CG]AAAACTTAGCCACATTCCTTTGCAAAGAATAACAGAAAGCAAAAAAATACAAACTGCTTC	37	13	51163726	CGAGGTACTACTTACCTATGATGAGATTTCCTGAGACTATAAAATGAAGC	13	50061727	R									Open_Sea			TRUE				TRUE	46_EnhA4	EnhA
cg15462970	cg15462970	20684357	ACACATAAAAAACCTACCACATACCCACTCTACTTTACCTAATAAAATCA	29667455	ACACGTAAAAAACCTACCACGTACCCACTCTACTTTACCTAATAAAATCG	I	A	Red	TATTCTGCACACACACGTGGGGAGCCTGCCACGTGCCCACTCTGCTTTGCCTGGTGGGGT[CG]GGGGAGAATAGAACAGAGGGAGTTTCACTGAGAAAAAATGCTGTGTGGAATTGGTGCGTG	37	10	1444586	ACACGTGGGGAGCCTGCCACGTGCCCACTCTGCTTTGCCTGGTGGGGTCG	10	1434586	R					ADARB2	NM_018702	Body		Open_Sea				10:1434450-1434645				10_HET2	HET
cg15471388	cg15471388	25641338	AATAAATACATCAATAAAATCTCCAAAAATCCATCTATCTTCATTTTCTC			II			CTTTATATTGTGATAAATACATCAATGAGATCTCCAGAAATCCATCTGTCTTCATTTTCT[CG]ATATGCAGAAACAAACAACCCCTCAAATACAACTTAAATGTTACATTTTAAATCTGAATG	37	14	49360792	CGAGAAAATGAAGACAGATGGATTTCTGGAGATCTCATTGATGTATTTAT	14	48430542	R									Open_Sea			TRUE					6_Quies3	Quies
cg15512289	cg15512289	34707461	AATACCCRCTAATCTAAAAAATTCCCCAAAAAACTAACTCACRAAAAAAC			II			GTGAAACTACTGATGCCCGCTGGTCTGAAGAATTCCCCAAGAAGCTGACTCACGAAAAAA[CG]CATTTTCTACATCCAGATGATTTCATCCCCCTTACCTAACTAATCAACAACTCCAATTTT	37	1	97026071	ATGCCCGCTGGTCTGAAGAATTCCCCAAGAAGCTGACTCACGAAAAAACG	1	96798659	R		rs4472801							Open_Sea			TRUE				TRUE	46_EnhA4	EnhA
cg15534052	cg15534052	34806440	TTCCCAAAACTAACTAAACACAATTTTAAAACATAACATAAAAAATTAAC			II			GATCACGTTTTTGTTATTGTTTTATTTTTCCTCCTGTATACTCAAGGGAGCATGTTCAAT[CG]CCAACCTTCTATGTTATGTTTTAAAACTGTGTCCAGTCAGCCCTGGGAATGTGAGGGAAG	37	18	13871104	CGCCAACCTTCTATGTTATGTTTTAAAACTGTGTCCAGTCAGCCCTGGGA	18	13861104	F	rs16941274							chr18:13868532-13869026	Shelf		RDMR						19_ReprPC2	Repr
cg15536401	cg15536401	68791331	AAACCACTAAAAATAAACCTACACATACATAATCAATTAATTTTATTCTC			II			ATGTCTGGGAACGCAAAAAGATGTTATACTTATTGTAGCACTCAATTAGATATATATTCT[CG]AGAATAAAATCAACTGACCATGTATGTGTAGGTCTATTCCTAGTGGTTCTTTTCTTGGCT	37	7	119831208	CGAGAATAAAATCAACTGACCATGTATGTGTAGGTCTATTCCTAGTGGTT	7	119618444	F									Open_Sea			TRUE					6_Quies3	Quies
cg15571705	cg15571705	60741367	TAATACCTATACATTACTAAATACAATAAAAACACAAAATATTACTAAAC			II			AAGCCAGGCGCTGGTGCCTGTGCATTGCTGAGTGCAGTAGGAACACAGGATATTGCTGAG[CG]TGGGAGATGGGGTTAGGGGAGGCTTCTCAGAGGAGGTAACATTTAAGAAGAGCTTTGATT	37	11	129308733	CGCTCAGCAATATCCTGTGTTCCTACTGCACTCAGCAATGCACAGGCACC	11	128813943	R					BARX2	NM_003658	Body	chr11:129306659-129306882	Shore								27_Acet1	Acet
cg15618336	cg15618336	70623504	TCATCACTCTCTTACATTAACCCCCRATAATTAAACTATTAATTTTTTAC			II			GTCTCAGTAAGTCATCACTCTCTTACATTGGCCCCCGATGATTAGACTGTTGATTTTTTA[CG]TGGCCCCAGTGAAGCTGTCTATGCTTCAATCCTGCTTCATAGCAAAAGTATGGCTCCTAG	37	12	52182759	CATCACTCTCTTACATTGGCCCCCGATGATTAGACTGTTGATTTTTTACG	12	50469026	R					SCN8A	NM_014191	Body		Open_Sea			TRUE				TRUE	70_TxEnh8	TxEnh
cg15679747	cg15679747	48762469	RACTACATAATCTACACAATCATAAAAAACTATACCTACTCAAAACTTAC			II			CCTAGATCTGCGGCTACATAATCTGCACAGTCATGAGAAGCTATGCCTGCTCAGGACTTG[CG]CTCTTCCTCCGGGAAAGGAGAATCATAACTTAAATGATGGCCGTGTCTTTCAGCTCTAAA	37	8	122755315	GCTACATAATCTGCACAGTCATGAGAAGCTATGCCTGCTCAGGACTTGCG	8	122824496	R									Open_Sea			TRUE				TRUE	33_Acet7	Acet
cg15687147	cg15687147	71725429	TTAATATCTCTTCCTCTAAATACACCCACCCTACTAATTCAAAACCCCAC			II			GTGACTATGCTTAGAGACAGGGCTTGTGAGGATGTAATAAAGGTTAAATGAGGTCACAAT[CG]TGGGGCCCTGAATCAGTAGGGTGGGTGCACTTAGAGGAAGAGACACCAAAGTTTTCTGTC	37	4	91570600	CGTGGGGCCCTGAATCAGTAGGGTGGGTGCACTTAGAGGAAGAGACACCA	4	91789623	F					FAM190A;FAM190A	NM_207491;NM_001145065	Body;Body		Open_Sea								5_Quies2	Quies
cg15687300	cg15687300	30697315	TAAATCCAACTCAAAATCTATATCTTACACCAAACCTACTTAATTTCCAC			II			TGTAAGAAAGAAATTACTTTGAGCTAAAGTCAGGTTACTGTGGTGTGGAAGTCAAGCAAG[CG]TGGAAATCAAGCAGGCTTGGTGCAAGACATAGATTCTGAGCTGGACTCAGGGTTGGATTT	37	8	62084457	GAGTCCAGCTCAGAATCTATGTCTTGCACCAAGCCTGCTTGATTTCCACG	8	62247011	F									Open_Sea			TRUE					60_EnhA18	EnhA
cg15699321	cg15699321	21721430	CTTCTAAAAAAAACAATATTCTAACTAATACCATTATTCTACTTAATATC			II			TCTGATAACCACTTCTAGGAGAAACAATATTCTGACTAATGCCATTATTCTACTTAATGT[CG]TGACATCAGAACAACCAAATGTTGTGACTCATAGTTTGTCTCTTTTGTTTAGTGCACTTA	37	4	170147253	TTCTAGGAGAAACAATATTCTGACTAATGCCATTATTCTACTTAATGTCG	4	170383828	R					SH3RF1	NM_020870	Body		Open_Sea			TRUE					46_EnhA4	EnhA
cg15704225	cg15704225	43775325	CTTCCTTTAAAAACTTTTCCTTCAAAAATTTCTCCTTTTCTACTATATTC			II			TCTCAGTTTTTCTTCCTTTGAAGACTTTTCCTTCAGAGATTTCTCCTTTTCTGCTGTATT[CG]AACAGTCTTTCTCTTCTTGGAAAGATCTGCTGATATCTTTGTTCATGCCTTTGATTCTCT	37	2	81427138	TTCCTTTGAAGACTTTTCCTTCAGAGATTTCTCCTTTTCTGCTGTATTCG	2	81280649	R									Open_Sea		CDMR						4_Quies1	Quies
cg15713389	cg15713389	19781500	ATAATCCTACTACRATAAATCCAACAATAAATATTTACAAAAAAAACAAC			II			GTGAGCCCCCACGTCTGTGACTGTTTGTGTTTGAGCTGCACGATGGCAGGGGGTTCCTGG[CG]CTGTTCTCTTTGCAAACACTCATTGCTGGATCTACCGCAGCAGGACTATGGCTGCCGCCA	37	5	5568588	TAGTCCTGCTGCGGTAGATCCAGCAATGAGTGTTTGCAAAGAGAACAGCG	5	5621588	F	rs75086500								Open_Sea				5:5621539-5621626				10_HET2	HET
cg15742818	cg15742818	39726378	ATTTTTATACTATCCCAAACTAACTAAAAAAAATCACATAACTATAAACA	61715310	ATTTTTATACTATCCCGAACTAACTAAAAAAAATCACGTAACTATAAACG	I	A	Red	AAATAGGAGTTTATTTTTGTACTATCCCGAGCTGGCTAAGGAGAGTCACGTAGCTGTGGG[CG]GGGTCTTGGGGATGAGGAGGGGTACAGCAGGCAGGGACTATGCTGAAGTGGAGCTGGCTG	37	17	25913455	CGCCCACAGCTACGTGACTCTCCTTAGCCAGCTCGGGATAGTACAAAAAT	17	22937582	R					KSR1	NM_014238	Body		Open_Sea			TRUE				TRUE	70_TxEnh8	TxEnh
cg15761405	cg15761405	11637354	AAATTCAACAAATACATTAAAACCCTTTACTAATATTCCTCTATTTAATC			II			CACTGCACTCACCCAGGAATCTTATTTTCTAGCAGCAGCTGTCATCTCCCTCATTGTCCA[CG]ATTAAACAGAGGAATATTAGCAAAGGGTCTCAATGCATCTGCTGAACCCAAATCTTATAG	37	1	157746405	GGTTCAGCAGATGCATTGAGACCCTTTGCTAATATTCCTCTGTTTAATCG	1	156013029	F	rs57560418			TRUE	FCRL2	NM_030764	Body		Open_Sea								41_EnhWk7	EnhWk
cg15769279	cg15769279	10640486	AACAAAAATTTACAAATTTAAAAAAAACCCTACTAAAAACAATAACTCAC			II			TCTAGAACTCCTGAGCTCAAGTGATCTGCCCGCCTTGGCCTCTTGTGCTGGGATTACAGG[CG]TGAGTCACTGTTCCTAGCAGGGCTTTCTTTAAATCTGTAAATTCCTGTTGGTTTCTTGAA	37	11	117151966	ACAGGAATTTACAGATTTAAAGAAAGCCCTGCTAGGAACAGTGACTCACG	11	116657176	F		rs1940286			RNF214;RNF214	NM_001077239;NM_207343	Body;Body		Open_Sea			TRUE				TRUE	70_TxEnh8	TxEnh
cg15781504	cg15781504	51808470	ACCCTCTTTATTTTCCTAAATAATCTTATCTACTCTCATAACATCAACTC			II			ATTTTTCCTTGGCCCTCTTTATTTTCCTAAGTGGTCTTATCTACTCTCATGACATCAACT[CG]AGTCTACAAACAGATGAATTACTAATATATATTCCCAGATCCTTCTAGGTTCATCTTACC	37	11	4871411	CCCTCTTTATTTTCCTAAGTGGTCTTATCTACTCTCATGACATCAACTCG	11	4827987	R					OR51S1	NM_001004758	TSS1500		Open_Sea								21_ReprPC4	Repr
cg15791815	cg15791815	11755491	CAACATCCCTCCTAATATACAAATATTTAAAAATAACTATTCAACAACAC			II			TCCCAGTGCTCTGGTTAACTCTGGACCATCTACATGTGTGAATTAGTGGAAGGAGCAAAT[CG]TGTTGTTGAACAGCCATCTCCAAACACCTGCACATCAGGAGGGATGCTGGATGTCTATTC	37	4	93517547	CGTGTTGTTGAACAGCCATCTCCAAACACCTGCACATCAGGAGGGATGCT	4	93736570	F			TRUE		GRID2	NM_001510	Body		Open_Sea								72_TxWk2	TxWk
cg15795186	cg15795186	16632442	TTAACTATTAATAAAATATTAAATACATATTCCAAATTCACTAAACCTCC			II			TACCTGTACCATTGACTGTTGGTGAGGTGTTGGGTACATGTTCCAAGTTCACTGAACCTC[CG]TTTACTCATCTGTAAAATAAGCACTTTTACTCACACAGTCTCAGAGCACTGAACACTGTG	37	4	58291839	CGGAGGTTCAGTGAACTTGGAACATGTACCCAACACCTCACCAACAGTCA	4	57986596	R									Open_Sea								54_EnhA12	EnhA
cg15826891	cg15826891	69601457	AATAATAACAAAAATAACTACCATTTCTTAAACACTTTATTTATACATAC			II			TAGTATACAGGCTTACTGAAAGGCAGGGAATGAGATAGGTGAATGAGATAAACTGTATGA[CG]TATGTATAAATAAAGTGCTCAAGAAATGGTAGTTACTTCTGTTACTATTATATGAGTTCC	37	11	122037845	ATAGTAACAGAAGTAACTACCATTTCTTGAGCACTTTATTTATACATACG	11	121543055	F					LOC399959	NR_024430	Body		Open_Sea			TRUE					46_EnhA4	EnhA
cg15827285	cg15827285	46613421	TCAAAATAATTACTCTACTTCAAAACTAAACCTCCTATTTTCATCAAAAC			II			CTATGTGTGTCTCAAGATAATTACTCTACTTCAGAGCTGAACCTCCTGTTTTCATCAAAA[CG]GGTATTAAGTGGTGTAGTGACCCATTACTCACCTACATTCCTTTTTAATGACTTTTGGCT	37	5	31408578	CAAGATAATTACTCTACTTCAGAGCTGAACCTCCTGTTTTCATCAAAACG	5	31444335	R					RNASEN;RNASEN	NM_013235;NM_001100412	Body;Body		Open_Sea			TRUE					70_TxEnh8	TxEnh
cg15858166	cg15858166	22609384	CCTACCTCTACTTCCTAAACTACAACTTCTAACRCAAATAAAAAATAATC			II			GAGGCCCTGCTTGTGGAGCTCCTCGGAGCAGCTCCTCAGCTCCCCCAGGCTGAGGAACCC[CG]ACCACCCCCCACCTGCGTCAGAAGCTGCAGTTCAGGAAGCAGAGGCAGGTCAGAGCAGGC	37	12	130953551	CTGCCTCTGCTTCCTGAACTGCAGCTTCTGACGCAGGTGGGGGGTGGTCG	12	129519504	F					RIMBP2	NM_015347	Body	chr12:130953626-130953829	Shore				12:129519369-129519674				14_HET6	HET
cg15887927	cg15887927	50707317	AAAATACTTAACRCATCATCRCTCAAATTACCTTAATAAAAACTACTTTC			II			TGGAGGAAGAGGAAATGCTTGACGCATCATCGCTCAGATTGCCTTGGTGGAAACTGCTTT[CG]ATGGTTCACGTCTAGCAGTGTAACTCGATGACTCACAAAACAGCCTTTATTCATTGACGT	37	13	29148952	AAATGCTTGACGCATCATCGCTCAGATTGCCTTGGTGGAAACTGCTTTCG	13	28046952	R									Open_Sea		DMR					TRUE	33_Acet7	Acet
cg15909737	cg15909737	42616370	AAACTAAAAACTTTCAATCAAACTTATAATACAACCCAAAAATCCCTATC			II			TACCTTGCATGTGTCTTTAACTACCACAAGAAATGTTTAAGATTTCCATTGAGATATTAT[CG]ACAGGGACTCCTGGGCTGCATCATAAGCCTGATTGAAAGCCTTTAGCCTTGTAATGATCT	37	3	69811645	CGACAGGGACTCCTGGGCTGCATCATAAGCCTGATTGAAAGCCTTTAGCC	3	69894335	F					MITF;MITF	NM_006722;NM_198159	TSS1500;Body		Open_Sea			TRUE					33_Acet7	Acet
cg15947176	cg15947176	47638307	ATTAACCACAACATTCTTCTATCTCAAATTCCATCTTTACACAATACTTC			II			CAAGGTTAATAAATGATTTTCATCCCAAACACTAAACATGATTGATGGGTAGAGGCTGCC[CG]AAGTACTGTGTAAAGATGGAATCTGAGATAGAAGAATGCTGTGGTCAATTAGTAATTCTT	37	8	67429795	TTGACCACAGCATTCTTCTATCTCAGATTCCATCTTTACACAGTACTTCG	8	67592349	F	rs77439165				C8orf46	NM_152765	3'UTR		Open_Sea							TRUE	46_EnhA4	EnhA
cg15952487	cg15952487	26657399	CTAAAATTACCTTTAAACCAAAACTTCAAAAATATAACAATACCTAAATC			II			CCTCCTTATCACTAAAGTTACCTTTAGACCAAGGCTTCAGGAATATGGCAGTGCCTGAGT[CG]CTATCCCAGCCATGAATCTGCAAATCATCCAACCAGCCTGAGCCTTGAGTTTGTGCCCAG	37	1	158300733	TAAAGTTACCTTTAGACCAAGGCTTCAGGAATATGGCAGTGCCTGAGTCG	1	156567357	R				TRUE	CD1B	NM_001764	Body		Open_Sea								39_EnhWk5	EnhWk
cg15977002	cg15977002	69807309	ACCCTCTATTTTAATAAATATAAAAAATAACTTTATAAAACCAAAAAACC			II			CTTCTTCCCCTTCATCTCGAGAGGGAAAGAACTCCTTTGGGGTAAGTAGCAAACACATTG[CG]GTCTTCTGGCCTTATAAAGTTATTTTTCACACTTACTAAAATAGAGGGCATAATGGTAGC	37	2	1418294	CGGTCTTCTGGCCTTATAAAGTTATTTTTCACACTTACTAAAATAGAGGG	2	1397301	F					TPO;TPO;TPO;TPO	NM_175719;NM_000547;NM_175721;NM_175722	Body;Body;Body;Body		Open_Sea								5_Quies2	Quies
cg16078269	cg16078269	67739320	TAACAAACTTACACTTTACACTAACTACTAAAAAACTTAAAACAAATTTC			II			CTCTGATTCTGTAACAGACTTACACTTTGCACTGGCTACTAGGAAGCTTAAAACAAATTT[CG]TGGCCCATTTTCAGCAAGTAAATGGGGGCCTTGTGGTATGTTTTGCTTCCTGACCTTACT	37	18	45568004	AACAGACTTACACTTTGCACTGGCTACTAGGAAGCTTAAAACAAATTTCG	18	43822002	R					ZBTB7C	NM_001039360	TSS1500		Open_Sea								6_Quies3	Quies
cg16085553	cg16085553	54710396	AATATAAATCACCAAACTAAATATTACCTATATCACACAACAAATATACC			II			CCATGGGTAAGAATGTGGGTCACCAAACTGGATATTGCCTGTATCACACAACAAATATGC[CG]AATTGGGGGGAAATTAAAAGAACTAAACAACTGGGCAACAAAACCAGGTAGAATGACAAA	37	18	74958286	CGGCATATTTGTTGTGTGATACAGGCAATATCCAGTTTGGTGACCCACAT	18	73087274	R		rs77750856						chr18:74961556-74963822	Shelf								20_ReprPC3	Repr
cg16086730	cg16086730	15649420	AATATATTCACAAATAACTCATTTATTCCACAAATATTTATTAAAAACCC			II			TGTCTTTCTGGTTTTTTACACTGATGTTTCTCAAGCACATAGAATAGCATCTGGCTCAAG[CG]GGTCCTCAATAAATATTTGTGGAATAAATGAGTCATTTGTGAATATATCTTGATGTGCTA	37	5	9782142	CGGGTCCTCAATAAATATTTGTGGAATAAATGAGTCATTTGTGAATATAT	5	9835142	F					LOC285692	NR_027112	Body		Open_Sea			TRUE					31_Acet5	Acet
cg16099687	cg16099687	25788332	TAAAATTAATCAATTTCCCCTTACAACTATAAAATTAATTCAAAACCTCC			II			AAACAAATTTCTAAGATTAGTCAGTTTCCCCTTGCAACTATGAAGTTGGTTCAGGGCCTC[CG]GCTGACCCTTCTCTCAGTATTTCCCTCTCAGAGCTCAGCTTTACATCATAGGCAAGATAA	37	12	96839959	AAGATTAGTCAGTTTCCCCTTGCAACTATGAAGTTGGTTCAGGGCCTCCG	12	95364090	R									Open_Sea			TRUE		12:96839327-96839964	Unclassified	TRUE	51_EnhA9	EnhA
cg16101601	cg16101601	10677355	AAAAACTCCAAAAAAAAATTCCTTACATTTTACTCAACAAAAATAACTAC			II			TGGGCACATCAGAGGACTCCAAGGGGGAATTCCTTACATTTTGCTCAACAGGAGTGGCTA[CG]GACGTCTGAGTAATCTAAGCATGACCAGCATGGGATGAGGTGGGAGAGGGGGACTGCCTG	37	2	217181663	AGGACTCCAAGGGGGAATTCCTTACATTTTGCTCAACAGGAGTGGCTACG	2	216889908	R					MARCH4	NM_020814	Body		Open_Sea			TRUE					33_Acet7	Acet
cg16171771	cg16171771	26668379	TCCTTTTACTTTTCTTTAAAAATATTCCCATTATTTCCCAATAATAATTC			II			TCATTATTGTTATTGTGTTAGAAACAACAGGAGGGAGGGAGAGGAAACCCAGAGTTGACT[CG]AATTATTATTGGGAAATAATGGGAACATCTTCAAAGAAAAGTAAAAGGAAAAGAAAATAA	37	3	34187750	CCTTTTACTTTTCTTTGAAGATGTTCCCATTATTTCCCAATAATAATTCG	3	34162754	F									Open_Sea			TRUE					42_EnhWk8	EnhWk
cg16185457	cg16185457	70601501	TTAATTTATCTATAATATCACAACCCTTCAATTATTTAAAAACAATTCTC			II			GAGACTGGGATAGTAAGCCTGTCTAAGAGGTGACTCCTAGTGGGGTTGAAAGATAGGTCA[CG]AGAACTGCCTTCAAATAATTGAAGGGCTGTGATATTACAGATAAATTAAACTTGTCCCAT	37	2	28200724	TAATTTATCTGTAATATCACAGCCCTTCAATTATTTGAAGGCAGTTCTCG	2	28054228	F					BRE;BRE;BRE;BRE;BRE	NM_199192;NM_199193;NM_199191;NM_004899;NM_199194	Body;Body;Body;Body;Body		Open_Sea			TRUE					46_EnhA4	EnhA
cg16206344	cg16206344	17787301	AATAATACCTATCCAAAAACCTCCAACCACTCCAATAAATTAAAAAATTC			II			CCCAGGCTGGAAGTAGTACCTGTCCAAGAACCTCCAGCCACTCCAGTGGATTAAAGAATT[CG]ACTCTGGGATGTGGTGAATCTCAAGTTCTGTTAACACTCAAAAACTTTTTAGACCTTCCA	37	6	166270367	GTAGTACCTGTCCAAGAACCTCCAGCCACTCCAGTGGATTAAAGAATTCG	6	166190357	R								chr6:166267509-166268461	Shore		RDMR	TRUE					20_ReprPC3	Repr
cg16251016	cg16251016	38733433	TTCTTCCTAATAATACAAACACCTCAATTTATTCAAAACAAACCAAACTC			II			CCTCTCTGGTATTCTTCCTGGTAATGCAAACACCTCAGTTTATTCAAGACAAACCAAACT[CG]AAGACAGTCTACAAAATAACTGACCAGCACTCTTCAAAAGTGTCAAGGTCCTGAAAGACC	37	19	11643100	CGAGTTTGGTTTGTCTTGAATAAACTGAGGTGTTTGCATTACCAGGAAGA	19	11504100	R								chr19:11639614-11639897	Shelf							TRUE	46_EnhA4	EnhA
cg16257533	cg16257533	12611483	TAACATACACACACATCCTTATCAATATAACAATAAATCCATAATATTAC			II			TGGTTTTCCAGAACATGATTCATTTTACCCGTGTTTCCTCATTTCTGTTTAAAAATCCAG[CG]CAATATTATGGATTTATTGTCACACTGACAAGGATGTGTGTGTATGTTAAGATTCAAAGA	37	11	131934835	AACATACACACACATCCTTGTCAGTGTGACAATAAATCCATAATATTGCG	11	131440045	F					NTM;NTM;NTM;NTM	NM_001144059;NM_001048209;NM_001144058;NM_016522	Body;Body;Body;Body		Open_Sea			TRUE				TRUE	46_EnhA4	EnhA
cg16270018	cg16270018	13743472	TTCTAACCTAAAACTATTCCTAATCTTCTCCATACCTCAATTTTCTAATC			II			TATAGTTCCAGTTCTGACCTGGAACTATTCCTAATCTTCTCCATACCTCAGTTTTCTAAT[CG]ACAAATACATATTATAATACTACTTAAGCTTTTTATAGAGTTGGAAAGACTATTGAGAGA	37	4	70923371	TCTGACCTGGAACTATTCCTAATCTTCTCCATACCTCAGTTTTCTAATCG	4	70957960	R					HTN1	NM_002159	3'UTR		Open_Sea								1_GapArtf1	GapArtf
cg16327839	cg16327839	73705483	ATTCTTACTCRAAAAAATATAAAACTTCCCTTCCTACCAATAACCAATTC			II			CCCACAGGGGGAGAAGATATATGAAAAATTATTCCATGTGACTACCACCAAGCTGCTTAC[CG]AACTGGTTATTGGTAGGAAGGGAAGCCCTACACCTTTCCGAGCAAGAATATACACAATCC	37	11	133715264	TTCTTGCTCGGAAAGGTGTAGGGCTTCCCTTCCTACCAATAACCAGTTCG	11	133220474	F					SPATA19	NM_174927	1stExon		Open_Sea								5_Quies2	Quies
cg16338011	cg16338011	61631389	TAAAACTACTCCTCACTACTCACTAAATTTCCAAAACATAATATATACTC			II			ATGCTGGGACTTAGGGCTACTCCTCACTGCTCACTGAGTTTCCAAGGCATGATATGTGCT[CG]CCATCTAGGCAAATTTACACAAAATTGATTAATACTTCACTTCCATGTTATTGAATTTGA	37	3	137301727	AGGGCTACTCCTCACTGCTCACTGAGTTTCCAAGGCATGATATGTGCTCG	3	138784417	R									Open_Sea			TRUE					60_EnhA18	EnhA
cg16358044	cg16358044	41634452	CAAAAAACAAAAACCTCAAACCACTTCTAAATAACTTCAAACTATCTTTC			II			ACAAAAACCACCAAAAAACAGAAACCTCAAACCACTTCTGAATGACTTCAGACTATCTTT[CG]GCTCCTGAATGCTGCTTTTGCATACTGTTACTATTGTAACACACTAAAATGATGCCTATC	37	4	164245970	AAAAAACAGAAACCTCAAACCACTTCTGAATGACTTCAGACTATCTTTCG	4	164465420	R					NPY1R	NM_000909	3'UTR		Open_Sea								6_Quies3	Quies
cg16393905	cg16393905	73724446	TAATTAAAAATCAAAACATAAAAAAATTCAACAAATATAAAATCATCCAC			II			GGAGCTGAAGATAATTAAAGGTCAGGACATAGGAAGGTTCAGCAAGTGTGGAGTCATCCA[CG]TGAGACCAGATGAGCCCAGGGAGGAGGGGAGAGCGGAGAAATGCTCAGTTGTCCCTTCTC	37	1	201605733	CGTGGATGACTCCACACTTGCTGAACCTTCCTATGTCCTGACCTTTAATT	1	199872356	R									Open_Sea			TRUE					33_Acet7	Acet
cg16411445	cg16411445	19796485	TAACATCCACTTACCTCCCTAATATTACTCAAAAAACCTAAATCATAACA	34694395	TAACGTCCGCTTACCTCCCTAATATTACTCGAAAAACCTAAATCATAACG	I	C	Grn	ACACATGCAGGATGGCGTCCGCTTGCCTCCCTAGTGTTGCTCGAGAGGCCTGGGTCATGA[CG]CCTTCCCTTACTCATGCATTCTCACGGCACTTGCTGATTTATTTGAAGACTCCCCTATTC	37	21	40145923	TGGCGTCCGCTTGCCTCCCTAGTGTTGCTCGAGAGGCCTGGGTCATGACG	21	39067793	R					NCRNA00114	NR_027065	TSS1500		Open_Sea			TRUE					33_Acet7	Acet
cg16456576	cg16456576	55619452	TATTTCACTACATCTAAACACCAACACATCTTTATTTCTAACAACTATCC			II			CTGCTGCACAATATTTCACTACATCTAAACACCAGCACATCTTTGTTTCTAACAGCTGTC[CG]GTATCCTCACATGCGGGAGTAAAGTGCTGTATTTAACTGGTCCTCTTTGAATGGACTTTG	37	16	86409251	CGGACAGCTGTTAGAAACAAAGATGTGCTGGTGTTTAGATGTAGTGAAAT	16	84966752	R								chr16:86411154-86411457	Shore							TRUE	32_Acet6	Acet
cg16465280	cg16465280	73745367	RTTAATCAACATTAAAATAATTAACACRCTACATCCATTTACAATATAAC			II			TTTCTTCCCCCGTTAATCAACATTAGGGTAATTGGCACGCTACATCCATTTACAGTGTGG[CG]TGTGTGCTTGCGGCTCTCTATAAATAATGAAAAAATCACAGTAATGACCAGAAATGTGTG	37	7	3096414	CGCCACACTGTAAATGGATGTAGCGTGCCAATTACCCTAATGTTGATTAA	7	3062940	R									Open_Sea				7:3062799-3062941				90_BivProm3	BivProm
cg16466334	cg16466334	64614352	AATCAAACTACRAATAATCCAAACAAACACTATCACTCTTTAAAAACTAC			II			TCTATGTTGTCTCTATGCCTTGCTGTCTTGCCTGCCTCCTTGTAGGTCCAACCTCGGGAG[CG]CAGCTTTTAAAGAGTGACAGTGTTTGTTTGGATCACCCGCAGCTTGACTCATCCTTGCTT	37	11	102714358	GTCAAGCTGCGGGTGATCCAAACAAACACTGTCACTCTTTAAAAGCTGCG	11	102219568	F				TRUE	MMP3	NM_002422	TSS200		Open_Sea								54_EnhA12	EnhA
cg16488065	cg16488065	17643402	AATCAAAACTTAACTCCAAACTTTTAACCTAAACATTTAAATCCCTTATC			II			TGATTGAAAGGGGTCAAAACTTGACTCCAAGCTTTTAGCCTGAGCATTTGAGTCCCTTGT[CG]AGTCACTGGAGCCACCTTTCCAGTCTAAGGGCCAATGTCAATGTAGACAGGATGATGGTG	37	1	204656750	GTCAAAACTTGACTCCAAGCTTTTAGCCTGAGCATTTGAGTCCCTTGTCG	1	202923373	R								chr1:204654132-204654885	Shore		RDMR						19_ReprPC2	Repr
cg16500874	cg16500874	10681500	AAAATTTAAACTCTAACAATCTACTCCRAAACTCRAACCTTACTACTAAC			II			GTGTCGCATAACTTCACATCAGCTCCTCCTGCTTCCATCAGCTCTCTGTGCATGGCCTGA[CG]CCAGCAGCAAGGCCCGAGCTCCGGAGCAGACTGTTAGAGCTCAAATTCCAGCTCCATTAC	37	4	1844807	CGCCAGCAGCAAGGCCCGAGCTCCGGAGCAGACTGTTAGAGCTCAAATTC	4	1814605	F	rs4865437				LETM1	NM_012318	Body	chr4:1843080-1843352	Shore			TRUE	4:1814605-1814677			TRUE	70_TxEnh8	TxEnh
cg16503611	cg16503611	50722480	AAATACCTCAAACACRTACCCACAATAATTAAAATACCTAACATTTCAAC			II			AATTCCCATGGAAATACCTCAGACACGTGCCCACAATAATTGGAATGCCTAACATTTCAG[CG]TAAGTACTTTTGCATGAGTTCTACTAAATAAAAAGAATGCAGTGAGAGCCCTCCAAGTTT	37	4	114679761	CGCTGAAATGTTAGGCATTCCAATTATTGTGGGCACGTGTCTGAGGTATT	4	114899210	R					CAMK2D;CAMK2D;CAMK2D;CAMK2D;CAMK2D;CAMK2D	NM_172129;NM_172128;NM_172114;NM_172115;NM_001221;NM_172127	Body;Body;Body;Body;Body;Body	chr4:114682069-114682886	Shelf								98_PromF7	Prom
cg16509336	cg16509336	12668313	TTTTCTAATTTTCATAACTCAAAATCRAATCAAATTACTAACTAAAAACC			II			GTTTTTCTTTCTTTTCTAATTTTCATGACTCAGAATCGAATCAGGTTGCTGACTAAAGGC[CG]GAGTTCTTGACCTAGTCTAATATGTGCAGGGGGGAATTGAGGAGATGGAAGGAAGCCCCT	37	10	79785712	CGGCCTTTAGTCAGCAACCTGATTCGATTCTGAGTCATGAAAATTAGAAA	10	79455718	R					POLR3A	NM_007055	Body	chr10:79789138-79789441	Shelf			TRUE				TRUE	70_TxEnh8	TxEnh
cg16516973	cg16516973	50697471	ATTAAAATTAAATCTAACATAAACATCCAACCTCCTTTTTTTAACCTTTC			II			TTTATGTGAAAATTAAAGTTGGATCTAACATAGGCATCCAGCCTCCTTTTTTTGACCTTT[CG]TCATACTCTCTTTGCTACTCTCAAATTTGGTCACCCCACACTGGAGACTGGTAATTTGCA	37	2	115336559	TTAAAGTTGGATCTAACATAGGCATCCAGCCTCCTTTTTTTGACCTTTCG	2	115053029	R					DPP10	NM_020868	Body		Open_Sea			TRUE					6_Quies3	Quies
cg16519197	cg16519197	65673446	TAATTAAAAACCTCTCAAAAAAAACTCTCTTACTAAATAATTCTTTTAAC			II			CAGGCATTAAGGACTAGCTGGAGAGAGATGAACTATCAAACTTCAGCACTGCAAAAGCCT[CG]TTAAAAGAACTACTCAGCAAGAGAGTTTTCCTTGAGAGGTTTTTAACTAAAAGGTTCTAA	37	3	4211558	AGTTAAAAACCTCTCAAGGAAAACTCTCTTGCTGAGTAGTTCTTTTAACG	3	4186558	F									Open_Sea			TRUE					42_EnhWk8	EnhWk
cg16549684	cg16549684	19693406	AATAAAAAAATACAACCTCATATAAAAAACAAAATTACATCATATACCAC			II			GTGTAAAAGGAGGTGAGAAAATACAACCTCATGTAAAGAACAAAATTACATCATGTACCA[CG]TATTTATTTTTAAGGGCATCATTAAAGCTCTCCTTTTATAATGTAAATGAAACAAAAAAT	37	7	95953934	CGTGGTACATGATGTAATTTTGTTCTTTACATGAGGTTGTATTTTCTCAC	7	95791870	R								chr7:95950779-95951636	Shelf								1_GapArtf1	GapArtf
cg16568084	cg16568084	43603472	TAATAAAACAAACTCCTCTCTATAAATCACAATTAAACTAAACTAAACTC			II			CAGCATGGAGCTGATGGAACAGACTCCTCTCTGTGAGTCACAGTTGAGCTGAGCTGGACT[CG]GATCCTATGACCAACCTGTAACATGAGTTCAGCTTCTTTTCCCCTAACCCAAGAACAGTC	37	7	93811563	GATGGAACAGACTCCTCTCTGTGAGTCACAGTTGAGCTGAGCTGGACTCG	7	93649499	R									Open_Sea			TRUE					33_Acet7	Acet
cg16578085	cg16578085	36747380	TAACCACAAAATCCTTCAAAACTACAACCTTAAAATACATCTATCACCTC			II			CTCTTCTTCCCTAACCACAGAATCCTTCAGGACTGCAACCTTGAGATACATCTGTCACCT[CG]TGCCATGCTAGACTGAGATTCCCAGTGGCTTGGAGTAGCAGGGCTGGGGGTAGGGCAGAG	37	4	127771714	AACCACAGAATCCTTCAGGACTGCAACCTTGAGATACATCTGTCACCTCG	4	127991164	R									Open_Sea			TRUE				TRUE	33_Acet7	Acet
cg16596317	cg16596317	10704506	AAAATAACTCAAACCCAAACAAAATAAAACTAAAAACCAATAAATAAAAC			II			ACCAACCCATTCCTTGCCCCATCCTCCATCCTGACCTCCGTCTTTGTGGTTTCTGACTCA[CG]CCTCATTCACTGGTTTTCAGCCTTACTTTGCCTGGGCTTGAGTCACTCCCTGTAGTCCTG	37	1	85755348	CGCCTCATTCACTGGTTTTCAGCCTTACTTTGCCTGGGCTTGAGTCACTC	1	85527936	F									Open_Sea			TRUE				TRUE	46_EnhA4	EnhA
cg16604126	cg16604126	68660487	TTACTAATCAATTTCACAACTATAAATTTTAAATTCAAAACACAAAACAC			II			ATGTGGTCTGAGTTAGAATGGTCTGATTTGCCATGATCTATTTAACATAGCTTGATTTAG[CG]TGTCCTGTGTTCTGAATTTAAAACTCACAGTTGTGAAACTGATCAGTAAAAAATAAGGGG	37	11	4664220	TACTGATCAGTTTCACAACTGTGAGTTTTAAATTCAGAACACAGGACACG	11	4620796	F					OR51E1	NM_152430	TSS1500		Open_Sea								35_EnhWk1	EnhWk
cg16651768	cg16651768	68611426	AAACCCCAATTCTCAACCCACTCAATATATAAAATATAAATCAAACTCAC			II			GTCAAGGCAAATGTGCCATTCATGCCCAGTGCCCAAAATGGGGCCTGTTTTCCCTGTTAG[CG]TGAGTCTGACTCATATCCCACATACTGAGTGGGTTGAGAATTGGGGTTTTGAGAGGTGAG	37	1	222340714	AACCCCAATTCTCAACCCACTCAGTATGTGGGATATGAGTCAGACTCACG	1	220407337	F									Open_Sea			TRUE				TRUE	33_Acet7	Acet
cg16673052	cg16673052	18659316	TTATTACAATCATTACTTATTAACCATAAAATTTTTCCCTCTAAAATATC			II			TGCCACTAATAATGAGTTCTGGGAGTACTGGCTTGTGAATATTTCTAGGGCTAATCAAGT[CG]ACACTCTAGAGGGAAAAACCTTATGGTCAATAAGCAATGACTGCAATAAATGGCAGAAGT	37	13	54883769	CGACACTCTAGAGGGAAAAACCTTATGGTCAATAAGCAATGACTGCAATA	13	53781770	F									Open_Sea			TRUE					42_EnhWk8	EnhWk
cg16707227	cg16707227	33623305	TCCTAAAAAAAACAATTACCAAAACAAAACACTAAATCATTAACTTTACA	71611322	TCCTAAAAAAAACGATTACCGAAACAAAACGCTAAATCATTAACTTTACG	I	A	Red	CTTTCATACAACTCCTGGGAAAGACGGTTACCGAAACAGAGCGCTAAATCATTGGCTTTG[CG]AGCTGCACCTGGTCAATGTCACTGTCTCCTATGAATCCACTTACCATTCAGAGCTCGTTT	37	2	19157847	CGCAAAGCCAATGATTTAGCGCTCTGTTTCGGTAACCGTCTTTCCCAGGA	2	19021328	R									Open_Sea			TRUE					45_EnhA3	EnhA
cg16724720	cg16724720	14750373	ACTTTCAATAATTCACTTTCAATTACTTTTTAATATTACAACRAATAACC			II			GTCAGATAAATAGTTTTGGGGGTACTAAGATCATTTGAAACCTACCACCCAGGCTGTCTA[CG]GTCACTCGTTGCAATATTAAAAAGCAATTGAAAGTGAATCACTGAAAGTGATCCGAGCTC	37	1	222544693	CGGTCACTCGTTGCAATATTAAAAAGCAATTGAAAGTGAATCACTGAAAG	1	220611316	F	rs79403508								Open_Sea			TRUE				TRUE	46_EnhA4	EnhA
cg16760223	cg16760223	20801489	ACATTTACAACTACAAATCTTTAAAAACACTAAAAATCTAATACCAAACC			II			GGTGATCCACCCGCCTCAGCCTCCCAAAGTGCTGGGATTACAGACATAAGCCACCACTTC[CG]GCCTGGTATTAGATTTTTAGTGTTTTTAAAGATCTGTAGCTGCAAATGTAATTATGGCCC	37	3	172841689	CGGCCTGGTATTAGATTTTTAGTGTTTTTAAAGATCTGTAGCTGCAAATG	3	174324383	F	rs35395843				SPATA16	NM_031955	5'UTR		Open_Sea			TRUE					21_ReprPC4	Repr
cg16854533	cg16854533	50746461	ACTACATCCTTAATCCACCCTCAAATAATCRAAAAAAAACCACTTCCATC			II			CTGCAATCCCAGCTGCATCCTTGGTCCACCCTCAGGTAATCGGAGAAGAGCCACTTCCAT[CG]TACATCACATTTTACATACCACAATGAGATGTCTTGGTATGCCTGCCAAAGGAAGCTGGG	37	3	133727885	CGATGGAAGTGGCTCTTCTCCGATTACCTGAGGGTGGACCAAGGATGCAG	3	135210575	R					SLCO2A1	NM_005630	Body		Open_Sea			TRUE				TRUE	46_EnhA4	EnhA
cg16960046	cg16960046	67724381	ACAAAATAACAAAATCCATCTAAATAAAAAAACTCRACCCTCTTCACCTC			II			CCAAACATTCCATAAGGATTATCCAGCTCTGCGTCAACACTGCCTGGAGCAGGAGGACAG[CG]AGGTGAAGAGGGCCGAGCTCTCCTATTCAGATGGACCTTGTCATTTTGTTTTATTCCCCC	37	7	55053391	CAAAATGACAAGGTCCATCTGAATAGGAGAGCTCGGCCCTCTTCACCTCG	7	55020885	F	rs11400844								Open_Sea			TRUE				TRUE	46_EnhA4	EnhA
cg17022548	cg17022548	31797404	TATAAATAACTTTCCAACCTTCTCTTTTCCTACTAAAATAAAATAATTTC			II			ACCAAATAGGCTGTAAATGGCTTTCCAGCCTTCTCTTTTCCTACTGAGATGGGGTGATTT[CG]TGGACACAGTACAGAGGACAATGGGATTGGGAGAGCATTTCTGCTTGGGGTCACCAGTTG	37	5	139294892	GTAAATGGCTTTCCAGCCTTCTCTTTTCCTACTGAGATGGGGTGATTTCG	5	139275076	R					NRG2;NRG2;NRG2;NRG2	NM_013982;NM_013983;NM_013981;NM_004883	Body;Body;Body;Body		Open_Sea			TRUE					20_ReprPC3	Repr
cg17028067	cg17028067	63778377	ATAATATCAATCTTTCCRCAAATAAATTCATAATACAATCTTACATTTTC			II			AAAATAAAAGCATAGTATCAATCTTTCCGCAAATGAATTCATGGTGCAATCTTACATTTT[CG]TTCTCATGAAGTAAAGCAAGAGTGGTAGAATTAAGTGGAAAGAGTCTATCTCTAGTGTAG	37	6	161086715	TAGTATCAATCTTTCCGCAAATGAATTCATGGTGCAATCTTACATTTTCG	6	161006705	R					LPA	NM_005577	5'UTR		Open_Sea								4_Quies1	Quies
cg17073169	cg17073169	50706333	TTAAAATCATCATCTTACAAATTATATACTCTTCAAAAATTTACTCAACC			II			AAGTATGTTTGAGGTACTCATCTGGCCTTTTCATTTTACAGATGAGGAAATACCCACAGG[CG]GTTGAGCAAATTCCTGAAGAGCATACAACTTGTAAGATGATGACTTCAAAGCTCTTTGAG	37	3	110533292	TGAAGTCATCATCTTACAAGTTGTATGCTCTTCAGGAATTTGCTCAACCG	3	112015982	F									Open_Sea			TRUE					46_EnhA4	EnhA
cg17104738	cg17104738	26637359	AAAAAACTAATATAAAATTATACRACACACATAACCTTTTAAATAAACTC			II			GTCTTGCCTGGCACACTAGAAACTCCCCTGCTGATTGGACACAAATCCCCCCGGGTGGCC[CG]AGCTCACCTAAAAGGCCATGTGTGTCGCATAACTTCACATCAGCTCCTCCTGCTTCCATC	37	4	1844724	AGGAGCTGATGTGAAGTTATGCGACACACATGGCCTTTTAGGTGAGCTCG	4	1814522	F					LETM1	NM_012318	Body	chr4:1843080-1843352	Shore			TRUE				TRUE	70_TxEnh8	TxEnh
cg17114501	cg17114501	22646407	ACTATTATACCTTCTATTTCTATTACAACTATTACCAAAAAAAAATACAC			II			TGCTAATAGAAACTATTATGCCTTCTATTTCTGTTACAACTATTACCAGGGAAAAGTACA[CG]GAAGTTTCATTAACAGATTTATAACATATTGTTAATAAGAACAAAATTCCCAAACTTTCT	37	10	59066158	CTATTATGCCTTCTATTTCTGTTACAACTATTACCAGGGAAAAGTACACG	10	58736164	R									Open_Sea			TRUE					4_Quies1	Quies
cg17128767	cg17128767	39788496	AAATAACTATATATTCTTAATTAACAACCAAACCTCTAATAAAAACCAAC			II			AATATACTGAAGGATGACTATGTATTCTTAGTTAGCAGCCAGACCTCTAATGAGAGCCAG[CG]ACTCATGTAGCATAAGAGCTCTTGAAATAAACTCTTGCCCCTACTCACAGGGCAGCTCCC	37	4	72686016	CGCTGGCTCTCATTAGAGGTCTGGCTGCTAACTAAGAATACATAGTCATC	4	72904880	R									Open_Sea			TRUE					4_Quies1	Quies
cg17131377	cg17131377	45656448	ACRAATTATTAAACTACTCTCATCTATACRCTTCCTTTAAAAATAATCTC			II			GTATCTGGAGTTGAGGGGAACAGGATCAGTGTGCATGATATTGACAGTTGTGGTGCTGGA[CG]AGATCACCTTCAAAGGAAGCGTACAGATGAGAGCAGCCCAACAACTCGTATTGAGACATC	37	7	140956802	CGAGTTGTTGGGCTGCTCTCATCTGTACGCTTCCTTTGAAGGTGATCTCG	7	140603271	F	rs4726439								Open_Sea								11_HET3	HET
cg17185622	cg17185622	54603346	AAAACCTCATTTAAAAACAACAAAAACTAAATAAAAAACAATTCTCAAAC			II			TGCCTCTGTGTAAGACCTCATTTAAGAGCAGCAGGAGCTGAGTGGGGGACAGTTCTCAAG[CG]GTTCTTTGGAATTAGCATTTTTGCAAGGAAGCTTTCTTACCCACCCCAACTAGAGAAACC	37	8	98103016	CGCTTGAGAACTGTCCCCCACTCAGCTCCTGCTGCTCTTAAATGAGGTCT	8	98172192	R					PGCP	NM_016134	Body		Open_Sea			TRUE					46_EnhA4	EnhA
cg17197065	cg17197065	27610364	TATCRATATTAAAAAAAACACACCCAATATTTCTACAATACTCTTCTAAC			II			TGGCCCAACCCTGTCGATGTTAAAAAAAACACACCCAATATTTCTACAGTGCTCTTCTAA[CG]TATTTTCTTTATTTCAGGTCACAAGTCTAGGGTTTTCATGGGTCATGTAGCAAGTGGTTT	37	4	80327523	CGTTAGAAGAGCACTGTAGAAATATTGGGTGTGTTTTTTTTAACATCGAC	4	80546547	R					GK2;GK2	NM_033214;NM_033214	1stExon;3'UTR		Open_Sea								6_Quies3	Quies
cg17204337	cg17204337	54613301	AATCATATTTACCCACCTTTTTTCTTCTTCCAAATTATCTTAATTCTTTC			II			GGGATTGTGTGCATAATTTGACAAGTTGATTCTAAAATTCTTGTGGAAAAGTTAAGGACC[CG]AAAGAACCAAGACAACTTGGAAGAAGAAAAAAGGTGGGCAAACATGATCAGATTTCTAGA	37	15	91639877	ATCATGTTTGCCCACCTTTTTTCTTCTTCCAAGTTGTCTTGGTTCTTTCG	15	89440881	F	rs75587640							chr15:91642908-91643702	Shelf								19_ReprPC2	Repr
cg17206001	cg17206001	30649338	AATTATTTATTATCACCTTAAATTCAATTAAATAATTTAATCTACAATCC			II			AAGATGAGACAAATTGTTTATTATCACCTTGAATTCAATTGAGTGATTTAGTCTACAATC[CG]GAAAACTAAGTATAGATACTACCATTTTCATGGATTTGGATCTTTCTTCATCTTGGCCTC	37	11	118219601	CGGATTGTAGACTAAATCACTCAATTGAATTCAAGGTGATAATAAACAAT	11	117724811	R					CD3G	NM_000073	Body		Open_Sea								49_EnhA7	EnhA
cg17239876	cg17239876	53741390	AACACTAAATAAAAACCAATAATAAAAAATACACAAAACTAACATTCTCA	55722377	AACACTAAATAAAAACCGATAATAAAAAATACGCAAAACTAACGTTCTCG	I	T	Red	GGGCCCTGGGCGGACACTGAGTAGGGACCGGTGATGAAAGGTGCGCAGAGCTGACGTTCT[CG]TAGGGCAGAGAGAGGCAAAATTAAGCAACAGCTCCGGCTTCTGGGCATTTTGTCGTGTTT	37	10	72311914	CGAGAACGTCAGCTCTGCGCACCTTTCATCACCGGTCCCTACTCAGTGTC	10	71981920	R					KIAA1274	NM_014431	Body		Open_Sea			TRUE	10:71981888-71982100			TRUE	70_TxEnh8	TxEnh
cg17329760	cg17329760	50671421	TCATTATCAATACCTTCCAAATAAACAACAAAAAAAATCTCTCCTAAAAC			II			TGTAACACACGAGGGAGAAATGTTCAGTGACTTTCTGTAATCTTTGTCGTTGAAACCCTT[CG]CTTCAGGAGAGATTCTTTTTGTTGTTTATTTGGAAGGCACTGATAATGAACAAAAGGTTC	37	14	56711197	CGCTTCAGGAGAGATTCTTTTTGTTGTTTATTTGGAAGGCACTGATAATG	14	55780950	F					PELI2	NM_021255	Body		Open_Sea			TRUE					46_EnhA4	EnhA
cg17342759	cg17342759	57801443	AAAATCTCTACTTTTAATAATAACTCTATACTACTTCCATCAAATAACCC			II			CATCTGCTTAGCCACACGAGAGGAGCATTGCCTCTCATATGCTCTTCTCAGTGTTGTTGA[CG]GGTTATCTGATGGAAGTAGTATAGAGTCATCATTAAAAGTAGAGACTTTGCAATTAGGCA	37	5	146461855	CGGGTTATCTGATGGAAGTAGTATAGAGTCATCATTAAAAGTAGAGACTT	5	146442048	F				TRUE	PPP2R2B;PPP2R2B	NM_181678;NM_181677	TSS1500;TSS1500		Open_Sea								48_EnhA6	EnhA
cg17365076	cg17365076	24770313	TTAACCCTTTTATCTTTAAATATACCCAATAAATTTAACTTCTAAACCCC			II			CAGACAGTGAGGGGCAGACTAGGGAGGTGTGGGGCAGGAGCTCAAAACTCACAGCAGCTT[CG]GGGTTTAGAAGCTAAATCTATTGGGCATATCCAAAGATAAAAGGGCCAAGTAAGGGAAAG	37	11	116274125	CGGGGTTTAGAAGCTAAATCTATTGGGCATATCCAAAGATAAAAGGGCCA	11	115779335	F									Open_Sea			TRUE					21_ReprPC4	Repr
cg17378509	cg17378509	38626345	ACAATAATTTAAAATTAACTAAAACTCATATCCTCACRTTAAAAAATCCC			II			TCCATGCAGGAATGTCTACACTCACACGCTCTTTCCAAGTGGGAGAGTCTGTGACATTAA[CG]GGATCTTCTAACGTGAGGATATGAGTCTCAGTCAACCCCAAACCACTGTCCAAAACCTTG	37	4	4557712	CGGGATCTTCTAACGTGAGGATATGAGTCTCAGTCAACCCCAAACCACTG	4	4608613	F									Open_Sea			TRUE				TRUE	33_Acet7	Acet
cg17399417	cg17399417	21731467	CCCATATCCAATATACTTATATTTCCAATAAAATATACCCAAATCTTAAC			II			TCATGTAAATACATTTTACTGCATTCTAAAATCTAGCAGGAAAAGATGTGGCCTAACTAC[CG]TCAAGATCTGGGTACATTTCATTGGAAATACAAGCACATTGGACATGGGAAAATACTGGG	37	12	132908739	CCATGTCCAATGTGCTTGTATTTCCAATGAAATGTACCCAGATCTTGACG	12	131418812	F								chr12:132910476-132910802	Shore								19_ReprPC2	Repr
cg17445157	cg17445157	31664446	ACTTTCCTAAACTAAATCCTTAACTCATCTACATATTTAAATTAACCCTC			II			AAAAGGACTTCCCTCCCCAAAATCCCATGAAGGTTTATGAGTTTTACTCTACTAAGTTCT[CG]AGGGCTAATCTAAACATGCAGATGAGTCAAGGACCCAGCTTAGGAAAGCATCTCTCAGCT	37	5	156351266	CGAGGGCTAATCTAAACATGCAGATGAGTCAAGGACCCAGCTTAGGAAAG	5	156283844	F					TIMD4;LOC100286948;TIMD4	NM_001146726;NR_028472;NM_138379	Body;Body;Body		Open_Sea								41_EnhWk7	EnhWk
cg17477578	cg17477578	42763346	CTAAACCTAAACTTCATAAACAACCCCCRACATTCACCTCAAAAAAAATC			II			TTCTTTTTTTTTTTTTACATTTTTTTGAGAAAAGAGATTACTAGGCCACACCACACAGAG[CG]ATCCTTCTTGAGGTGAATGTCGGGGGTTGTTTATGAAGCTCAGGCTTAGTCACAAGTTCA	37	8	129552914	TAAGCCTGAGCTTCATAAACAACCCCCGACATTCACCTCAAGAAGGATCG	8	129622096	F									Open_Sea			TRUE		8:129552852-129553130	Unclassified_Cell_type_specific		52_EnhA10	EnhA
cg17510957	cg17510957	59686303	ATAAATCTATATACTTACRTAACCATACTCTTACTACATTCTCCACAAAC			II			CACGCCTGTGTGTGAGTCTGTGTACTTGCGTAACCATGCTCTTACTGCATTCTCCACAAG[CG]CTTTGCCACGTGCACCCATACCATTGCGTTAGTCACCTTCTTTTTAATAAGTTGACTGCG	37	11	121466629	CGCTTGTGGAGAATGCAGTAAGAGCATGGTTACGCAAGTACACAGACTCA	11	120971839	R					SORL1	NM_003105	Body		Open_Sea			TRUE	11:120971580-120971840	11:121466629-121467578	Gene_Associated_Cell_type_specific	TRUE	80_Tx8	Tx
cg17551002	cg17551002	71794420	AATCATAACCACCATAATTCTAAAAATAAATAATCATACAATAACAACAC			II			AAAATGGAGAAAAAGAGAAGCTGGAAGGCTGGTCGTGTTGGAAACCCCAGAAGAATGAAA[CG]TGTTGTCACTGTATGATTATCTACTTCCAGAATTATGGTGGTCATGACTGGCTGTGGGCA	37	1	158517849	CGTGTTGTCACTGTATGATTATCTACTTCCAGAATTATGGTGGTCATGAC	1	156784473	F	rs35572510				OR6Y1	NM_001005189	1stExon		Open_Sea								4_Quies1	Quies
cg17574812	cg17574812	46707495	ACCCACCTAAATCTACRAAATAAACCCACTAATAATCATCACTAACAACC			II			TCACCATGAGTCACTTATATCCCTTAACCACAGCGACTCCTCCAAAGGCCTTCATTTGCT[CG]GCTGCCAGTGATGACCACCAGTGGGTTCACCTCGCAGACCTAGGTGGGTCAGGTTAATTT	37	3	58246371	CGGCTGCCAGTGATGACCACCAGTGGGTTCACCTCGCAGACCTAGGTGGG	3	58221411	F					ABHD6	NM_020676	Body		Open_Sea			TRUE					70_TxEnh8	TxEnh
cg17633300	cg17633300	63604379	ATCTTAAACAATTACCATACTCAATCAACCCCCTATAACTAAACACTAAC			II			AAAATCTAGGAAAATAATGTTCATTAGGTCATTGTTTATAAAATTGAAAATGAGGAACCA[CG]TCAGTGTCCAGCCATAGGGGGTTGACTGAGCATGGTAACTGCCCAAGATGAGCGAGGTGT	37	5	172356674	TCTTGGGCAGTTACCATGCTCAGTCAACCCCCTATGGCTGGACACTGACG	5	172289280	F					ERGIC1	NM_001031711	Body		Open_Sea			TRUE				TRUE	32_Acet6	Acet
cg17665601	cg17665601	22754457	ATAACATACCATATATAACCATTCTATTAATACTTATTACTACTATTACC			II			TAGCAGGAGGGTTTGCTTGTCAACAGATTTCAGTATTGTCAGCAACATCCAATAAACTAA[CG]GTAATAGCAGCAATAAGTATTAACAGAATGGCCACACATGGCATGTTATCTCACTGAATC	37	8	131162292	CGGTAATAGCAGCAATAAGTATTAACAGAATGGCCACACATGGCATGTTA	8	131231474	F					ASAP1	NM_018482	Body		Open_Sea			TRUE					70_TxEnh8	TxEnh
cg17787502	cg17787502	30736420	AACTAAAACAATTCTTACTTTTAACTACAACCTCCAAACTATCCAACTTC			II			ACCTCTCTGGGGGCTGGAGCAGTTCTTGCTTTTGGCTGCAGCCTCCAGACTGTCCAGCTT[CG]ACTCCTTTGAGATTACATTGGTCACCTCTTTCCTGACATCTGAATTGGTGGCTTTTGTTT	37	3	123452994	GCTGGAGCAGTTCTTGCTTTTGGCTGCAGCCTCCAGACTGTCCAGCTTCG	3	124935684	R					MYLK;MYLK;MYLK;MYLK	NM_053028;NM_053025;NM_053027;NM_053026	Body;Body;Body;Body		Open_Sea			TRUE				TRUE	33_Acet7	Acet
cg17788013	cg17788013	63790422	TAATCCTATATAATAACCRAATTCCTCAAAAATACCAAATATACTACCTC			II			TCTTCCTTTCCTCTCCTCTCCCACTTATGAAGGGAGTCCAGTCAGAAACATGTTTGTCTA[CG]AGGTAGTATATCTGGTATTTCTGAGGAATTCGGTTATTATATAGGATTATAGAATATTCA	37	5	147443252	CGAGGTAGTATATCTGGTATTTCTGAGGAATTCGGTTATTATATAGGATT	5	147423445	F				TRUE	SPINK5;SPINK5;SPINK5	NM_001127698;NM_001127699;NM_006846	TSS1500;TSS1500;TSS1500		Open_Sea								6_Quies3	Quies
cg17805202	cg17805202	28799347	AAAAACTAAACCAAAATAACCTAACCTAAATCCTAACATTTATATATCCC			II			GGGTTTATTGGGAGGACTAAACCAAGGTAACCTAACCTAAATCCTAGCATTTATGTGTCC[CG]TGATCAACATGCCAGTAATACCAGGACTCTTCCTAATTGGTCTGTATGCAGGGATTGAAC	37	1	239937440	CGGGACACATAAATGCTAGGATTTAGGTTAGGTTACCTTGGTTTAGTCCT	1	238004063	R					CHRM3	NM_000740	5'UTR		Open_Sea			TRUE					60_EnhA18	EnhA
cg17827328	cg17827328	39739498	CCTTAATCCTAAAAATATAATCAAAAAATCACACCTCCCTACATACACCA	15741389	CCTTAATCCTAAAAATATAATCGAAAAATCGCACCTCCCTACATACGCCG	I	A	Red	GGCATTCTGCACCCTGAGGAGCACGCACTCACACTCACAGCAGAGCTGCTACAGCCACGC[CG]GCGTATGCAGGGAGGTGCGACCCCTCGACTACACTCCCAGGACCAAGGGGCCCTGGGGAA	37	1	36817299	CCTTGGTCCTGGGAGTGTAGTCGAGGGGTCGCACCTCCCTGCATACGCCG	1	36589886	F	rs34219104				STK40	NM_032017	Body		Open_Sea			TRUE				TRUE	43_EnhA1	EnhA
cg17852245	cg17852245	66652354	AACACACAATTACCRTAAATAAAATTCCTAATCTAATTAACTCTAAATAC			II			CTGTTGGCAGAGCTGCTGCCTGTGCTCTCGGGCTCCTGCTTTGCATGCCCACCCAACTGA[CG]TATCCAGAGCTAACTAGATCAGGAACTTTATCTACGGTAACTGTGTGTTTGTTATGGGCT	37	5	153688187	ACACACAGTTACCGTAGATAAAGTTCCTGATCTAGTTAGCTCTGGATACG	5	153668380	F	rs6890923				GALNT10	NM_198321	Body		Open_Sea			TRUE					33_Acet7	Acet
cg17866067	cg17866067	73688356	CCATATAAACCACAAATAATAAAAATAAACTAAAAACTATAACTAACTCA	44762404	CCGTATAAACCACAAATAATAAAAATAAACTAAAAACTATAACTAACTCG	I	A	Red	GGCTTAGGGCTTCCGTGTGGGCCACAGATGGTGGGAATAGGCTGGGGGCTATAGCTGGCT[CG]GCTAGGCTGGAGGCTAGGGTACAGGATGAATTTGTCTTGCCTGGACTGGAGGCCACAGAT	37	19	18371406	CCGTGTGGGCCACAGATGGTGGGAATAGGCTGGGGGCTATAGCTGGCTCG	19	18232406	R	rs3826969				KIAA1683;KIAA1683;KIAA1683	NM_001145305;NM_025249;NM_001145304	Body;Body;Body	chr19:18368482-18368911	Shelf								72_TxWk2	TxWk
cg17898124	cg17898124	41768316	TTATATCACAACCCAAAAAACAACATAATAAACTACATCAATAAATACTC			II			TGCCTCCACTTTTGTATCACAACCCAGGAGGCAGCATAGTGAACTGCATCAGTAGGTGCT[CG]AGCTGGGACCCCTGGTTTTATATGTGCCATTTTTTTTCCCATCAACTTTACTCTATGCCT	37	1	112528161	TGTATCACAACCCAGGAGGCAGCATAGTGAACTGCATCAGTAGGTGCTCG	1	112329684	R					KCND3;KCND3	NM_172198;NM_004980	5'UTR;5'UTR	chr1:112531559-112533773	Shelf								20_ReprPC3	Repr
cg17901924	cg17901924	61680508	TTATTATCRTAACACTTAATTCCTTTATCTTTAATATTATCTAAACAATC			II			CCCTCCTTGGTTTATTATCGTGGCACTTAATTCCTTTGTCTTTGATGTTATCTGAACAAT[CG]TGGTGTAGCTCCTTAGTAATATGAGAACACAGCCTCCCTCTCCAATCTGGGATTCGGATT	37	1	233124418	TATTATCGTGGCACTTAATTCCTTTGTCTTTGATGTTATCTGAACAATCG	1	231191041	R					PCNXL2	NM_014801	Body	chr1:233121927-233122136	Shelf			TRUE				TRUE	54_EnhA12	EnhA
cg17922998	cg17922998	31729313	ACRAACCATCCAAACCAAAATTAAATCAACTACRTCAATAAAAACCACAC			II			GCCTTCTGCAAACGGGCCATCCAGACCAGGGTTGAGTCAGCTGCGTCAGTGGGAGCCACA[CG]GGGCTTGTGGCCATGGTCAAGGCAAATATGTAGGTTTGTGGTCAAGGCCTTCTAGCAGGC	37	8	61863697	CGGGCCATCCAGACCAGGGTTGAGTCAGCTGCGTCAGTGGGAGCCACACG	8	62026251	R									Open_Sea			TRUE				TRUE	87_DNase1	Dnase
cg17947364	cg17947364	32698331	TAACCRAAATTCTAAAATTTCCACAATACCAAATTACTATAAAAACCTCC			II			AGGGCCTGTGTTGCTCATTTAAATGCAATTTGACGTATGTTTGGGTCAGTGGCCTCAGTC[CG]GAGGCTCTTACAGTAACTTGGCACTGTGGAAATCCCAGAACTTCGGCCAGGGTCTGGAGG	37	6	106056667	CGGAGGCTCTTACAGTAACTTGGCACTGTGGAAATCCCAGAACTTCGGCC	6	106163360	F	rs72945484								Open_Sea			TRUE					33_Acet7	Acet
cg17971251	cg17971251	28689319	AAAACAATTACAACTCATTCCATTCACAAATACTAACTAAATAAACCTCC			II			TGAGCAATGTTAGAACAATTACAACTCATTCCATTCACAAATGCTGACTAAATGAGCCTC[CG]TTCCATCAGCCATGACCACAGCTTTGATTGGACAAGACTGATATCAGTAACTTTCTCCAG	37	1	177907297	CGGAGGCTCATTTAGTCAGCATTTGTGAATGGAATGAGTTGTAATTGTTC	1	176173920	R					SEC16B	NM_033127	Body		Open_Sea			TRUE					32_Acet6	Acet
cg17987458	cg17987458	65639319	AAATACTTATCACCAAATACAAATTTTTTAAACAAACCCCCCATCAACTC			II			TCCACATAATTGGATACTTATCACCAAGTACAGATTTTTTGAGCAGGCCCCCCATCAACT[CG]TAAGGCACACTCAGAAAAACCCTAGCACTGGGCCCAGTTTAGGCTGACACGGGAGGTTTT	37	1	69594804	CGAGTTGATGGGGGGCCTGCTCAAAAAATCTGTACTTGGTGATAAGTATC	1	69367392	R									Open_Sea			TRUE					42_EnhWk8	EnhWk
cg17999319	cg17999319	69633412	CTTACATACAATAAAAAATCCCAACAACATTTATTAAAAAACCCATCCCC			II			TCTCCACGTGCCTTGCATACAATAGAGGATCCCAGCAACATTTGTTAAAAAACCCATCCC[CG]GATGCTCCTCTAGACAGTACTATCTTCTCCTTTTTGCCCTATAAACCAACTGCTGTGGCT	37	11	10396922	CGGGGATGGGTTTTTTAACAAATGTTGCTGGGATCCTCTATTGTATGCAA	11	10353498	R									Open_Sea			TRUE					46_EnhA4	EnhA
cg18005280	cg18005280	47674357	CTCCAAAACTAACCCACAACTACACAAAAAAAAACACATATATACTCACA	30715404	CTCCGAAACTAACCCACAACTACACAAAAAAAAACGCGTATATACTCACG	I	T	Red	CTCCACAGCCAGCTCCGAGGCTGGCCCACAGCTGCACAGAAGAGAACGCGTGTGTGCTCA[CG]TCTCCTCCCCCAGTAGCACCAGTGCCATTTGTGACTCTGCAGTGAGGACGTGGGTATGAC	37	3	66463731	CTCCGAGGCTGGCCCACAGCTGCACAGAAGAGAACGCGTGTGTGCTCACG	3	66546421	R					LRIG1	NM_015541	Body		Open_Sea			TRUE				TRUE	70_TxEnh8	TxEnh
cg18010131	cg18010131	53755469	TATTTACCRAAAAACTAACTATAACCCTAACTTAAACCTAAATCACCTCC			II			TCTGTGCACACAGGAATTATGATGTGAGCTCAGTAAGACACAACCTCACGATTGGACATG[CG]GAGGTGACTCAGGCCCAAGTCAGGGTTACAGCTAGCCTCCCGGTAAACAACTGACCCATC	37	11	10476620	CGGAGGTGACTCAGGCCCAAGTCAGGGTTACAGCTAGCCTCCCGGTAAAC	11	10433196	F					AMPD3;AMPD3;AMPD3	NM_001025389;NM_001025390;NM_000480	TSS200;TSS1500;Body	chr11:10472000-10472857	Shelf							TRUE	93_PromF2	Prom
cg18014547	cg18014547	50741325	AAACTAAACTCATAAATCTCTTTCTTCTCAATTTAATATAAACCACAATC			II			GTCACAATCTCAAGGGAGAAAGACCTCAAAAATTTGTGGATGCTCATGTCTGGAAAAGGG[CG]ACTGTGGTTCATACCAAACTGAGAAGAAAGAGATTCATGAGCCCAGCCTGCCCCACGGCA	37	2	20366443	GGCTGGGCTCATGAATCTCTTTCTTCTCAGTTTGGTATGAACCACAGTCG	2	20229924	F	rs62109687								Open_Sea			TRUE				TRUE	46_EnhA4	EnhA
cg18019509	cg18019509	55648332	AAACTTTCCATAATTATACACACATTCCTAATAATCTCTACRTAATACTC			II			GGTCAGAAGCAAGGCTTTCCATAGTTGTGCACACATTCCTGATGGTCTCTGCGTGGTACT[CG]TAAGTTCAGACAAGCCATATTAATTCCAGACTTAATCATCAACATTTCCACCAATCAGGA	37	6	86370111	CGAGTACCACGCAGAGACCATCAGGAATGTGTGCACAACTATGGAAAGCC	6	86426830	R									Open_Sea			TRUE				TRUE	33_Acet7	Acet
cg18031661	cg18031661	47677370	AACACTATTCCATAAATACTACTAAACACTATTTTTAAAATCAAAAAACC			II			AGATTACTGTAGAGGTTGGGTGACTCGTTCAAGGTCACACAGCTAGTTAATGGTACAGGT[CG]GTCCTCTGACTCCAAAAATAGTGCTCAGTAGCATCCATGGAACAGTGTCTGTGAACCAAA	37	5	163133751	CGGTCCTCTGACTCCAAAAATAGTGCTCAGTAGCATCCATGGAACAGTGT	5	163066329	F									Open_Sea			TRUE					32_Acet6	Acet
cg18061433	cg18061433	43715343	TAATCAATACAAAATTCTACACAAAAAATCAATAACTTCTTAATTTCCAC			II			CCTTAGGGTTTTAGTCAATGCAGAATTCTGCACAGAAAATCAATGGCTTCTTGATTTCCA[CG]GGTTCACAAGGTCCTCCCTGCCATAACGCCTCTTCCCACTCAAGATTTCTGAAGGGCCTG	37	10	21435895	AGTCAATGCAGAATTCTGCACAGAAAATCAATGGCTTCTTGATTTCCACG	10	21475901	R					C10orf113;NEBL	NM_001010896;NM_213569	TSS1500;Body		Open_Sea								48_EnhA6	EnhA
cg18089380	cg18089380	35673462	ACTAAAAAATATACTATCACCAAAAAATAATACCAATCTAATAAAAAACC			II			TTAGCCCTTCAACTGAAGGATGTGCTATCACCAAAGGATAGTGCCAATCTAGTGGGAAGC[CG]CTGTGGGTCTGAGTCACAGGACTTAGTCTTCACTCCTCACCCTAGCTCCTTGCAAGATAT	37	3	55232663	CGGCTTCCCACTAGATTGGCACTATCCTTTGGTGATAGCACATCCTTCAG	3	55207703	R									Open_Sea			TRUE					32_Acet6	Acet
cg18123581	cg18123581	23637362	AATACAAACATTATTCTCCATAATCCRAAAAACACATATATTTATTATTC			II			GAGCATTAGATGAGGCTATGCAGTTGACTCACTGGTGTCTCTTTCCTCACTTATAAAATA[CG]AATAATAAATACATGTGTTTCTCGGACTATGGAGAACAATGTTTGCATTGTTCTTTGGGA	37	8	90772386	ATGCAAACATTGTTCTCCATAGTCCGAGAAACACATGTATTTATTATTCG	8	90841521	F					RIPK2	NM_003821	Body	chr8:90769535-90770457	Shore								98_PromF7	Prom
cg18142906	cg18142906	50774453	TTCAAATATCTCTTCCACTTTAATAAAACCCATAAACRACTTTTCATCTC			II			GCTTTTCACCCTCTTGCTGGCTTCACTTTTCATTGCCAACAATGCTAGCTGGTTATTAAA[CG]AGATGAAAAGTCGTCCATGGGCTTCATCAAAGTGGAAGAGACATCTGAAGTCCTGACTTT	37	3	167293814	CGAGATGAAAAGTCGTCCATGGGCTTCATCAAAGTGGAAGAGACATCTGA	3	168776508	F					WDR49	NM_178824	Body		Open_Sea								38_EnhWk4	EnhWk
cg18188916	cg18188916	65631368	ACCTTCTTTTTATTCTCRCCTATAAAATTTCTCCTAATACTTTTAAATAC			II			AAATCTCTAGTGCCTTCTTTTTATTCTCGCCTGTAGAATTTCTCCTAATGCTTTTAGATA[CG]GCAATTCCACTTTCTAAAATCCTTTCATGATATCCCCTTCTTTCCACGTTTGTCAGAAAT	37	2	158103335	CCTTCTTTTTATTCTCGCCTGTAGAATTTCTCCTAATGCTTTTAGATACG	2	157811581	R									Open_Sea			TRUE					46_EnhA4	EnhA
cg18195416	cg18195416	60642435	TCTAACCTTCTCTATAAAAATAACACCTTCACAAATAACCTTAAAATACC			II			ACAATAATAAATACCTCTGATATTCATTTGATGGTTGTCTCATTCTGTTGAACTTCAGAA[CG]GCATTCTAAGGCCATTTGTGAAGGTGCCATCTCCACAGAGAAGGCCAGAGAAGATGAACA	37	8	140618178	CGGCATTCTAAGGCCATTTGTGAAGGTGCCATCTCCACAGAGAAGGCCAG	8	140687360	F	rs2471089	rs73724568							Open_Sea								4_Quies1	Quies
cg18222913	cg18222913	65743444	CTAAAAAACCTTCTAACAAAATACAAAAACTCATAAATAATAAAACACCC			II			ACGGTGCTGGAAACTCCAAGCAGGAGAGTCAGTATGATCTGGAGATGGGCTGCAGGGGGA[CG]GGTGCCTCATCACCCATGAGTTCTTGCATCTTGTTAGAAGGTCTCTCAGTAGCCAGATAT	37	12	128846838	CGGGTGCCTCATCACCCATGAGTTCTTGCATCTTGTTAGAAGGTCTCTCA	12	127412791	F					TMEM132C	NM_001136103	Body	chr12:128850549-128850755	Shelf								26_ReprPC9	Repr
cg18234224	cg18234224	24719499	ACCATTATCACTACTCCTACTCTACACTCAACTCATCATAAACTAAAAAC			II			GACTGTGGCTTAGTGTGGCTCATGAGGGGATGCACAGAGCATTATCAGTATGGAGACACA[CG]CTTCCAGCTCATGATGAGCTGAGTGCAGAGCAGGAGCAGTGACAATGGTAAGGCCTTGAA	37	1	172917851	CGCTTCCAGCTCATGATGAGCTGAGTGCAGAGCAGGAGCAGTGACAATGG	1	171184474	F	rs74125824								Open_Sea			TRUE					33_Acet7	Acet
cg18236982	cg18236982	15715324	CACAATTCTAAATCTCTAAATCAAAAACATTTATCAAAATTCCTACTTAC			II			TTTTATTAAGCCACAATTCTAAATCTCTGAGTCAAAAGCATTTGTCAAAATTCCTGCTTA[CG]GACTATTAAAGTTCCTGAGTTTGGAAGGAGTTCTTTTTTCCTAAATTCCACGTTGCCCTT	37	1	236065291	ACAATTCTAAATCTCTGAGTCAAAAGCATTTGTCAAAATTCCTGCTTACG	1	234131914	R									Open_Sea			TRUE					47_EnhA5	EnhA
cg18266594	cg18266594	28782471	TTAAAATACATATACCCAAACAAAAACCTTATACCAAACATAACCAACAC			II			TCTAGGGATCCTTGGAATGCATATACCCAAACAAAGGCCTTGTGCCAAACATAACCAGCA[CG]TACACCATTTTTATTTTCCTATGACCAATGACTTAGTTTCTGTGGTCAGTTAGTGACATT	37	3	24296286	CGTGCTGGTTATGTTTGGCACAAGGCCTTTGTTTGGGTATATGCATTCCA	3	24271290	R		rs73148311			THRB;THRB;THRB	NM_000461;NM_001128176;NM_001128177	5'UTR;5'UTR;5'UTR		Open_Sea			TRUE					47_EnhA5	EnhA
cg18318409	cg18318409	61780377	TCATCCATTCAATTTTTATCCAACAAATCTTTTCAACACACCTAATATAC			II			TTGCAAATTTCTTCTCTATCTTGATACCTGCTATATTTAAGGGCCTAGAGAAGTGCCTAA[CG]CACACCAGGTGTGCTGAAAAGATTTGTTGGATAAAAACTGAATGGATGAGATTTTATGCC	37	1	38846530	CGCACACCAGGTGTGCTGAAAAGATTTGTTGGATAAAAACTGAATGGATG	1	38619117	F									Open_Sea			TRUE					42_EnhWk8	EnhWk
cg18332838	cg18332838	15750345	ATAAAATAAACAATTCTAAAATACAAATAAACCRACTCATAACACAACCC			II			TGAGCTCAGAGGTGGAGTGAGCAATTCTAGAGTACAAATAGACCGACTCATAACACAACC[CG]ATATCCTTCAAAAACATTGTGAGTCCACAAAACAGTGGGAAAATAAATCTCTAAGTCAGA	37	8	126698738	CGGGTTGTGTTATGAGTCGGTCTATTTGTACTCTAGAATTGCTCACTCCA	8	126767920	R									Open_Sea			TRUE					46_EnhA4	EnhA
cg18362003	cg18362003	38692479	AACCTAATTACTCTTCCATCTAAAAACAAACACCTACACTCATAATTCTC			II			ACTGTATAAATAAGTCCTGAGATGGAGAGGGGAAAAGAACTTCTGCCACATCTGGGCCCA[CG]AGAATCATGAGTGCAGGTGCCTGTTTCTAGATGGAAGAGCAACTAGGTTATCCAAAATGG	37	11	122051630	ACCTAGTTGCTCTTCCATCTAGAAACAGGCACCTGCACTCATGATTCTCG	11	121556840	F	rs75651583				LOC399959	NR_024430	Body		Open_Sea								46_EnhA4	EnhA
cg18429374	cg18429374	48616489	TTCTTCATCTCCATAAACTTAATTTTCTATTTCTATTTTCRTAATCTTAC			II			ATACCCCACCTACTTCCAAAGAGAATTTTGAAGGTGACTCACAATGAAAACCACATATGC[CG]CAAGATCACGAAAATAGAAATAGAAAATCAAGTCCATGGAGATGAAGAAAGGAAACCCAC	37	2	47031639	TCTTCATCTCCATGGACTTGATTTTCTATTTCTATTTTCGTGATCTTGCG	2	46885143	F		rs61075718							Open_Sea			TRUE				TRUE	32_Acet6	Acet
cg18447785	cg18447785	26801345	ATAAAATATTTAAATAACCCACATATTCATAAAAACACTACTATTATATC			II			GAGAGGTCATCTGCAAAAGGAAGGAAGGGATATCAGGGTTTATAAAGGTTCTGAAAGCCA[CG]ATATAATAGCAGTGCCCTTATGAACATGTGGGCTATCCAAACATTTCATTTACTGCTACA	37	12	99640693	TGAAATGTTTGGATAGCCCACATGTTCATAAGGGCACTGCTATTATATCG	12	98164824	F					ANKS1B	NM_152788	Body		Open_Sea								5_Quies2	Quies
cg18458017	cg18458017	56612426	ACCACATAACCTTTACAAAATCAACTTATACCAACAAATAAACACAACCC			II			ACAATGTTTAGGTTTAAACAATTAGAATTAAGGTATAGAGTTACCTACATATGCTGTGTT[CG]GGTTGTGCTCATTTGTTGGCACAAGTTGATTCTGCAAAGGTTATGTGGCAAAAGTTTAAT	37	10	60421397	CGGGTTGTGCTCATTTGTTGGCACAAGTTGATTCTGCAAAGGTTATGTGG	10	60091403	F					BICC1	NM_001080512	Body		Open_Sea			TRUE					46_EnhA4	EnhA
cg18480946	cg18480946	40675315	AAAACCATCTACTTCTTAATAAAACAACTCACRTTATTCCATCTCTACAC			II			AAAATAACAGTATTTTGTGCATTCATAATGATGAGCCATTAGCACTGTCTGTGAATAGAA[CG]TGCAGAGATGGAATAACGTGAGTTGTTTTACCAAGAAGCAGATGGTTCTAAGATCTGATA	37	3	85054782	CGTGCAGAGATGGAATAACGTGAGTTGTTTTACCAAGAAGCAGATGGTTC	3	85137472	F	rs7642731	rs79353679			CADM2;CADM2	NM_001167675;NM_001167674	Body;Body		Open_Sea			TRUE					38_EnhWk4	EnhWk
cg18485530	cg18485530	66678453	TTCTAAATAACCTATAATCAATATAAAAATTTAAAACTAACCAAAAACAC			II			CATAAATGAAGTTCTGAATGACCTGTGGTCAGTATGGGAATTTGGAACTAGCCAGGAGCA[CG]TCATTAAAAAAATAATAATAATAAGTATTCAAAGCTAAAGTTACTTTACTTTACCCAAAT	37	13	59547037	CGTGCTCCTGGCTAGTTCCAAATTCCCATACTGACCACAGGTCATTCAGA	13	58445038	R									Open_Sea			TRUE					42_EnhWk8	EnhWk
cg18489675	cg18489675	45707432	ACCTTCCAAAAACACATTCACCAACRAAAATAATATAAACCCAACAAATC			II			TGGACCACTGTTTTCTGGCAAAGCTGTTCCATTAGGGAATCTCAGCCATGGATGGCCCCA[CG]ACCTGCTGGGTCCATACTACCCTCGCTGGTGAATGTGCTTCTGGAAGGCTCCATGAGGGT	37	10	1408561	CCTTCCAGAAGCACATTCACCAGCGAGGGTAGTATGGACCCAGCAGGTCG	10	1398561	F	rs2805578				ADARB2	NM_018702	Body	chr10:1404659-1406219	Shelf					10:1408391-1408606	Unclassified_Cell_type_specific		10_HET2	HET
cg18499396	cg18499396	70783450	CAAATTCTAAAAACAATCAACCTTAATTCCTAAACAAACTTCATTTAAAC			II			ATTTAAAATATAGTATTTCTTTGCAGAAAGGATTGAAAGATTAGTCATAGAACATGGCAC[CG]TTCAAATGAAGCCTGTTTAGGAATCAAGGTTGACTGCCTCCAGAATCTGTTATTGTAAGA	37	3	191680064	AGATTCTGGAGGCAGTCAACCTTGATTCCTAAACAGGCTTCATTTGAACG	3	193162758	F									Open_Sea			TRUE					42_EnhWk8	EnhWk
cg18538751	cg18538751	29607419	ATAATATACTCAAAAATATAATATTCCATCACTTCTAACATATTCTACTC			II			GTCAGTCTTTTGTAATATACTCAAGGATGTGATATTCCATCACTTCTGGCATATTCTACT[CG]TTAGAAGGAAGTCATCAGGCACAGCCTACACTCAAAGGTAGGGGATTACACAGGGCACAA	37	2	233879149	CGAGTAGAATATGCCAGAAGTGATGGAATATCACATCCTTGAGTATATTA	2	233587393	R					NGEF	NM_019850	TSS1500		Open_Sea								23_ReprPC6	Repr
cg18544888	cg18544888	56619423	ACTACATTACTAAAACCACCAAAATAACATATCCAAAATTCTAAAAAAAC			II			AAACACATATTTTTCTAGTGATACATGCAAAGAAAACTCAAACAGGGTGAGGGCACAGAG[CG]TTCCCTCAGAACCCTGGACATGCTATTCTGGTGGCCTCAGTAATGCAGTGATACTGTATG	37	2	122259959	CTGCATTACTGAGGCCACCAGAATAGCATGTCCAGGGTTCTGAGGGAACG	2	121976429	F					CLASP1;CLASP1;CLASP1	NM_001142273;NM_015282;NM_001142274	Body;Body;Body		Open_Sea			TRUE					70_TxEnh8	TxEnh
cg18594467	cg18594467	45792320	AATTTTATTTTTTAACATAACCRTATTATAACCAATTTCTACCAACACTC			II			ACTACTGTAAGTCTGTTGCAGTAACTTTGGAAACAGATGATAGTGGTTTGGACCATACCT[CG]AGTGCTGGTAGAAATTGGTCATAATACGGCTATGTTAAAAAATAAAACTTAATAGGTTTT	37	3	1809617	GTTTTATTTTTTAACATAGCCGTATTATGACCAATTTCTACCAGCACTCG	3	1784617	F									Open_Sea			TRUE					5_Quies2	Quies
cg18601422	cg18601422	20738502	TAAAAACACACATTACAAAAAAAACATACTTTCTTAAAAACACRAAAACC			II			GAGAGGTGAAATAGAAACACACATTACAGAAGGGACATGCTTTCTTAAGGGCACGGGGAC[CG]TGACACATTGCTTTGATGAACGGTGATGGAGTCACACATGGGGAAATTCAACATGGACAC	37	10	1208077	CGGTCCCCGTGCCCTTAAGAAAGCATGTCCCTTCTGTAATGTGTGTTTCT	10	1198077	R					NCRNA00200	NR_015376	Body	chr10:1209314-1209521	Shore								23_ReprPC6	Repr
cg18744355	cg18744355	53636482	TATAACTCACTTACCATAAATATAATTATCATAACTATTATATTCAAACA	19651341	TATAACTCGCTTACCATAAATATAATTATCGTAACTATTATATTCAAACG	I	A	Red	CACCTTGGGAGCTATGGCTCGCTTGCCATAAGTATGGTTGTCGTAACTGTTGTATTCAAA[CG]AGGTCTTGGAATATTTCTCGAGCTCCTTGGCCAGGTTGGAACGCGGCGTAGTTGTGGGGA	37	2	1906949	TATGGCTCGCTTGCCATAAGTATGGTTGTCGTAACTGTTGTATTCAAACG	2	1885956	R		rs79671489			MYT1L	NM_015025	Body		Open_Sea				2:1885937-1886005				23_ReprPC6	Repr
cg18795022	cg18795022	26668411	TCTTCCAACTTTCTCTTTCTAACCCAAAAATAACTCTCCAAAAATAAATC			II			CACAGAAGCTCTTCACCATGACATCATGTTGGTCCCAGCCTACAGCCATCATCTCCCAGA[CG]ATCCACCCCTGGAGAGTCATCCCTGGGCTAGAAAGAGAAAGCTGGAAGACAAGCAGCGCC	37	1	7587410	CTTCCAGCTTTCTCTTTCTAGCCCAGGGATGACTCTCCAGGGGTGGATCG	1	7509997	F					CAMTA1	NM_015215	Body		Open_Sea			TRUE					54_EnhA12	EnhA
cg18810022	cg18810022	39753376	CTAAACTACCACTACCCTATTCAAACCTTTATTAAACTCATTTCTCACCC			II			TCTTATTATGACTGGACTGCCACTACCCTGTTCAGGCCTTTATTGGACTCATTTCTCACC[CG]GATTTTCATGAGCCACCCTTCAAACCCATCCTCTACACAGCAGCCAATATCAAATATGGT	37	2	134989811	CGGGTGAGAAATGAGTCCAATAAAGGCCTGAACAGGGTAGTGGCAGTCCA	2	134706281	R									Open_Sea			TRUE					51_EnhA9	EnhA
cg18814069	cg18814069	20736308	CAACTATACCAACCACACATTAATATTAAATTTCTACAAATAAAAATCCC			II			ATTTGAGTAAGAAATTTAGCAGTTTGCCTTAAAAAAAGATAAAGGACATACCCTAAGAGC[CG]GGATTTTCACTTGTAGAAATCTAATATCAATGTGTGGCTGGCATAGTTGGCACTCAGTGA	37	3	140395898	AACTATGCCAGCCACACATTGATATTAGATTTCTACAAGTGAAAATCCCG	3	141878588	F					TRIM42	NM_152616	TSS1500		Open_Sea								6_Quies3	Quies
cg18816826	cg18816826	20766416	CACRAAAAAATACCACTCAAACCTAAATCAAAAAACACAACTAAATCCTC			II			TGGCTTTGCCTTGAGGTCCTATTTCTGGAGAAATCTTCAGGTATGAATCTTGGCCTGCCT[CG]AGGACTTAGCTGTGTTCCTTGACTCAGGTTTGAGTGGCACCTTCTCGTGTTCCATTTGTT	37	1	237168540	ACGAGAAGGTGCCACTCAAACCTGAGTCAAGGAACACAGCTAAGTCCTCG	1	235235163	F									Open_Sea					1:237168430-237168579	Unclassified_Cell_type_specific		29_Acet3	Acet
cg18857655	cg18857655	19737384	TAAACACCTCATAAACCATAATACAAAAATCCATTCTAACCCCCAACCCA	41781473	TAAACACCTCATAAACCGTAATACAAAAATCCGTTCTAACCCCCAACCCG	I	T	Red	TGGGATTGAATGTGGGCACCTCATAAACCGTAGTGCAGAGGTCCGTTCTGACCCCCAGCC[CG]TAGGAAGACTCAAAGTGTCCTTTCCCTCAAGGAACCCGACAGCTGCCTGGGAGTGTCAGG	37	2	239836142	CGGGCTGGGGGTCAGAACGGACCTCTGCACTACGGTTTATGAGGTGCCCA	2	239501079	R									Open_Sea			TRUE				TRUE	33_Acet7	Acet
cg18891864	cg18891864	42651435	CTCTTTTTCAATAATCTTCCCAATATACTATCAACTTAAAAACCAAATAC			II			CTATTTAGCAGCCCACAAGAAAGGTGGAGTGGCTGGAATTGAGGCTTGCCACGTTGACAT[CG]TACCTGGCCCCTAAGCTGACAGCATATTGGGAAGACCACTGAAAAAGAGACACACACACG	37	18	48187240	CGTACCTGGCCCCTAAGCTGACAGCATATTGGGAAGACCACTGAAAAAGA	18	46441238	F					MAPK4	NM_002747	5'UTR	chr18:48190434-48190669	Shelf								38_EnhWk4	EnhWk
cg18914258	cg18914258	46710463	AAATTATTAATACACTAAAAATATTCTTAATAATATAACTACTCTATCCC			II			CACCAATTGTCAGATTATTGGTGCACTAAGAATATTCTTGATGATGTGACTACTCTGTCC[CG]AATTTGTATTTCAAACACAATTAAATCTGAAATCCAAAAGACAATCTGACAATCCTGAGC	37	4	12903886	CGGGACAGAGTAGTCACATCATCAAGAATATTCTTAGTGCACCAATAATC	4	12512984	R									Open_Sea			TRUE					38_EnhWk4	EnhWk
cg18929251	cg18929251	62602402	ATTCCTAAACCTCATTTCTCCTATTATCCTACAAATAAATTTAAAATCAC			II			CTGTCAAACTCATTCCTGGGCCTCATTTCTCCTATTATCCTACAGATGGGTTTAAGGTCA[CG]TTCATGGAATGTATGACTATTCAGGATGACAGTGCAGATCTCTGGACCAAGCCTAGTGTT	37	7	107744567	CGTGACCTTAAACCCATCTGTAGGATAATAGGAGAAATGAGGCCCAGGAA	7	107531803	R					LAMB4	NM_007356	Body		Open_Sea			TRUE					32_Acet6	Acet
cg18944144	cg18944144	44688361	AAACCAAAAACCTAAAACCCAAACTCACTATAATTCAACTTAAAATACTC			II			ATGGTGGGAGGGAACCAGAGGCCTAAAGCCCAAACTCACTATGATTCAACTTGGAATACT[CG]GAACACTCATCCTTCACTAATGAGCGAGGATGTGCTCCTTCTTGTGATCATTTCCCCTTG	37	11	132673499	AACCAGAGGCCTAAAGCCCAAACTCACTATGATTCAACTTGGAATACTCG	11	132178709	R					OPCML;OPCML	NM_002545;NM_001012393	Body;Body		Open_Sea			TRUE					55_EnhA13	EnhA
cg19016273	cg19016273	12718506	ACATCTAACCAACCATATATAAAAAAATATATCAACACTATCAAAACACA	23784453	ACATCTAACCAACCGTATATAAAAAAATATATCGACGCTATCGAAACACG	I	A	Red	TTGGGAATGACGCCAGATCCAGGAGACGATCAGCTTGGTCTCATTCCCCACCACGAACCT[CG]TGTCCCGACAGCGTCGACACATCCCTTCATACACGGCTGGCCAGATGCTCACCCGCAGTC	37	7	3948024	GCATCTGGCCAGCCGTGTATGAAGGGATGTGTCGACGCTGTCGGGACACG	7	3914550	F					SDK1	NM_152744	Body		Open_Sea				7:3914324-3914567				28_Acet2	Acet
cg19061696	cg19061696	16654445	AAACATAAATATAAACCATTCAATATTCCAAAAACTAACTTTCTTACCAC			II			TCCTTTCCTCATCACAGGGGCAGAGGTCTAAAGGACAGAGCTAGCTGCAATCCAGGCCTG[CG]TGGTAAGAAAGCCAGCCCCTGGAACACTGAATGGCTCACATCCATGTTCACCACAGAAAC	37	2	45581335	AACATGGATGTGAGCCATTCAGTGTTCCAGGGGCTGGCTTTCTTACCACG	2	45434839	F									Open_Sea			TRUE				TRUE	46_EnhA4	EnhA
cg19092343	cg19092343	67782360	ATAAACATTTATAAACACACATTTTTACATAACACTATCCTCTAAAAATC			II			TTGGGGCCCCCTGCCTTCAGGAGGCTTGTAGTTTAGAAGGGAAGTAGGCATTACCATAGA[CG]ACTCCTAGAGGACAGTGCTATGTAAAAATGTGTGTCTATAAATGTTTATCATGCATGTAT	37	1	47284627	CGACTCCTAGAGGACAGTGCTATGTAAAAATGTGTGTCTATAAATGTTTA	1	47057214	F					CYP4B1;CYP4B1	NM_000779;NM_001099772	3'UTR;3'UTR		Open_Sea								6_Quies3	Quies
cg19100660	cg19100660	10726409	CTCATCTATCATATTTCTACAACCATTTAAAAAACACAAAAATAAATAAC			II			GTAGCTTAAAACAGTCATTTATTGTTATGTTCCATTTTTCTGGGGGTTGACGAAGCTGAG[CG]TTACTCACTTTTGTGTCCTTCAAATGGTTGCAGAAATATGACAGATGAGGCTGGAATTCT	37	1	101640465	TCATCTGTCATATTTCTGCAACCATTTGAAGGACACAAAAGTGAGTAACG	1	101413053	F		rs74584518							Open_Sea			TRUE					46_EnhA4	EnhA
cg19132462	cg19132462	60788503	CTCTATACACACAAAAATTATAATATAAACTCAATAAAACACAACCTCAC			II			CTGTAATACTGCTCTGTGCACACAGGAATTATGATGTGAGCTCAGTAAGACACAACCTCA[CG]ATTGGACATGCGGAGGTGACTCAGGCCCAAGTCAGGGTTACAGCTAGCCTCCCGGTAAAC	37	11	10476608	CGTGAGGTTGTGTCTTACTGAGCTCACATCATAATTCCTGTGTGCACAGA	11	10433184	R					AMPD3;AMPD3;AMPD3	NM_001025389;NM_001025390;NM_000480	TSS200;TSS1500;Body	chr11:10472000-10472857	Shelf							TRUE	93_PromF2	Prom
cg19153095	cg19153095	12659499	ACAAAAAAAACATTTACCACTATATAAATTCAAATACATTTCTAAAACTC			II			GCCCATCAGATTTCCAGCCTGTGCCCCTTCCCACAGTGCACCAAGAGCTTTTCAAATGCT[CG]AGCTCTAGAAATGCACCTGAATTCACACAGTGGTAAATGCCCCTTTTGTTTCTTCTGTTG	37	8	106811143	CGAGCTCTAGAAATGCACCTGAATTCACACAGTGGTAAATGCCCCTTTTG	8	106880319	F					ZFPM2	NM_012082	Body		Open_Sea								72_TxWk2	TxWk
cg19170321	cg19170321	32789471	ACCTATAAATTTTCCTACAATTATCTTTATTAATATCACACTTCCACCTC			II			TTCTTATATGAATACTGCTTCCCTGAGCGTGCTGCTCTGTTACAGATTCCAGTGTTTCAG[CG]AGGTGGAAGTGTGATACCAATAAAGACAACTGTAGGAAAATCCACAGGCTGGATGACTGA	37	15	42640316	CCTGTGGATTTTCCTACAGTTGTCTTTATTGGTATCACACTTCCACCTCG	15	40427608	F				TRUE	GANC;CAPN3;CAPN3;CAPN3;CAPN3	NM_198141;NR_027911;NM_212465;NM_212465;NR_027912	Body;Body;5'UTR;1stExon;Body		Open_Sea			TRUE					80_Tx8	Tx
cg19235071	cg19235071	11642470	TCAATAAATAATAACTTCAACCCTTCTTACCACTTACTATTTATATTTTC			II			TTACTCAACACTCAGTAGGTAGTAACTTCAGCCCTTCTTACCACTTACTATTTGTGTTTT[CG]ATTTTGTTCCCTTTTATTTTGTGCTTGCTTCTTGATGACACTTTTTTTTCTTCTCTTCTT	37	6	114891274	CGAAAACACAAATAGTAAGTGGTAAGAAGGGCTGAAGTTACTACCTACTG	6	114997967	R									Open_Sea			TRUE		6:114891263-114891409	Unclassified_Cell_type_specific		42_EnhWk8	EnhWk
cg19249874	cg19249874	63671436	AAATAAAAAACCCRCAAAACAAAAACTACTATCTACTTCTCCTCACAAAC			II			GGTTTGTTGTGGGTACTTGTGGCATGCTTGGAGCTACACAAAAATACAGTAGGAGGAGGA[CG]CCTGTGAGGAGAAGCAGACAGCAGTCTTTGCCTTGCGGGCCCTCTATCTATCACCACTAA	37	7	28895537	CGCCTGTGAGGAGAAGCAGACAGCAGTCTTTGCCTTGCGGGCCCTCTATC	7	28862062	F	rs79017130							chr7:28893453-28894058	Shore							TRUE	46_EnhA4	EnhA
cg19303524	cg19303524	69647415	ACTCCAACTATAAATTCTAAATCTAAACTTAACCATTATACTAAACTCCC			II			AGCCAGGCTGAACTCCAGCTGTGGATTCTGAGTCTGAACTTAACCATTGTGCTAGACTCC[CG]CCTTATGAGTGCAGTAACTGCCCAGATGACCTGTAATCCTCTAAACGTTCACCACAAGTT	37	12	67040901	CGGGAGTCTAGCACAATGGTTAAGTTCAGACTCAGAATCCACAGCTGGAG	12	65327168	R					GRIP1	NM_021150	Body		Open_Sea			TRUE					46_EnhA4	EnhA
cg19350115	cg19350115	37801399	ATACAACTCTAAAATATATTAATCATAATAAATCAAAAAATCTTAACTTC			II			GAGTGTCCTGGTAGAGCATACTGTTTTAAAGCTCAGCAACTGTAGAATGAAAGAATGCTC[CG]AAGCTAAGACCTCTTGACTCATTATGACTAATACATCTCAGAGCTGTATCGTAAGGCAAA	37	6	136043961	TACAGCTCTGAGATGTATTAGTCATAATGAGTCAAGAGGTCTTAGCTTCG	6	136085654	F									Open_Sea			TRUE				TRUE	46_EnhA4	EnhA
cg19360930	cg19360930	42689302	CATCRTTAACCTCAAACACATTTCATCTAATTAAATCATCTAACTCAAAC			II			GAGCAAGTGTACATCGTTGGCCTCAGGCACATTTCATCTGATTGAGTCATCTGGCTCAAG[CG]GCCACTCTGGTCCTTTTTGTAACCCGACTATTAGGGGAAAGCGTATGTGACAGAATGTGA	37	2	20111778	ATCGTTGGCCTCAGGCACATTTCATCTGATTGAGTCATCTGGCTCAAGCG	2	19975259	R					WDR35;WDR35	NM_001006657;NM_020779	3'UTR;3'UTR		Open_Sea			TRUE				TRUE	70_TxEnh8	TxEnh
cg19362478	cg19362478	31614361	TCTACCTACAAACTATAACCCAAAACAAATTACTTCATCRCTCTTAATCC			II			ACTCCAGCTCCTCTGCCTACAGGCTGTGGCCCAGGGCAGGTTGCTTCATCGCTCTTAGTC[CG]AGTCTCCTCATTTGTGAAATAGGGGTAATAATAGTATCTATCTATCTCTCAGCGTTGTGG	37	1	42420460	CGGACTAAGAGCGATGAAGCAACCTGCCCTGGGCCACAGCCTGTAGGCAG	1	42193047	R									Open_Sea			TRUE					46_EnhA4	EnhA
cg19371121	cg19371121	25763486	CCTCRTAAACATTCTTAAAACAACTTAAATCTTCAAAAATTTAAAAAAAC			II			CATTCTTGTCTCCTCGTGAACATTCTTAAAGCAGCTTAGATCTTCAAGGATTTGGAGAAA[CG]TAGTTGGTTGAATGACTAACTCATTCCTTCACACAGTACATTTTTATTGAGCACTTACCA	37	1	175050479	CTCGTGAACATTCTTAAAGCAGCTTAGATCTTCAAGGATTTGGAGAAACG	1	173317102	R					TNN	NM_022093	Body	chr1:175048550-175048874	Shore								21_ReprPC4	Repr
cg19378216	cg19378216	13733384	AAAAACACAATACATATAACAAAATAAACACTCCATAAATATAAATAACC			II			TTGTTGTAATCCCTCTACAAAGGCTCATCCTATTATAAGCAATAATAATATTAATGGCAA[CG]GCCACTCACATTTATGGAGTGCTTATTCTGCTATATGCACTGTGCTTCTCTCAGCCTGGA	37	20	31870775	CGGCCACTCACATTTATGGAGTGCTTATTCTGCTATATGCACTGTGCTTC	20	31334436	F					C20orf114	NM_033197	TSS200		Open_Sea								57_EnhA15	EnhA
cg19404190	cg19404190	17693491	CCAATACACTTTAAATTCTTACAACCAAATATTTCTAAAATACTCACATC			II			TTAAGGTCAGACAGTGCCCTATATAGCCATTAAGATTGTTTTCATAAATAATCCCTCCTG[CG]ATGTGAGCATCTCAGAAACATCTGGTTGTAAGAATTTAAAGTGTACTGGTTTGTAATAGG	37	5	147692173	CAGTACACTTTAAATTCTTACAACCAGATGTTTCTGAGATGCTCACATCG	5	147672366	F				TRUE	SPINK7	NM_032566	Body		Open_Sea								29_Acet3	Acet
cg19410046	cg19410046	18756454	CTCAATTTCCTATCCTACAAAACAAAAAAATTACATAAAATAATCTCCAC			II			ATCTGGCCACCAACTCCTTGTAGCATCAGGAGCAGCAGGAGTCTGGAGAAGCAGGGGAAT[CG]TGGAGACCATCTCATGCAACCCTTCTGTTTTGCAGGACAGGAAACTGAGGCACCCGGCTC	37	7	29446751	CGTGGAGACCATCTCATGCAACCCTTCTGTTTTGCAGGACAGGAAACTGA	7	29413276	F					CHN2	NM_004067	Body		Open_Sea			TRUE					60_EnhA18	EnhA
cg19438750	cg19438750	56705331	TACACCCATTTCATAAATCAATTAAAACTTCAAAAAACCTCTCTAACCAC			II			TGCTGGTTTGCTGCACCCATTTCATGGGTCAATTAGAGCTTCAAAGGGCCTCTCTGACCA[CG]GTTCCTTCTCCTTTAGCCTCCACTCTCACCGATTCAATCCTCATTCAGTTGATAGAAATT	37	15	91768905	GCACCCATTTCATGGGTCAATTAGAGCTTCAAAGGGCCTCTCTGACCACG	15	89569909	R					SV2B;SV2B	NM_001167580;NM_014848	5'UTR;5'UTR		Open_Sea								21_ReprPC4	Repr
cg19494252	cg19494252	51630442	CAAAAAAATCAAAAACCCAAAAAAAACACAAATTCAAAACCATTACTTTC			II			ATATGGACCAACAGAGAGATCAAGAGCCCAAAGGAAGCACAAATTCAAAACCATTGCTTT[CG]TGTCATCTACAACATTCAAAACACAAGGTTACATAAAACTAGGGGAATGACAAAAATTAG	37	4	105658912	AGAGAGATCAAGAGCCCAAAGGAAGCACAAATTCAAAACCATTGCTTTCG	4	105878361	R									Open_Sea			TRUE					6_Quies3	Quies
cg19556284	cg19556284	49611475	ACACAAATACCACTATAACTTCACTATAACTTTCRCTAAATCCAAACRTC			II			TATTTGCTTAAACACAAATACCACTGTGGCTTCACTGTGGCTTTCGCTGGGTCCAGGCGT[CG]AGCCTCCTGATTCAGTGAGTGCTTTAAAAAGGGGGTGATGTGGGCGACACAACCTGGGGC	37	6	158909455	CGACGCCTGGACCCAGCGAAAGCCACAGTGAAGCCACAGTGGTATTTGTG	6	158829443	R					TULP4;TULP4	NM_020245;NM_001007466	Body;Body		Open_Sea			TRUE				TRUE	46_EnhA4	EnhA
cg19588016	cg19588016	64677409	ACTCRCTAATTCATTAAATAATCACTAATTCACCAAAAACAACATATTAC			II			TCAGGCATTTACATATATTTTTCTGATGAATTACTTCTTACTCATTTTGGTTTTTCCCAC[CG]TAATATGTTGCTTCTGGTGAACCAGTGACTATTTAATGAATCAGCGAGTCAAACAAGTAC	37	2	9511523	CTCGCTGATTCATTAAATAGTCACTGGTTCACCAGAAGCAACATATTACG	2	9428974	F	rs74651263				ASAP2;ASAP2	NM_001135191;NM_003887	Body;Body	chr2:9514723-9514995	Shelf			TRUE		2:9510922-9512424	Unclassified_Cell_type_specific	TRUE	47_EnhA5	EnhA
cg19596804	cg19596804	70683405	AAAAACAAATTAAAAATACCTTAATCATATTTAATTCCATAAAACCACTC			II			TTCCAGTAAGAAACGTCTTATGAAAATGTGACATTAAAAATGAATGCTGGAAAGTAATTT[CG]AGTGGTCCCATGGAACCAAATATGATTAAGGCATTTTCAATCTGTCCTCCGTGGCATTTC	37	1	238540640	CGAGTGGTCCCATGGAACCAAATATGATTAAGGCATTTTCAATCTGTCCT	1	236607263	F									Open_Sea			TRUE					60_EnhA18	EnhA
cg19636224	cg19636224	48739324	AAATAACTTAAATTAAACTACACTAACAAAAACCTCAAAACTTCAATAAC			II			TGTATTGACATAGATAGCTTGGATTAGGCTGCACTAACAAAAACCTCAAGACTTCAGTGG[CG]TAACAGAACAAAACTTGACTTCTCATTCATGTGACGTGTCCAGCATGAGTGTACAGGAAA	37	1	44176844	CGCCACTGAAGTCTTGAGGTTTTTGTTAGTGCAGCCTAATCCAAGCTATC	1	43949431	R					ST3GAL3;ST3GAL3;ST3GAL3;ST3GAL3;ST3GAL3;ST3GAL3;ST3GAL3;ST3GAL3;ST3GAL3;ST3GAL3	NM_174965;NM_174971;NM_174968;NM_174964;NM_174966;NM_174970;NM_174969;NM_174963;NM_006279;NM_174967	5'UTR;5'UTR;5'UTR;5'UTR;5'UTR;5'UTR;5'UTR;5'UTR;5'UTR;5'UTR	chr1:44172668-44173763	Shelf								70_TxEnh8	TxEnh
cg19637591	cg19637591	22777448	ACTACRAAAACAATACCRCCATAAAAACACCTAAAAACAAAATACATTTC			II			ACTCTTACACTAAGTACACTCTAGAGGAATTTATAATATGCTTTAGGAAGCTTCATGTGT[CG]AAATGCATTTTGTTTTCAGGTGTTCCCATGGCGGTACTGTTTCCGCAGTTTTAAGTAGTT	37	13	58227960	CTGCGGAAACAGTACCGCCATGGGAACACCTGAAAACAAAATGCATTTCG	13	57125961	F					PCDH17	NM_001040429	Body		Open_Sea			TRUE					42_EnhWk8	EnhWk
cg19651184	cg19651184	21804510	ATAACAATAAATATAAACATAAACTCATATTCAAAAATTTAAAACTCACC			II			CACTCCATGAGGTAGCAATGAATATAAACATGAGCTCATGTTCAGGAATTTAAGACTCAC[CG]TGTTTTCTTTCGTTTTGTTTAATCTGTCTTGCATTTCTCCTCTTTGCAAACTTGTGGGTT	37	4	77491762	CGGTGAGTCTTAAATTCCTGAACATGAGCTCATGTTTATATTCATTGCTA	4	77710786	R					SHROOM3	NM_020859	Body		Open_Sea			TRUE					46_EnhA4	EnhA
cg19696701	cg19696701	15763370	AAAAATAAATTTCCCATAAATAATTTTACACCAAAAATCCTCTAAATACC			II			GATTGGATCGTGGGGGTGGATTTCCCATAAGTGGTTTTGCACCAGGAATCCTCTGGGTGC[CG]TACTCCCAATAGTGAGGGAGTTCTCTTGAGATGTGGTCATTTAAAAGTGTGTGGCACCTC	37	7	4351779	CGGCACCCAGAGGATTCCTGGTGCAAAACCACTTATGGGAAATCCACCCC	7	4318305	R								chr7:4347707-4348017	Shelf								15_HET7	HET
cg19729536	cg19729536	11602401	CAATTTTCAACTTTTATTAAAAACTTTATTAATAAATTTCTCCCCTATTC			II			AGGATCAAAATCAATTTTCAACTTTTATTGAAAGCTTTGTTAATAAGTTTCTCCCCTGTT[CG]TCACAGTTATGAAAAACCTTTAATATTTTTGTTGCATGGGAATAAAGCTAGGAAGGATGT	37	3	60288717	AATTTTCAACTTTTATTGAAAGCTTTGTTAATAAGTTTCTCCCCTGTTCG	3	60263757	R					FHIT;FHIT	NM_001166243;NM_002012	Body;Body		Open_Sea			TRUE					39_EnhWk5	EnhWk
cg19801646	cg19801646	35786365	TTTATCCCAAACCACCTCCTTTACCCACTTATCCTAAAAATATAAATCTC			II			CAAAATACTGCTTTGTCCCAGACCACCTCCTTTACCCACTTGTCCTAAAAATATAAGTCT[CG]TCTTTACTATTTTCCACTGAGTATATCCTAACCAAATCCTTGTGGCTCCCCATCTGCAAG	37	13	77042327	CGAGACTTATATTTTTAGGACAAGTGGGTAAAGGAGGTGGTCTGGGACAA	13	75940328	R									Open_Sea			TRUE		13:77042312-77042426	Unclassified_Cell_type_specific		42_EnhWk8	EnhWk
cg19825483	cg19825483	18680307	AAAAAATTACAACATTTCCAACTTCAATCTATTACAAACACAATTAAACC			II			GAGTGTATGGATGAAGTCGTCTTCAGCACAACAGCTTATTATAACTTTTTAAAATCAGAA[CG]GTTTAATTGTGCCTGTAACAGATTGAAGTTGGAAATGCTGTAATTTCCTAGTGGCTAGTA	37	1	237831370	CGGTTTAATTGTGCCTGTAACAGATTGAAGTTGGAAATGCTGTAATTTCC	1	235897993	F	rs56090696				RYR2	NM_001035	Body		Open_Sea		RDMR						4_Quies1	Quies
cg19856444	cg19856444	51764374	CTTTATTACTAACCCACAATCATTTACCAACTCATCTCTAAACCAAAATC			II			AATCCCAGTACCTTTGTTACTAGCCCACAGTCATTTACCAGCTCATCTCTGGGCCAGGAT[CG]GACATGAGATGCTGTTAACATTTTACATGCCTTAAGCCATCAACAGAAAGATAATTTTTT	37	10	18241116	TTTGTTACTAGCCCACAGTCATTTACCAGCTCATCTCTGGGCCAGGATCG	10	18281122	R				TRUE	SLC39A12;SLC39A12	NM_001145195;NM_152725	5'UTR;5'UTR		Open_Sea								46_EnhA4	EnhA
cg19871597	cg19871597	10621325	ACTCTATCTATTACTTAAACTCACCTTCCCTTCTTTTACTAAAAAAAATC			II			GCTGAGTTAAGGCAGGCCACTAAACACATGATCAAATTAGAGGGGTCAGCATTTATGACT[CG]ACTTTCTTTAGCAAAAGAAGGGAAGGTGAGCCCAAGCAATAGACAGAGCTTGATGAATGA	37	13	59592287	CTCTGTCTATTGCTTGGGCTCACCTTCCCTTCTTTTGCTAAAGAAAGTCG	13	58490288	F									Open_Sea			TRUE					9_HET1	HET
cg19925780	cg19925780	48697301	CTACTTTTCTTCCCCATCCACTCATCTAACATTACTATTCATCCTATTTC			II			CTTCCAAGCCTCTGCTTTTCTTCCCCATCCACTCATCTGACATTGCTATTCATCCTATTT[CG]TATTTCTTTTATAGCACTGACTAATTCAACTATAATGGTTTCTCTGAGTGTTTCCTAAAC	37	1	101509557	CGAAATAGGATGAATAGCAATGTCAGATGAGTGGATGGGGAAGAAAAGCA	1	101282145	R									Open_Sea			TRUE					47_EnhA5	EnhA
cg19949932	cg19949932	62616412	ATCAAATTTCATTATTAAAATACTCTTTTATTTTTAACCTATACTATCAC			II			ACAGAGGACTAATCAAATTTCATTGTTAAGATACTCTTTTGTTTTTAACCTGTACTATCA[CG]GTTTAAGGCCATTTTTTTTTCAGTTGACTCATGGAAAGCATCTATTTAGCCATCTTAAAC	37	11	30531731	TCAAATTTCATTGTTAAGATACTCTTTTGTTTTTAACCTGTACTATCACG	11	30488307	R					MPPED2;MPPED2	NM_001145399;NM_001584	Body;Body		Open_Sea			TRUE					6_Quies3	Quies
cg19958593	cg19958593	45670346	CATTCTCTATTATAATTAATAAATTCACTAATTCACCAAATCTCTAAAAC			II			GCTTCTGAAGGGGTAAGACTTAGAAAGAAGAAAGTAGTGTTATATGACTCTGAGGTTTCA[CG]TCTTAGAGATTTGGTGAATCAGTGAACTCATTAACTATAACAGAGAATGAATATGTAAGA	37	14	87265617	ATTCTCTGTTATAGTTAATGAGTTCACTGATTCACCAAATCTCTAAGACG	14	86335370	F									Open_Sea			TRUE					47_EnhA5	EnhA
cg19961980	cg19961980	13648302	ATCTTTCTCTTCCRTAACTTCTCAACAACATTAACATTCTAAACACTTCC			II			GGTAATACTTTATCTTTCTCTTCCGTGGCTTCTCAGCAGCATTGGCATTCTGAGCACTTC[CG]CCTTTGTGAATCATTGTTTACCTTGGGCTTCCCCGTCTTCCTTACCTATCTGTCTGCTTC	37	7	55063854	TCTTTCTCTTCCGTGGCTTCTCAGCAGCATTGGCATTCTGAGCACTTCCG	7	55031348	R									Open_Sea			TRUE				TRUE	46_EnhA4	EnhA
cg19963231	cg19963231	19613426	TTTAATAAAAATATCCCAACTTAAAAATCACTTCACATACATTAACATTC			II			TCATTCTAACATTTAATGAGGATGTCCCAGCTTAGAAATCACTTCACATGCATTAACATT[CG]ACTCATTACAATATTGTAAGGTGGATAGAACTGACGTTTTATGTTACTTTTTAACAAAGC	37	3	97151261	TTAATGAGGATGTCCCAGCTTAGAAATCACTTCACATGCATTAACATTCG	3	98633951	R					EPHA6	NM_001080448	Body		Open_Sea			TRUE					42_EnhWk8	EnhWk
cg19989498	cg19989498	29671504	AACTAATTACCACACTATAACCAAAATAAAATTTTTCAAAATTCAAATTC			II			CATTGGCAAGACAGTGAAAGCATTTGCAGATATTCAGCATGAGAGAGAGAAAAAGAAAAG[CG]AATTTGAATTTTGAAAAATTTTACTCTGGTCACAGTGTGGCAACCAGCTTGGTGAGGAGC	37	10	87336967	GCTGGTTGCCACACTGTGACCAGAGTAAAATTTTTCAAAATTCAAATTCG	10	87326947	F	rs12573477								Open_Sea								5_Quies2	Quies
cg20043679	cg20043679	63701444	CAAACCTAACATTTACTTTTTCTCTTAAACTTACCTAAAAAAAACTATCC			II			CCCCATCTGCCTCCCAAAGCATATTCCCCTCTTCTCTTTACCTTCCCACAGATGACACTT[CG]GACAGCTCTTTTCAGGTAAGTCCAAGAGAAAAAGTAAATGCTAGGCCTGGTGAAGTAATT	37	2	84517321	CGGACAGCTCTTTTCAGGTAAGTCCAAGAGAAAAAGTAAATGCTAGGCCT	2	84370832	F					LOC388965	NR_003663	TSS1500	chr2:84517714-84517951	Shore								29_Acet3	Acet
cg20121012	cg20121012	47653455	TTACRTTTATAATACAAATACATACAAATAAACTCATCATCCATCATCTC			II			CCAAGTTTTATTTGCGTTTGTAATACAGATGCATACAAGTGGACTCATCATCCATCATCT[CG]TCTGAGCTAACCACCATGACATCATTACCAATCCCCAGATACCAAGGCCAGATCTTCTAG	37	12	93516072	TGCGTTTGTAATACAGATGCATACAAGTGGACTCATCATCCATCATCTCG	12	92040203	R									Open_Sea			TRUE					46_EnhA4	EnhA
cg20154816	cg20154816	34733311	AATATAACCRAAAAATTCACACTAACTATAACCAAACTACTCTAAAAAAC			II			CACCCAACCTCTGGTACATCTGTGTCCTCAACAGGGAAACAAGGACAACTAACCTATCTG[CG]TCTTCTAGAGTAGTCTGGTCACAGCTAGTGTGAACCCCCCGGTCACACTGTTAGTGGCAA	37	21	44412511	GTGTGACCGGGGGGTTCACACTAGCTGTGACCAGACTACTCTAGAAGACG	21	43285580	F					PKNOX1	NM_004571	5'UTR		Open_Sea			TRUE				TRUE	43_EnhA1	EnhA
cg20159490	cg20159490	72629361	CAAATATTCTATTTAAACTCTTCTTACTAATTTCCAATAACTTATAACCC			II			TTAAAACTTTTCAAATATTCTGTTTGAACTCTTCTTACTGATTTCCAGTGGCTTGTAACC[CG]GATGAGCAAGTACTCACATCTACTGTTTCCCAAGAAAAGTATTTTATCCTTAGATTTTGG	37	6	66493769	CGGGTTACAAGCCACTGGAAATCAGTAAGAAGAGTTCAAACAGAATATTT	6	66550490	R								chr6:66497675-66498033	Shelf								4_Quies1	Quies
cg20211134	cg20211134	24807340	TAAACATATAACCCCAACCAAACTAAAAACAACAACTAAAACTAAAAATC			II			CATTGCATTTATAGGCATATGGCCCCAACCAGGCTAAGAGCAACAACTAGGGCTGGGGGT[CG]GGAGTGTGGATTACTTCATTCTTTATCACTATTTTCTGGTTACTTATACAGTGCCTACCA	37	8	138979023	AGGCATATGGCCCCAACCAGGCTAAGAGCAACAACTAGGGCTGGGGGTCG	8	139048205	R									Open_Sea			TRUE					42_EnhWk8	EnhWk
cg20220755	cg20220755	26606395	ACCTAACRTTCTAACTACTAACTCTCTATATTATTACCAACACCTCCTTC			II			TGTGTGTGGATACCTGGCGTTCTGGCTGCTGACTCTCTGTGTTGTTGCCAACACCTCCTT[CG]TCTTCATTCTCCCCTGGCCTTTCAAACCCTTCTCTGCTGCTCAGGGTTGTGAGATGTGGA	37	7	142012034	CCTGGCGTTCTGGCTGCTGACTCTCTGTGTTGTTGCCAACACCTCCTTCG	7	141658529	R									Open_Sea								49_EnhA7	EnhA
cg20316883	cg20316883	44761452	CTCCCATAACATATTAAACATCTATATACTAACAATTCACAAATCTCCCC			II			AAGCAACCAAATATTATGCAGGCATTCAGACACTTGATTCTAAGGTTTGGAAAGATGGAA[CG]GGGAGACTTGTGAATTGTCAGTACATAGATGCCCAATATGCCATGGGAGCATATGATACC	37	8	138493473	CGGGGAGACTTGTGAATTGTCAGTACATAGATGCCCAATATGCCATGGGA	8	138562655	F									Open_Sea		DMR						5_Quies2	Quies
cg20342458	cg20342458	50668490	AACTTTATCTACATTTAATAAAACAACTCRAATTTACAATATAATTCCTC			II			AAGAAATAGAGGCTTGAAGGGTCCTGCAGGGTAGTCGTGACAAGGTATGGGAGGATGAGG[CG]AGGAACCACACTGCAAACCCGAGTTGTCTTATTAAATGCAGATAAAGTCTGTTAGAATAA	37	2	52695221	ACTTTATCTGCATTTAATAAGACAACTCGGGTTTGCAGTGTGGTTCCTCG	2	52548725	F									Open_Sea			TRUE					42_EnhWk8	EnhWk
cg20346503	cg20346503	50733464	CACAATAACAAAACTATCCAACTTAAACAAACCACAATTAACCRATCCTC			II			TGGCCATGGAGCACAGTGGCAGGGCTGTCCAGCTTGGACAAGCCACAGTTGGCCGATCCT[CG]ACTCTTACGCACTGCTCTGTACAAAGAAATATGTAGATACATAAATTAAAATGAAGCTGT	37	2	128994402	CGAGGATCGGCCAACTGTGGCTTGTCCAAGCTGGACAGCCCTGCCACTGT	2	128710872	R								chr2:128990509-128991325	Shelf			TRUE				TRUE	44_EnhA2	EnhA
cg20436206	cg20436206	14705406	AACCTAAATTTAAACACAATTAATTTACCTCCAAAACCAATATATAAATC			II			GTAAAACATAAAGCCTGGATTTGAACACAATTAGTTTGCCTCCAGAGCCAGTGTGTAAGT[CG]CTATACAATACTGACAGCTGACTGCATGTGAGTCATCTCAGCTCCTCCAAAGTGTGGCCA	37	5	146910671	GCCTGGATTTGAACACAATTAGTTTGCCTCCAGAGCCAGTGTGTAAGTCG	5	146890864	R									Open_Sea			TRUE				TRUE	47_EnhA5	EnhA
cg20449379	cg20449379	74798386	CCTTCACCATATAAATTTACATAAACAACACRATCAACAAACAATAAAAC			II			CATTAGAACAGCCTTCACCATGTGGGTTTACATGGACAGCACGGTCAGCAGACAGTGAGA[CG]GGCGCTTGTCCACTCGTCTGACACCGTGGGGCCATAGGAGGCAGCGACTGAGAAGGTCAG	37	8	968983	CTTCACCATGTGGGTTTACATGGACAGCACGGTCAGCAGACAGTGAGACG	8	956390	R			TRUE					chr8:966997-967198	Shore		RDMR						10_HET2	HET
cg20469003	cg20469003	59735428	ATCATAAATCAACATATAAACAACACAAAACAAAACCTAATATAAAAAAC			II			CCTAACCTAGGATCATGAGTCAGCATATGGACAACACAGAACAAGGCCTGGTGTGGGGAA[CG]ATATTGTAAGTCTTGGTCATCTCACTTGTTTCCCTTACAGCATCATTCTATTCTGTTCTC	37	11	103403056	CGTTCCCCACACCAGGCCTTGTTCTGTGTTGTCCATATGCTGACTCATGA	11	102908266	R									Open_Sea			TRUE					46_EnhA4	EnhA
cg20541752	cg20541752	52739444	TAATCAATACAACAAACTTTACATCTCCTTTTTCTTAAAATACTTTTCTC			II			CAATTTAACCCTGGTCAATGCAGCAAACTTTGCATCTCCTTTTTCTTGAAGTGCTTTTCT[CG]CTTTTCATATCTTGCAAATTGTGAAAAAAGAAATGAAACTGAAAAAAAAAAAAATAGAAA	37	13	54821786	GGTCAATGCAGCAAACTTTGCATCTCCTTTTTCTTGAAGTGCTTTTCTCG	13	53719787	R									Open_Sea			TRUE					42_EnhWk8	EnhWk
cg20566970	cg20566970	61617331	CTAACTCACCTCCACTACTAAACRTATTTCCAAAACTAATCCACACCTTC			II			AGCAGGGCTGCCTGGCTCACCTCCACTACTGGACGTGTTTCCAGGGCTAGTCCACACCTT[CG]CCAAGCACCCTCCTCCAAAATATTAGGATAAAGAGACACTCTTTGAAACTTGAAAAAAAG	37	3	137321245	TGGCTCACCTCCACTACTGGACGTGTTTCCAGGGCTAGTCCACACCTTCG	3	138803935	R									Open_Sea			TRUE					42_EnhWk8	EnhWk
cg20567355	cg20567355	22618424	AAAATCAACAAACTATTTACAAACAATAAACCAAATCCAAACTACAACTC			II			AAAGTACAATAGGAGTCAGCAAACTGTTTACAGACAGTAGGCCAAGTCCAGACTACAGCT[CG]TAAACAGAGTGTTTTTGTAAATAAAATGTTACTGGAACACCCTCAAGCCCGTTCATTTTC	37	8	52754434	CGAGCTGTAGTCTGGACTTGGCCTACTGTCTGTAAACAGTTTGCTGACTC	8	52916987	R					PCMTD1	NM_052937	Body		Open_Sea			TRUE					46_EnhA4	EnhA
cg20578258	cg20578258	65794482	TTACTTTCCAAACAACATTCTATCCTTACCTTAAATAACCTACAAAAAAC			II			GTTTAAAGTTTTGTCTTGGGTCAGATTTTTGGGAAATTTCAAATGAGCAGTTAGCACCCA[CG]CTTTTTGCAGGCCATCCAAGGCAAGGACAGAATGCTGTCTGGAAAGCAAGCTCTGCTTTT	37	10	97732488	CGCTTTTTGCAGGCCATCCAAGGCAAGGACAGAATGCTGTCTGGAAAGCA	10	97722478	F									Open_Sea								23_ReprPC6	Repr
cg20668718	cg20668718	16738324	TACCACCTACTAATACTTTCTTTCTTTTCTTTTCTTTCTTCAAAAAATTC			II			ACCTTTTCTTCTAAGTCTTTTATTTGTCTTTTCTGGATGTCTGTTTTATCTTCTAAGTCA[CG]AATTCTCTGAAGAAAGAAAAGAAAAGAAAGAAAGCATCAGTAGGTGGTAAGTTGTGCGGA	37	5	146991927	ACCACCTACTGATGCTTTCTTTCTTTTCTTTTCTTTCTTCAGAGAATTCG	5	146972120	F					JAKMIP2	NM_014790	Body		Open_Sea			TRUE					71_TxWk1	TxWk
cg20675173	cg20675173	37665356	AAATAACATACTAAATACTTTAACATTTTCTCCCTTAAACCAACACCTTC			II			TTTGAAATAGCAGATAACATACTAAGTACTTTGGCATTTTCTCCCTTAAGCCAACACCTT[CG]CTTCTTGTACATGTTGTATCTATTAAGAAATAGGGGCTCAAAGATGTGCTGCACAACTGA	37	3	43795541	GATAACATACTAAGTACTTTGGCATTTTCTCCCTTAAGCCAACACCTTCG	3	43770545	R									Open_Sea			TRUE					46_EnhA4	EnhA
cg20695611	cg20695611	70661373	AAACCATATAACTAAATAAAAATACRCTAACACATAACAAACCAAAAATC			II			TTTAACCACAATTATGCTTGAATATTTTCTGAATGAATGAATAAAGGTCCCTGGGTAGTC[CG]ATCCCTGGCCTGTCATGTGCTAGCGTATTTTTATTTAGTTATATGGTTTGGACTAACCAC	37	17	35853648	AACCATATAACTAAATAAAAATACGCTAGCACATGACAGGCCAGGGATCG	17	32927761	F					DUSP14	NM_007026	5'UTR	chr17:35849290-35850483	Shelf							TRUE	47_EnhA5	EnhA
cg20724168	cg20724168	71718332	TCTAATACCTACAAACCAAAAAAAATAAATATTCCAAATCACACAAAACA	74721333	TCTAATACCTACAAACCGAAAAAAATAAATATTCCAAATCACACAAAACG	I	A	Red	ATCATCCAGTGTGTGGGAAGTCCAAATGGAGCACAGAGGCGGAGAAGGGGCGAAGTTACT[CG]CCCTGTGTGATCTGGAACATCCATCCTCTCCGGCCTGCAGGCATCAGAGCTCCTGGGCCG	37	12	130591337	CGCCCTGTGTGATCTGGAACATCCATCCTCTCCGGCCTGCAGGCATCAGA	12	129157290	F									Open_Sea				12:129157269-129157354				10_HET2	HET
cg20741319	cg20741319	29732370	CAAAAATTCTACTTATTCCCTAAAAAAACAAACTCTTTAAATCTTAAACC			II			GGCTTTTGTACCAAGGGTTCTGCTTGTTCCCTGAGGAAGCAGGCTCTTTGAATCTTGGAC[CG]CATTTAAAATAAATCTCCAGCAGAACTCAAATTCACTTAGCAAATGATAGCTTATTCTGA	37	3	55511693	CGGTCCAAGATTCAAAGAGCCTGCTTCCTCAGGGAACAAGCAGAACCCTT	3	55486733	R					WNT5A	NM_003392	Body	chr3:55515152-55515613	Shelf								91_BivProm4	BivProm
cg20773521	cg20773521	17724327	ACCCAAAAAATACACACAATAAAAACCAAACRAATCCAAACTAATTCTCC			II			CAAAATGAGGTGCCCAGAAAATACACACAATAAAAGCCAAACGGGTCCAGGCTGGTTCTC[CG]ATGCCTCACCATCCCTGAGTCATATCTGGGGTCAAGAGGAGGGAGGATTTGCAGAGGTTT	37	1	93374979	CGGAGAACCAGCCTGGACCCGTTTGGCTTTTATTGTGTGTATTTTCTGGG	1	93147567	R					FAM69A	NM_001006605	Body		Open_Sea			TRUE				TRUE	47_EnhA5	EnhA
cg20825022	cg20825022	48804470	TACTTCCAAAATATTATATAACTAATACATTCTTAAACCCTTTCTCCTAC			II			TAGTGACAGTGTACTTCCAAAATATTATGTAACTGGTACATTCTTGAACCCTTTCTCCTA[CG]ACCATTAAAGACTTAGAATCATGGATTCTTAAATTTGGGAACCAACTACAGGGCATATTT	37	2	124920645	ACTTCCAAAATATTATGTAACTGGTACATTCTTGAACCCTTTCTCCTACG	2	124637115	R					CNTNAP5	NM_130773	Body		Open_Sea			TRUE					42_EnhWk8	EnhWk
cg20856834	cg20856834	12667362	AATTTTTATAACTCTCAAAAACTCAATCACTTCTTCTACRATATCAAACC			II			TGTGACAATGGAAAGAAGCCATTGATTGAGTAATGTGTCACTACAGGCCAATTCTAAGAG[CG]GCTTGACATCGTAGAAGAAGTGATTGAGTTTCTGAGAGCCACAAAAACTCAGGTGTGCAG	37	6	29342522	CGGCTTGACATCGTAGAAGAAGTGATTGAGTTTCTGAGAGCCACAAAAAC	6	29450501	F				TRUE	OR12D3	NM_030959	1stExon		Open_Sea								10_HET2	HET
cg20901170	cg20901170	33612393	TAAAAAACCAAAAAATAATTCAATAATTATAACTCCTATAAAAACTTCCC			II			CAAGCTGAATGCAGGCCTCACCTCCCCACTGTGTTGCTTCCGTGGGCTACTCAGAGTCAC[CG]GGAAGTTCCCACAGGAGTCATAATCACTGAATCACTCTCTGGCTTTCTAGTTAATGTTTT	37	7	43919306	CGGGAAGTTCCCACAGGAGTCATAATCACTGAATCACTCTCTGGCTTTCT	7	43885831	F					URGCP;URGCP;URGCP	NM_001077664;NM_001077663;NM_017920	Body;Body;Body		Open_Sea			TRUE					70_TxEnh8	TxEnh
cg20908131	cg20908131	51636445	CACTACATAAAACTTCATATACACTTAATTTAACCTCTTAAAAAACTTTC			II			GTCCATTCCCTCACTGCATGAGGCTTCATGTACACTTGGTTTGGCCTCTTAGGGAACTTT[CG]ACTGCCAATCTCAAGCAAAGGACCAGACAAGATTCTGTATCAGTGAAACTGTCCCTTAGA	37	14	98419775	ACTGCATGAGGCTTCATGTACACTTGGTTTGGCCTCTTAGGGAACTTTCG	14	97489528	R			TRUE		C14orf64	NR_015430	Body		Open_Sea								10_HET2	HET
cg20938708	cg20938708	62768415	AAATATAACTCACTAAAACCCCATAAACTCTAAAACTATTTCCCCTAATC			II			CAAGTTAACTCAGATGTGACTCACTGGGGCCCCATGGACTCTAGAGCTGTTTCCCCTGAT[CG]TCATAGGTGAAAGATAATAATTCTGGCTGTCTTCCCTTAAGTCCAGGGTTTTAATACCTG	37	17	73679983	GATGTGACTCACTGGGGCCCCATGGACTCTAGAGCTGTTTCCCCTGATCG	17	71191578	R					SAP30BP	NM_013260	Body		Open_Sea			TRUE					45_EnhA3	EnhA
cg20963030	cg20963030	14604454	TAATACAATATTCTACAATTTAACCRTATCTATAATTCTAAACCACACTC			II			GAATGCTTAAGTCCCTGTTCCTTTACTTCCCTTCACTCAGAGTGCTCTGGCTTCTAGGGA[CG]AGTGTGGTCTAGAATCACAGATACGGTTAAATTGCAGAATATTGCACTAGTGGGTAACTG	37	5	160280315	AGTGCAATATTCTGCAATTTAACCGTATCTGTGATTCTAGACCACACTCG	5	160212893	F	rs4921346				ATP10B	NM_025153	TSS1500		Open_Sea								48_EnhA6	EnhA
cg20972294	cg20972294	48606357	ATTAACCAAAAAATACCATATTACCCTTCACAAACTCATTCTAATAATTC			II			AAAAAAGCAATATTGACCAAGAAATACCATATTACCCTTCACAGACTCATTCTGATAGTT[CG]TTCTTCACCCATATTTATTCAAAAGACCTAAGAATCTAGCTATTTACTATGAGAAACTCA	37	11	133005919	TTGACCAAGAAATACCATATTACCCTTCACAGACTCATTCTGATAGTTCG	11	132511129	R					OPCML	NM_001012393	Body		Open_Sea			TRUE					42_EnhWk8	EnhWk
cg20998127	cg20998127	10738358	TCCAAAATACCTACTCCTACAACATTCTATAAAATTCAAAACACCATCCC			II			ATCTGTGGGATTCCAGGATGCCTGCTCCTGCAGCATTCTGTGGGATTCAGGGCACCATCC[CG]TGGATTCCAGGATAATTGCTCCTGAACCCTTCCATGGCATTCTGGGAGGCCACTTGGCCT	37	7	158859224	CGGGATGGTGCCCTGAATCCCACAGAATGCTGCAGGAGCAGGCATCCTGG	7	158551985	R					VIPR2	NM_003382	Body	chr7:158856817-158857209	Shelf							TRUE	10_HET2	HET
cg21033632	cg21033632	48637404	CAAAAATATCCCTAACCCTTTACAACACTTCTAAATCATTATAATTACTC			II			ATCTCATTAGTTCTCATAATGTAAGAGGGATGGAGGCCTTCAAATTAAACACAGGTGTCC[CG]AGTAACCACAATGATTCAGAAGTGTTGCAAAGGGTCAGGGACACCTCTGTCTTTTTATTC	37	5	64486421	AGAGGTGTCCCTGACCCTTTGCAACACTTCTGAATCATTGTGGTTACTCG	5	64522177	F					ADAMTS6	NM_197941	Body		Open_Sea			TRUE		5:64486271-64486558	Unclassified_Cell_type_specific		46_EnhA4	EnhA
cg21073826	cg21073826	58604332	ATAAATATCACTAAACCCTCTCCATACTAACTTATAAAACAATAAAATAC			II			AGCTCCTATCTATGAATATCACTAAACCCTCTCCATGCTAACTTATAGGACAATGAGGTA[CG]TAAGAATTTGTCTGAAATAGCTGGTTCCCAAGGGGAAGTCCATGGATAGACAGGCTCAGG	37	7	144273837	CGTACCTCATTGTCCTATAAGTTAGCATGGAGAGGGTTTAGTGATATTCA	7	143904770	R					TPK1;TPK1	NM_022445;NM_001042482	Body;Body		Open_Sea			TRUE					42_EnhWk8	EnhWk
cg21078966	cg21078966	11707301	ACCTTTCTATAAAAATACAATATAAACAACTTCAATAAAACATATCTACC			II			AGTGCCAGAGAGCCTTTCTATAGGAATACAATGTGAGCAGCTTCAGTGGGGCATATCTGC[CG]ACCAGCCTGGGGTTAGAGCTGAGCACTACCTGAGTGAGTGGCAAGTTGACTGTAACAAGA	37	18	68699782	CGGCAGATATGCCCCACTGAAGCTGCTCACATTGTATTCCTATAGAAAGG	18	66850762	R									Open_Sea		RDMR						14_HET6	HET
cg21079719	cg21079719	63758312	ATCAACAAATTCAAAACCTCCTAATATATCATATAATCACTATACACTCC			II			GAGTCATTCTTTTGTTGAGTCCAGGAAATTAAAGAGAACATTATTCGTGTGCTGAAAATG[CG]GAGTGCATAGTGACTACATGATACATCAGGAGGCTTTGAATTTGTTGATGTGAAGGTAGC	37	15	98568785	CGGAGTGCATAGTGACTACATGATACATCAGGAGGCTTTGAATTTGTTGA	15	96386217	F	rs4076602								Open_Sea			TRUE					47_EnhA5	EnhA
cg21175685	cg21175685	33757409	AACCACRAACCAACTAAACRTTAACTCATCATAAATAAATCAAAATAAAC			II			GTTCAGCCCTGTGAGCCCCCAGTTGCTTCACATGTAGTATGTGACTCATGGATAAGGCCA[CG]TTCACCCTGATTCATCTATGATGAGCTAACGCCTAGCTGGCTCGTGGTTGGACCTTAGAA	37	3	99378032	ACCACGAGCCAGCTAGGCGTTAGCTCATCATAGATGAATCAGGGTGAACG	3	100860722	F	rs62281832				COL8A1;MIR548G;COL8A1	NM_001850;NR_031662;NM_020351	5'UTR;Body;5'UTR		Open_Sea			TRUE				TRUE	33_Acet7	Acet
cg21187920	cg21187920	12657389	TCAATTCCTTCTAAAAACTTCAAAAAAAAATCATTACCTAACTCATAACC			II			GTTAAAGGGGCTCAGTTCCTTCTAAAGGCTTCAGGAGAGAATCATTGCCTGGCTCATGGC[CG]ATTCCTTCAACTGCAGCTTCTTGCTTCTATCCCCACATCTCCTACTATGGTTATTCTACT	37	8	112612368	CGGCCATGAGCCAGGCAATGATTCTCTCCTGAAGCCTTTAGAAGGAACTG	8	112681544	R									Open_Sea			TRUE					4_Quies1	Quies
cg21189224	cg21189224	61793469	AAAAACCAAACACTCAAAAACATATACACCAACCTTAAAAATACTATCCA	25636377	AAAAACCGAACGCTCGAAAACGTATACGCCAACCTTAAAAATACTATCCG	I	A	Red	GAAGCCACCCTCAGGGGCCGAGCGCTCGGGGGCGTGTACGCCAGCCTTGGGGGTGCTATC[CG]GACACCAACAATGTCACTGCTGCTGCCAGCCTCAGTTTCTCCATCTGTGAAGGGCGCATG	37	9	92277515	AGGGGCCGAGCGCTCGGGGGCGTGTACGCCAGCCTTGGGGGTGCTATCCG	9	91467335	R					LOC100129066	NR_024280	Body		Open_Sea			TRUE	9:91467297-91467554				92_PromF1	Prom
cg21207450	cg21207450	22631386	CCTTCATAATACTTCAAAAAACATATAAACAATATACCCTCTAATACATC			II			CTCCAAGAGGCCCTTCATAGTACTTCAAAAGGCATGTAGACAGTGTGCCCTCTGATGCAT[CG]TGACCATAAAAGCAAAACCTGCTGGGCCTCTTGCTACTTGCCACCTCATACTTTTTCAGT	37	15	29570795	CTTCATAGTACTTCAAAAGGCATGTAGACAGTGTGCCCTCTGATGCATCG	15	27358087	R					FAM189A1	NM_015307	Body		Open_Sea			TRUE				TRUE	33_Acet7	Acet
cg21293455	cg21293455	22730319	CAAAATTTTTCCCACACAAAAAAATCATCAAAAAAAAACCTCCTCTTTAC			II			GCCCTGGGACTCAGGATTTTTCCCACACAGGGAGATCATCAGAGAGAAACCTCCTCTTTG[CG]TCAACTACAATCACAGACAACTTTTTCATTATATGACACATAGACATGGTATGCTTGCAG	37	8	37000786	CGCAAAGAGGAGGTTTCTCTCTGATGATCTCCCTGTGTGGGAAAAATCCT	8	37119944	R									Open_Sea			TRUE				TRUE	33_Acet7	Acet
cg21341391	cg21341391	60610355	ATAAATTAACTCTTATACAACTCCTCCTAAAACCAACTTTAACCTTCATC			II			GGTGTGAAGTAAAGGGCAAGGTTTATATTTTGCATAAAAGACAAGAAAAGACAGTTTCCA[CG]ATGAAGGTCAAAGCTGGTCCCAGGAGGAGCTGCACAAGAGCTAATCCATCCAGTGTAAGG	37	17	51832493	TGGATTAGCTCTTGTGCAGCTCCTCCTGGGACCAGCTTTGACCTTCATCG	17	49187492	F								chr17:51834650-51834900	Shelf								5_Quies2	Quies
cg21440776	cg21440776	25778431	AATATAATTCAAATTCTCTTTTATACACATTACACACTCATCCTCCTTAC			II			TTTTTCTAAAAAAAGTCTTTTTGATTAAATGACTCAACTAAAAAAAAAAAAGCTTTAGGA[CG]CAAGGAGGATGAGTGTGCAATGTGTACAAAAGAGAACCTGAATCACATCCAGATCTGGAA	37	12	6658378	CGCAAGGAGGATGAGTGTGCAATGTGTACAAAAGAGAACCTGAATCACAT	12	6528639	F					IFFO1;IFFO1;IFFO1	NM_080730;NM_080731;NM_001039670	Body;TSS200;Body	chr12:6657727-6657973	Shore			TRUE				TRUE	70_TxEnh8	TxEnh
cg21454600	cg21454600	18697395	ATTTATACCCAAAACAATTAAACTTTATTTTATACCAATACCCTCTCCTC			II			CCAGCAACATCATTTATACCCAGGGCAGTTGAGCTTTGTTTTGTACCAGTGCCCTCTCCT[CG]CCTCACACAGATATGGCTCCACCTGGACTCTTTTCTTTGGCCCACACTCACAAAAGCCTA	37	3	18772063	TTTATACCCAGGGCAGTTGAGCTTTGTTTTGTACCAGTGCCCTCTCCTCG	3	18747067	R									Open_Sea			TRUE					39_EnhWk5	EnhWk
cg21463368	cg21463368	35651475	ATTTCCACAAACAAAAATAACCTAAAATCCTCCACTATCAACTACACACA	27809324	ATTTCCACGAACGAAAATAACCTAAAATCCTCCACTATCAACTACACGCG	I	T	Red	TGCCCGAAGAATAAAAGAAGAAGGGAGGGTGAGGTGGGGGCGGATCAGCTTGAGTCACCA[CG]CGTGTAGCTGACAGTGGAGGACCCCAGGCCACCCCCGCCCGTGGAAATCCATGAGACCGT	37	6	167263025	CGCGTGTAGCTGACAGTGGAGGACCCCAGGCCACCCCCGCCCGTGGAAAT	6	167183015	F		rs80331942			RPS6KA2	NM_001006932	Body		Open_Sea				6:167183015-167183057				41_EnhWk7	EnhWk
cg21490751	cg21490751	19684498	CAAAACTAACATACTAAAAAAACTCCRTATAAACACCAAAATCTAAACTC			II			GTGCTGTCTGTCAAGGCTGGCATACTAGAGAGGCTCCGTGTGGACACCAAGATCTGAGCT[CG]TGAGGTAGGTGGGAGGGGGAGGCATGGTGATTATGGTAAATAGGGGGGCCCAGACAAGAT	37	3	168268421	CGAGCTCAGATCTTGGTGTCCACACGGAGCCTCTCTAGTATGCCAGCCTT	3	169751115	R					MIR551B;C3orf50	NR_030294;NR_021485	TSS1500;Body		Open_Sea								38_EnhWk4	EnhWk
cg21502551	cg21502551	68617325	CAACTACCCTATAAAATAAATTACTATTATCTCCATTTACAAATAAAAAC			II			GGCTCATGCCAAGTGTGAGTTGCTGTCCTTGGGCAAGTTATGTAGCTGTGCTGTGTCCTG[CG]CCCTCACCTGTAAATGGAGATAATAGTAACCTACTTCATAGGGCAGTTGTGAGGATCCAT	37	13	97153748	CGCCCTCACCTGTAAATGGAGATAATAGTAACCTACTTCATAGGGCAGTT	13	95951749	F					HS6ST3	NM_153456	Body		Open_Sea			TRUE					42_EnhWk8	EnhWk
cg21537049	cg21537049	32625309	AAACCTAACTTCRATAACCTAACTATAAAACTTCCTCTCTTCCTAAACCC			II			CTGATAGATGTAAACCTGACTTCGATGGCCTGACTATAAAACTTCCTCTCTTCCTGGACC[CG]CCTGCCTCCTGCCATAGAAACTAAAACTTCTAGGTATTCACTGCTATGGGCTGAACTGTG	37	14	22464528	AACCTGACTTCGATGGCCTGACTATAAAACTTCCTCTCTTCCTGGACCCG	14	21534368	R		rs74554382							Open_Sea								39_EnhWk5	EnhWk
cg21556904	cg21556904	46632327	AATCATCAAAAAACTCACTCACRTCTAACAATAAAACCCTAACTAAAAAC			II			ATGGTAGACAAGGCTTCCATGTGTCATCTCGTGTAAGAAGAATTGTAGGTGTTTTAACCA[CG]TCCCCAGCTAGGGTCTCATTGCCAGACGTGAGTGAGCCTTCTGATGATTATAGCTCCCAG	37	15	79198573	CGTCCCCAGCTAGGGTCTCATTGCCAGACGTGAGTGAGCCTTCTGATGAT	15	76985628	F									Open_Sea			TRUE					70_TxEnh8	TxEnh
cg21568206	cg21568206	47789476	ACATTCTTCACATTATACTCATAAACAAAATCAATATAATTTCTATATAC			II			CGACTGCTGTCAACGTGGTGGAAACCAGTGGAACACAAGGGCCTTGCCCCCACCCCAGAC[CG]CACATAGAAACTACACTGACTTTGTTCATGAGCACAATGTGAAGAATGCAGGAATCCGTC	37	2	120861711	CATTCTTCACATTGTGCTCATGAACAAAGTCAGTGTAGTTTCTATGTGCG	2	120578181	F					EPB41L5	NM_020909	Body		Open_Sea			TRUE					70_TxEnh8	TxEnh
cg21582785	cg21582785	71764507	ATTTTCAAAAAAAATCTATACCCTAAAACAATAAAATTTTCCAAAATATC			II			TCCAGACACGGAAGACAGTGGTTTTAATAGAGTAAACCAAAATGTAGGATTTGCTCTCTC[CG]ATATTCTGGAAAATCCCACTGCTTTAGGGCATAGACTTTTCCTGAAAATAGAAGGCTGTG	37	7	3982778	TTTTCAGGAAAAGTCTATGCCCTAAAGCAGTGGGATTTTCCAGAATATCG	7	3949304	F					SDK1	NM_152744	Body		Open_Sea			TRUE				TRUE	61_EnhA19	EnhA
cg21604970	cg21604970	22740500	TTAATAAATCACTAAATAAAACACAAAAAAATAAACTTAAATCTCTACCC			II			GAGCCCGCTGGAGCCACCTCCCCTCTTGTGTCTTCGGCAGTACATCATCTCCCAGGCCGA[CG]GGCAGAGATTCAAGTTCACCTCCCTGTGTTCCACTTAGTGATTCATCAACCCAGCATCTG	37	1	77505574	CGGGCAGAGATTCAAGTTCACCTCCCTGTGTTCCACTTAGTGATTCATCA	1	77278162	F					ST6GALNAC5	NM_030965	Body		Open_Sea			TRUE				TRUE	46_EnhA4	EnhA
cg21646392	cg21646392	72635404	TAACTTCCAAAAACAAACAAAAACCTCTAAAACTCAAATTTCAATAACTC			II			TGATTTTATAAGAGTGACTCATTCAGAACATTTCGATGTAAGCAGAGGTGGATTTACCAG[CG]AGCTACTGAAACTTGAGCTTCAGAGGCCCTTGTTTGCCCTTGGAAGCCATGGTAGGGGCC	37	3	23710303	GGCTTCCAAGGGCAAACAAGGGCCTCTGAAGCTCAAGTTTCAGTAGCTCG	3	23685307	F									Open_Sea			TRUE		3:23710232-23710449	Unclassified_Cell_type_specific		46_EnhA4	EnhA
cg21664866	cg21664866	10708409	TAATCATAAAATTCTTTATCTCTAACTCAAAAATCTTAAATCTTCCACCC			II			AGTTATGCTGTTAGTCATAAGGTTCTTTGTCTCTGACTCAGGAATCTTGGGTCTTCCACC[CG]TAATGGACAAAGTTATTAACCTGTAAGCAGGGTAATCAAATCCTGATACCAGGTAAGGTA	37	2	24537140	CGGGTGGAAGACCCAAGATTCCTGAGTCAGAGACAAAGAACCTTATGACT	2	24390644	R					ITSN2;ITSN2;ITSN2	NM_019595;NM_006277;NM_147152	Body;Body;Body		Open_Sea					2:24536999-24537357	Unclassified_Cell_type_specific		70_TxEnh8	TxEnh
cg21665905	cg21665905	36634489	CTTTCTATTAACTCATTTAACTCTTCTATTCRCCACTTCTTAACTATTTC			II			ATTGTATTTAACTTTCTATTGGCTCATTTAGCTCTTCTGTTCGCCACTTCTTGGCTGTTT[CG]AACATTAATTTACAAAAGACAGTTTTTCACTAACCATCAAAAGAAGAAAACTTAGAATGA	37	12	82121138	TTTCTATTGGCTCATTTAGCTCTTCTGTTCGCCACTTCTTGGCTGTTTCG	12	80645269	R					PPFIA2	NM_003625	Body		Open_Sea			TRUE					42_EnhWk8	EnhWk
cg21750915	cg21750915	27787467	CCATTACTACCAACCTAACTTAAAAATACCTCAAAAAAAACTACCCTTTC			II			AGCCATCTCTTCCATTGCTGCCAGCCTGACTTGGGGATGCCTCAGGGAAGGCTGCCCTTT[CG]TGCTAGCCATGTAAAGCTTTAAAATTCTGAGGACACAGCTAATATCATTTATCCCTCATT	37	6	32317143	CATTGCTGCCAGCCTGACTTGGGGATGCCTCAGGGAAGGCTGCCCTTTCG	6	32425121	R	rs28732195				C6orf10	NM_006781	Body		Open_Sea								20_ReprPC3	Repr
cg21769093	cg21769093	32794325	CCAAAACATAATATCAATAACCAAAATTAACTTCCTAAAACAAACCTAAC			II			CACAGGTTAGCCCAAAACATAGTGTCAATGACCAAAATTGACTTCCTAAAACAGACCTAA[CG]AGGTAGTAACAGTGGGGTGTGTGAGGATGCATCAGCACACATGATGGGAAAACAGTGCTT	37	7	49819689	CAAAACATAGTGTCAATGACCAAAATTGACTTCCTAAAACAGACCTAACG	7	49790235	R					VWC2	NM_198570	Body	chr7:49813008-49815752	Shelf								28_Acet2	Acet
cg21789085	cg21789085	34652417	TAAACCCAACATAACCACACTAAATTTCTTTTTATTAAAAATAAAAACTC			II			GCCAAGTAGGCTGAGCCCAGCATAACCACACTGGGTTTCTTTTTGTTGAAAGTGGAGGCT[CG]TTTGCCTGTTGCACACCCAGTAACCAATCCCACCAACGTCTTCAGGCTCACTCTGAGCCC	37	8	2024594	CGAGCCTCCACTTTCAACAAAAAGAAACCCAGTGTGGTTATGCTGGGCTC	8	2012001	R					MYOM2	NM_003970	Body		Open_Sea				8:2012001-2012087				37_EnhWk3	EnhWk
cg21908129	cg21908129	67633336	TATAATTCTAAAATCATCTTACTAAATAAAAACCACTTTTATACAACCAC			II			CCTGAAGGGCGCCTGGTGGGATGGTTTGGTTAGTCAGGTGGACCCCACTAAGGCACTGGG[CG]TGGCTGCACAAAAGTGGCCTCCACCCAGCAAGATGATTTCAGAACCACAGTTCAGATGTG	37	14	21272532	GTGGTTCTGAAATCATCTTGCTGGGTGGAGGCCACTTTTGTGCAGCCACG	14	20342372	F					RNASE1;RNASE1;RNASE1	NM_198235;NM_198234;NM_002933	TSS1500;TSS1500;TSS1500		Open_Sea								48_EnhA6	EnhA
cg21919820	cg21919820	20790442	ATTTAAAAACAACACTTCATAAAATAATCTAAATCCTTAATACCCAATTC			II			CCACAACTGTTTGACTTTCAAAGAATGGCTCCTTTCTACTCCTGTAGGAGGAGATCAAGC[CG]AACTGGGCACCAAGGATCTAGATCACCCTATGAAGTGCTGCCCTCAAACACATTCTCTGT	37	7	28081543	TTTGAGGGCAGCACTTCATAGGGTGATCTAGATCCTTGGTGCCCAGTTCG	7	28048068	F					JAZF1	NM_175061	Body		Open_Sea			TRUE					33_Acet7	Acet
cg21945989	cg21945989	46671457	CATTTTTTCTACATTCACAAAACTTAATAACCATAAAAATCCTCATCCTC			II			GTTTAGGAATTTTTTCTTGTGCACATACCTCCCTTGCAAGAGCAAGAGCCACCAGGCAGG[CG]AGGATGAGGACCTTCATGGCTACTAAGTCCTGTGAATGTAGAAAAAATGGAATGGTGGAA	37	4	70826695	ATTTTTTCTACATTCACAGGACTTAGTAGCCATGAAGGTCCTCATCCTCG	4	70861284	F					CSN2	NM_001891	1stExon		Open_Sea								4_Quies1	Quies
cg21961694	cg21961694	72646313	AAACTAACATTACTCTTCTTACCCATTTCAATACAACTATTTTTAATTTC			II			TTGTCATGTATAAACTGACATTACTCTTCTTGCCCATTTCAGTGCAACTGTTTTTGGTTT[CG]TGCTCATCTGGGGCATTACAATGTCTTGTCTCAGTTTTGAAATTCTCATAGAAGTATTTT	37	11	62947565	AACTGACATTACTCTTCTTGCCCATTTCAGTGCAACTGTTTTTGGTTTCG	11	62704141	R					SLC22A25	NM_199352	Body		Open_Sea			TRUE					60_EnhA18	EnhA
cg21983192	cg21983192	65799425	TAACAATTAACATCATTCTCCTTACTCTATTTTACTTTTCCATATAACTC			II			TGGCCTTACGATGGCAATTGGCATCATTCTCCTTGCTCTGTTTTGCTTTTCCATATAGCT[CG]AGCAAAATTCAAAAAGAACTAAATATGCAATATATGTTCATATCTATGGGAAAAATCTAA	37	18	28935651	CGAGCTATATGGAAAAGCAAAACAGAGCAAGGAGAATGATGCCAATTGCC	18	27189649	R					DSG1	NM_001942	3'UTR		Open_Sea								7_Quies4	Quies
cg21986027	cg21986027	26726499	ACAACTAAAAAACAAATATTTAACAAACCAACCACTTCCACCAATACACA	28684396	ACAACTAAAAAACAAATATTTAACAAACCGACCGCTTCCGCCGATACACG	I	T	Red	ATTAAAAAATCAAAGGAATGGAAACTGTTTACCCAAACACGAAAGGGAGGCTTTTATTCA[CG]TGCACCGGCGGAAGCGGCCGGTTTGTTAAACACCTGCCCCTCAGCTGTGGCTGGCCCTTC	37	6	169238138	CGTGCACCGGCGGAAGCGGCCGGTTTGTTAAACACCTGCCCCTCAGCTGT	6	168980063	F	rs12523908								Open_Sea				6:168980063-168980193				24_ReprPC7	Repr
cg22092126	cg22092126	68665424	TTTTTCTCTAACTATAACTAAAATCCAAAAAAATAAACTATTATTTCAAC			II			CATTTGTGCAATTTTTCTCTGACTGTAGCTAAAATCCAAAAAGATAAACTATTATTTCAG[CG]TGTCCTCCAGCAACTCAAGAATAAATAAAATGAAAAGTCCATAAAAAATGAGTAACAGTA	37	2	100371023	CGCTGAAATAATAGTTTATCTTTTTGGATTTTAGCTACAGTCAGAGAAAA	2	99737455	R					AFF3;AFF3	NM_001025108;NM_002285	Body;Body		Open_Sea			TRUE					32_Acet6	Acet
cg22120395	cg22120395	54744336	TATCTATCTACCCTTTCAAACCAAAACTTACAATATAAAAAATAAATAAC			II			AGAAGTCATTATCAGTTGCTTTGGGGAAGAGTTGCAGAAGCTTCATGAAAAGTATCAGGC[CG]TTATTTACTTTTCATACTGCAAGCCTTGGTCTGAAAGGGCAGACAGATAATAATACCTTT	37	4	130699705	ATCTGTCTGCCCTTTCAGACCAAGGCTTGCAGTATGAAAAGTAAATAACG	4	130919155	F									Open_Sea								4_Quies1	Quies
cg22176913	cg22176913	16710413	TACTTCCAACTAAATATCATTAACAATTCTATTCTAAAAAATAATTATTC			II			AGCATTACGAATGCTTCCAGCTGGGTATCATTAGCAGTTCTATTCTGAAGAATAATTATT[CG]TGACCCTTGGTGGACCTAAGGCCTGGCTGAGTGTGGCTCAGATCTGGGGCACAGTGCTTA	37	11	11258914	GCTTCCAGCTGGGTATCATTAGCAGTTCTATTCTGAAGAATAATTATTCG	11	11215490	R	rs12361652								Open_Sea			TRUE					59_EnhA17	EnhA
cg22211564	cg22211564	62808403	AAAACAACCTCCCAAAAACCACAAACAAACAACTCAATAAAAAAATATTC			II			GGTCACCTTCGAGTCAGTCGGCAGCTCCCTGGGCCTCACTCTGAAGAGCCTGCGGGAGCA[CG]AACACTTCCCCACTGAGTTGTCTGTCTGTGGCCTCTGGGAGGCTGTCTCCTTTCTGGCAG	37	3	54988324	AGACAGCCTCCCAGAGGCCACAGACAGACAACTCAGTGGGGAAGTGTTCG	3	54963364	F	rs3796234				CACNA2D3	NM_018398	Body		Open_Sea			TRUE				TRUE	33_Acet7	Acet
cg22268164	cg22268164	44721502	ACCACTACTCRTAACTAAAACTATATTTAATTCAATTCACTAACTATCTC			II			AAGAAGATGTTTTGAGAAGTCAGTGTTTCCGAGAAACTTTAAGCTTCTAAAGATGGAAAA[CG]AGACAGTCAGTGAACTGAACCAAACACAGCTTCAGCCACGAGCAGTGGTGGCCTTAGAAT	37	8	110099750	CGAGACAGTCAGTGAACTGAACCAAACACAGCTTCAGCCACGAGCAGTGG	8	110168926	F	rs5774			TRUE	TRHR	NM_003301	1stExon		Open_Sea								29_Acet3	Acet
cg22311510	cg22311510	55794375	AATTTTTAAAACTCCAAATATATTTAACTTATTTAAATTATTCCAAAAAC			II			TGGAACATTCCTGCAAATGGTTTCAATATATGCAGATGTCTCAATATAGGAATGAAATTA[CG]TCTTTGGAACAACTTAAATAAGTCAAATATACTTGGAGCTTTAAAAATTAAAAGGAGAGA	37	11	60050143	CGTCTTTGGAACAACTTAAATAAGTCAAATATACTTGGAGCTTTAAAAAT	11	59806719	F					MS4A4A;MS4A4A;MS4A4A	NM_148975;NM_024021;NM_024021	Body;1stExon;5'UTR		Open_Sea								53_EnhA11	EnhA
cg22383292	cg22383292	40748356	ATTAAAAACAAACTTTTATACACTCTTTTTAAATTCACTTAAACTACACC			II			TGTTATAAGTAATTAAAAACAAGCTTTTATGCACTCTTTTTAAATTCACTTAAGCTACAC[CG]TAGTATCCTCAAAAAAGGCTTTGAAATTAAGATTACTGTCCACATATTGGATTAGTTATT	37	7	11412105	CGGTGTAGCTTAAGTGAATTTAAAAAGAGTGCATAAAAGCTTGTTTTTAA	7	11378630	R					THSD7A	NM_015204	3'UTR		Open_Sea								6_Quies3	Quies
cg22417613	cg22417613	40673336	TACRTAACCCAAACTAAAAAACCACATCTTTACTAATATACRCAACCCAC			II			CAGAGTCTCGCTACGTAGCCCAGGCTGGAAAACCACATCTTTACTAATGTGCGCAACCCA[CG]TTAACATCCTGTGAGACAGCAATCACATTTATCTCATCTTCATTGTATATCACCAGCACC	37	7	138560796	CGTGGGTTGCGCACATTAGTAAAGATGTGGTTTTCCAGCCTGGGCTACGT	7	138211336	R					KIAA1549;KIAA1549	NM_001164665;NM_020910	Body;Body		Open_Sea			TRUE		7:138560677-138560991	Unclassified_Cell_type_specific		52_EnhA10	EnhA
cg22422251	cg22422251	73660487	ACAACRATACTCTATAATTAAAATCCAATTAAAAAACTACAAAAATCATC			II			TAAAAAGGCCAGCAGCGGTACTCTGTGATTAGAGTCCAATTGAGGAGCTGCAGGAGTCAT[CG]GGCGAGAGCCCAGTCTCAATGAGGCTGTGAGTGGCTTCACAGCTGGCCAGGAAACCTTTC	37	5	112370191	CAGCGGTACTCTGTGATTAGAGTCCAATTGAGGAGCTGCAGGAGTCATCG	5	112398090	R					MCC;MCC	NM_002387;NM_001085377	Body;Body		Open_Sea			TRUE				TRUE	33_Acet7	Acet
cg22494876	cg22494876	19683433	CACCTAAAAATATCTTTACCTTAAAACCTAAATCTCAAAAAAATAACTTC			II			CTCTTGGAACTTGCTACCTGCCTCTCTGCAGGCAGTTTCAACCCCTCACTCACCCTCACA[CG]AAGTCATCTTTCTGAGACTCAGGCCTTAAGGCAAAGATATCTTTAGGTGTTTCAATTACC	37	1	247618161	ACCTAAAGATATCTTTGCCTTAAGGCCTGAGTCTCAGAAAGATGACTTCG	1	245684784	F								chr1:247614695-247614944	Shelf								22_ReprPC5	Repr
cg22495968	cg22495968	70691497	TACAAATTACACACTAAAAACCTCAACCAATAAAAAACACAAATTAAATC			II			GTGCATGGTGCTGCAGGTTACACACTGAAGACCTCAGCCAGTGGAAAACACAGGTTAGGT[CG]TCAAAAGACTCTGGTTTGGTCAGTTGGAAAACTTTATATGTTTTGAATGAACATTTCTAG	37	2	5622155	CGACCTAACCTGTGTTTTCCACTGGCTGAGGTCTTCAGTGTGTAACCTGC	2	5539606	R									Open_Sea			TRUE					60_EnhA18	EnhA
cg22576976	cg22576976	43806325	CAAACACAAAATCTTTCTTCTCTTTAATTTACCTACCAAAATAAAAATTC			II			GAACTACAATTTCTGTGGAATAAGAAGGAGATATACTGGAACTGAAGCTTTTGGTAACCT[CG]AATTTTCATTTTGGCAGGCAAACCAAAGAGAAGAAAGACTTTGTGCTTGAGAGTTGAAAA	37	19	56852136	AAGCACAAAGTCTTTCTTCTCTTTGGTTTGCCTGCCAAAATGAAAATTCG	19	61543948	F								chr19:56850657-56851221	Shore								12_HET4	HET
cg22714290	cg22714290	43602334	TTCAAAAACCACAAAACAAAATATAACAACAACCAATAAATCATCAATCA	12794436	TTCGAAAACCGCGAAACAAAATATAACGACAACCAATAAATCGTCAATCG	I	A	Red	TCATCTTCCAAAGAGGAAAAAAAACAACAAAGCAGCCGTCACCAGGGTCCCCATTGCCGT[CG]ACTGACGACTCACTGGCTGTCGTCACACTCTGCTCCGCGGCCCCCGAATTGGTAACGAGG	37	1	207992548	TTCGGGGGCCGCGGAGCAGAGTGTGACGACAGCCAGTGAGTCGTCAGTCG	1	206059171	F	rs76267423				LOC148696	NR_026817	Body		Open_Sea				1:206059026-206059218			TRUE	84_TxEx4	TxEx
cg22743884	cg22743884	27781371	TCCRATAAATCACAACTACTTCTTTACTAATTAATATAACCACAAAAAAC			II			GAGAGTGACTCTCCGATGAGTCACAGCTGCTTCTTTGCTGATTGGTATGGCCACAAGGAG[CG]TCCTCTTGGCCCTCGTGGTCCTTAACTTACTCTTCTATGTTCCACCAGGTAAAATGGAGT	37	8	11839844	CGCTCCTTGTGGCCATACCAATCAGCAAAGAAGCAGCTGTGACTCATCGG	8	11877253	R					DEFB135	NM_001033017	1stExon		Open_Sea								19_ReprPC2	Repr
cg22786472	cg22786472	13717427	CCAATATAACTCTTCCTTAACTATACTAAATAATAAAACACATCTAAACC			II			CCACCTTTCCATCATGTGTAAAATGGGGATAATAACACAGGCTGGACCTCTGCCCCATCC[CG]GTCCAGATGTGCTCTACCATCCAGTACAGCTAAGGAAGAGTCACACTGGGTCAGGAAATT	37	4	26198975	CAGTGTGACTCTTCCTTAGCTGTACTGGATGGTAGAGCACATCTGGACCG	4	25808073	F									Open_Sea			TRUE				TRUE	45_EnhA3	EnhA
cg22786667	cg22786667	71684348	CACAACTTTACCTAAAAAATCTATTCAATATATACATTAACACAATACAC			II			ATGGTGGGGTTCACAGCTTTGCCTAAGAAATCTGTTCAGTGTGTACATTAACACAATGCA[CG]GGGGGAAGGTGATTCACACCAATTCATGGGGGAAGGTGATTCACACCAATGCATTGGGGA	37	7	47641179	ACAGCTTTGCCTAAGAAATCTGTTCAGTGTGTACATTAACACAATGCACG	7	47607704	R									Open_Sea			TRUE				TRUE	45_EnhA3	EnhA
cg22807822	cg22807822	11678408	ACTCTTCTCAAACTATATAAAAAAAACTACCTCAAACCCCAAAAATAACA	40706493	ACTCTTCTCAAACTATATAAAAAAAACTACCTCGAACCCCGAAAATAACG	I	A	Red	CACTCGGCCTGTGCTCTTCTCAGGCTGTGTAAGGGAGGCTACCTCGGACCCCGGGGGTGA[CG]AAGACGATTCGGCAGGAACTTCTGGGAGGCCTGGAGGGACAGGAAATGAGTGTCTGCTCT	37	19	11289365	CGTCACCCCCGGGGTCCGAGGTAGCCTCCCTTACACAGCCTGAGAAGAGC	19	11150365	R					KANK2;KANK2	NM_001136191;NM_015493	Body;Body	chr19:11289021-11289248	Shore	low-CpG:11150328-11150390							70_TxEnh8	TxEnh
cg22808435	cg22808435	50715492	AACACRCTATAAATTCAATCTTCCAATATAAAATCTCTACATAAAAAAAC			II			CTCTGGATAAAGACACGCTATGGATTCAGTCTTCCAGTGTAGAGTCTCTACATAAAAGGG[CG]ATCAGATATGAGGCAAAGCAGATTCTAAAATGTTAGCTTGCATCGGTCATCTGGGGGGAA	37	5	37772265	CGCCCTTTTATGTAGAGACTCTACACTGGAAGACTGAATCCATAGCGTGT	5	37808022	R									Open_Sea			TRUE				TRUE	46_EnhA4	EnhA
cg22893605	cg22893605	66770302	AAAAAACCTCCATAAATTTTACTTACTCAATATACATATCCCTTTCTTCC			II			CAAAACAGACAAATTGAGTAGAGCAAGTGTTTTCCCAAAGGAAAACTGAGTCACTATTAC[CG]GAAGAAAGGGACATGTATACTGAGCAAGCAAAACCTATGGAGGCCCTCTCTAGTGCAGGT	37	5	171185324	CGGAAGAAAGGGACATGTATACTGAGCAAGCAAAACCTATGGAGGCCCTC	5	171117929	F									Open_Sea			TRUE				TRUE	47_EnhA5	EnhA
cg22941315	cg22941315	23799493	TCTCTTTTCCCTTCCTTCAACCTAACAATTAATACAAATAAAAAAAATTC			II			GGACAGCAGTGTGGTGCTCAGCTTGGCATGCCACTGGGTTTGGGGCAAATCTGGGAACTA[CG]AACCTTCCTCATTTGCATTAATTGTTAGGTTGAAGGAAGGGAAAAGAGAAAGACCAAAAG	37	1	175511259	CGAACCTTCCTCATTTGCATTAATTGTTAGGTTGAAGGAAGGGAAAAGAG	1	173777882	F					TNR	NM_003285	5'UTR		Open_Sea			TRUE					29_Acet3	Acet
cg22947965	cg22947965	26777385	CTCCTTACCAATTAACATTCATATATATAATCTAATCACAAAAACTTATC			II			TAAAAAACCCATGATATTAAAGACAAAAAACTGAGCATATAGGTTTTTTGAACATTACTT[CG]ATAAGCCTCTGTGACTAGACTACACACATGAATGCTAACTGGTAAGGAGTAATGGGAAAG	37	11	123775188	TCCTTACCAGTTAGCATTCATGTGTGTAGTCTAGTCACAGAGGCTTATCG	11	123280398	F									Open_Sea			TRUE					6_Quies3	Quies
cg22963629	cg22963629	60732421	CCAAAAAAACTAATATCTAAAACTCCTCATCATCCATAAAAATAAAAATC			II			TGCCTCTGATGTCGGCGAATCCTGAAGCACCTGCACCCGAATCTGGGGCCCAGGGCTGCC[CG]ACCCCCACTCCCATGGATGATGAGGAGCCCCAGACACCAGCTCCTCTGGCCTGGACTCAA	37	7	31147341	CAGAGGAGCTGGTGTCTGGGGCTCCTCATCATCCATGGGAGTGGGGGTCG	7	31113866	F									Open_Sea								72_TxWk2	TxWk
cg23015361	cg23015361	33657457	CATTTTTACCTATAAAACATTCRTACTAACAATTATCCTTCACTACTCAC			II			CTATTTAGTGTATTCTATGTGTACAACTCAAATTCTGAGTGCACTAGGTGTTCAAATTGG[CG]TGAGTAGTGAAGGATAATTGTCAGCACGAATGTTTCATAGGTAAAAATGTAATTTATTTT	37	3	83656006	ATTTTTACCTATGAAACATTCGTGCTGACAATTATCCTTCACTACTCACG	3	83738696	F	rs1453729	rs35171694							Open_Sea			TRUE					4_Quies1	Quies
cg23021638	cg23021638	57713366	ATATAAAAATTTAAAACAACATAATCACAATCTCATTTTATAAAAAACTC			II			ATCAGAAAACGATGTAAGAATTTAAAACAACATGATCACAATCTCATTTTGTGAGGAGCT[CG]CACTCCCTGTTTCTCAGGCACAGCCTCATTTGGTCAGTCCCAGTTAGGTCAGGAATTATA	37	3	135789866	TGTAAGAATTTAAAACAACATGATCACAATCTCATTTTGTGAGGAGCTCG	3	137272556	R					PPP2R3A;PPP2R3A	NM_002718;NM_181897	Body;Body		Open_Sea			TRUE					43_EnhA1	EnhA
cg23028841	cg23028841	25665446	CATTATAAAATTCACAAACAATTCATCTCATAAATCTAACCATATTATTC			II			CTCCACAGTAAGTTTTACTCTGTGGATGAGGAAGGGTCCATAATGAACTTAAATTTAAGG[CG]AACAACATGGTCAGATTTATGAGATGAACTGTTTGTGAATTTTATAATGGAATAGACTGT	37	6	65214835	ATTATAAAATTCACAAACAGTTCATCTCATAAATCTGACCATGTTGTTCG	6	65271556	F					EYS	NM_001142800	Body		Open_Sea			TRUE					35_EnhWk1	EnhWk
cg23044087	cg23044087	23810426	AAAACAAAACACTATTTCTCATATATTTCTAAATCCTTAAAACTTAACTC			II			AGAGCTCCTATAGGGCAAGACACTGTTTCTCATATATTTCTGGATCCTTGGAGCTTAGCT[CG]GAGCTTGGCATACATGCCCAGCATGAACTTTTCTGAATAAAATAATTTCAAATGCTGTAT	37	15	97328778	GGGCAAGACACTGTTTCTCATATATTTCTGGATCCTTGGAGCTTAGCTCG	15	95129782	R					SPATA8	NM_173499	3'UTR		Open_Sea								5_Quies2	Quies
cg23045972	cg23045972	64688409	ACCATCTCAAATTTATTCCCAAATTCCCAAATTTCATCATTAACTAATAC			II			CTTCTTTCTGTGCCATCTCAGATTTATTCCCAGGTTCCCAAATTTCATCATTAGCTGGTA[CG]TCCCAGAATCTGCCCAGAGAAAATCTGAATAGATTTTTCTCTGTCCTGGAGATGCAGCCT	37	3	118230228	CCATCTCAGATTTATTCCCAGGTTCCCAAATTTCATCATTAGCTGGTACG	3	119712918	R									Open_Sea			TRUE					5_Quies2	Quies
cg23052776	cg23052776	12678417	ATCTAAAACAATAAAATAACTAAATTCTTTCCCCTCCTCATAATAACTAC			II			ATTGGTAAAGTCTTTCTTGGAAGCTGACCACATGACATGGGAATGTTCGTAGAAGATGCA[CG]TAGTCACCATGAGGAGGGGAAAGAACCCAGTCATCCTATTGTTTTAGACAGGGCTTAACA	37	14	71609158	TCTAAAACAATAGGATGACTGGGTTCTTTCCCCTCCTCATGGTGACTACG	14	70678911	F									Open_Sea			TRUE				TRUE	52_EnhA10	EnhA
cg23054188	cg23054188	37698413	AAAAAAAATATCAAAATAAATAACRTAAACAATAACAACCAAATATACCC			II			GCTTTGAGAGTAGGGGAGGTGTCAAAATGGATAACGTAGGCAATAACAGCCAAATATGCC[CG]TGTTACAAGTGTAGAATCAATTCTGCATGATAGTCTTAGCATACACACACACACACACAC	37	5	115886970	CGGGCATATTTGGCTGTTATTGCCTACGTTATCCATTTTGACACCTCCCC	5	115914869	R					SEMA6A	NM_020796	5'UTR		Open_Sea			TRUE					48_EnhA6	EnhA
cg23068558	cg23068558	49741395	AAAAAAATACCAAAAAATTAAAACACATACATAAAACATATTAAATCTCA	51641336	AAAAAAATACCAAAAAATTAAAACGCATACATAAAACGTATTAAATCTCG	I	A	Red	CCACATAAGCACTCAACACATGCTTGTTGAAGGAATGGATGAACACCAACTGCACACCCC[CG]AGACTCAATACGTCTCATGTATGCGTCCCAACTTTCTGGCACCTTTCTTCATGGCTTAAT	37	15	63220652	AGAAAGGTGCCAGAAAGTTGGGACGCATACATGAGACGTATTGAGTCTCG	15	61007705	F									Open_Sea			TRUE		15:63220142-63220879	Unclassified_Cell_type_specific	TRUE	33_Acet7	Acet
cg23068989	cg23068989	23734379	TAAAAACCACTTTAACATCACCTCCTATAAAAACTTATCTTTATATATTC			II			AGATGCTGGGGGAGCACAGAGGGAGAAACATCTTACTCAGGCTTGGCAGGGATTGGGAGA[CG]AACATATAAAGACAAGTTTTCATAGGAGGTGATGCCAAAGTGGCTTCTAGAGGCAGAATG	37	1	64689428	AGAAGCCACTTTGGCATCACCTCCTATGAAAACTTGTCTTTATATGTTCG	1	64462016	F					UBE2U	NM_152489	Body		Open_Sea							TRUE	33_Acet7	Acet
cg23088126	cg23088126	73628457	ATCACCCTCAACACCTCTATAAAAACTCAAAAATACTATAATATAACRTC			II			AAGTAGAGTGAGTCACCCTCAGCACCTCTGTAAGGGCTCAGAGATGCTGTGATGTGGCGT[CG]TGACAGTGCATTCCAGGAAGGGGGATGGATGGTGAAGGGGATAAGATGGCAGCCCACATG	37	1	207078912	CGACGCCACATCACAGCATCTCTGAGCCCTTACAGAGGTGCTGAGGGTGA	1	205145535	R					FAIM3;FAIM3;FAIM3	NM_001142473;NM_001142472;NM_005449	Body;Body;Body	chr1:207082693-207083202	Shelf			TRUE				TRUE	51_EnhA9	EnhA
cg23160829	cg23160829	63741360	ATCAACTATAAAATCAATTAAAATCAATAACACCTCTAACTTAACATCCC			II			CGTAGCCCATAGTCAACTATAGAATCAGTTGGAATCAATAACACCTCTGGCTTAGCATCC[CG]AAGGCTCACATCAGACCTTTAAAAAACATATTTTGAGAAAGTAGCCTCATCGGTCCTAAG	37	6	145219031	CGGGATGCTAAGCCAGAGGTGTTATTGATTCCAACTGATTCTATAGTTGA	6	145260724	R									Open_Sea			TRUE				TRUE	46_EnhA4	EnhA
cg23189692	cg23189692	54675423	AAAAAAAAAACCAAACAATTTCCTATACTAACCTAAAATTAATACTAACA	70653476	AAAAAAAAAACCGAACAATTTCCTATACTAACCTAAAATTAATACTAACG	I	T	Red	TGGCATGCTCACAGAGAGGAAGCCGAGCAATTTCCTGTGCTGGCCTGGAGTTAGTACTGG[CG]TGAGCAATGAGCCTGGGAAGACGGGTGCTCTCGGAGGGAGGACACCTGGTCTGAGGGGTA	37	3	184050393	CGCCAGTACTAACTCCAGGCCAGCACAGGAAATTGCTCGGCTTCCTCTCT	3	185533087	R					EIF4G1;EIF4G1;EIF4G1;EIF4G1;EIF4G1	NM_198241;NM_182917;NM_198242;NM_198244;NM_004953	Body;Body;Body;Body;Body	chr3:184053565-184054263	Shelf			TRUE				TRUE	66_TxEnh4	TxEnh
cg23207304	cg23207304	31660391	ACAAAATAAAAACATAAACCTTTAAAACTAAAAATAACCTTAAACATATC			II			GAACTTGTTTTCTCTTAAGTGGGAATTGGGAATGGGTACATGGGAGGCAGTCATACTAAA[CG]ACATGTCTAAGGCCATTTTCAGTTCTAAAGGTCTATGCCTTTATTTTGCCTGTATTTATA	37	5	132951221	CGACATGTCTAAGGCCATTTTCAGTTCTAAAGGTCTATGCCTTTATTTTG	5	132979120	F								chr5:132946744-132948467	Shelf								20_ReprPC3	Repr
cg23274984	cg23274984	15763445	AAACTAAATAAATATTATAATTCCTACATTTCCAAATAATTCTCTCCAAC			II			TGATTTATATAGCAGAAGGGGTTTGGAAAGTACAAATCCACATGCTAATGAAATCATGGG[CG]TTGGAGAGAATCATTTGGAAATGTAGGAACCATAACACCTACCCAGCTTGTCCACTAATC	37	2	129636330	AGCTGGGTAGGTGTTATGGTTCCTACATTTCCAAATGATTCTCTCCAACG	2	129352800	F									Open_Sea			TRUE					42_EnhWk8	EnhWk
cg23295754	cg23295754	73750324	AAAAAATCCATACTCCTACCAAAAATATATACCAAAAAATTAAAAAAATC			II			TGAGGAAAGAGGAAAAATCCATGCTCCTGCCAAGAGTGTGTGCCAAGGAGTTGGGGAAGT[CG]CTGGGCCCTCCTATGCTCAGTTTCAATCTCCTAAACTGGGAATAGTAAGTCTTTTTGTGC	37	20	1639250	AAAAATCCATGCTCCTGCCAAGAGTGTGTGCCAAGGAGTTGGGGAAGTCG	20	1587250	R					SIRPG;SIRPG;SIRPG	NM_001039508;NM_018556;NM_080816	TSS1500;TSS1500;TSS1500		Open_Sea								40_EnhWk6	EnhWk
cg23319289	cg23319289	62732354	ATATAATCTCTTTCTAATATTTATATCACTATAACTACAAATAACAACTC			II			TCCATAAAATTCAGAGTATAGGACTGGTGAGTTTTCTCTTCGTTCTTGTTAACCATATAT[CG]AGTTGTTATTTGTAGCTATAGTGATATAAATATCAGAAAGAGATTATATTCAAAGAATGA	37	14	82292196	CGAGTTGTTATTTGTAGCTATAGTGATATAAATATCAGAAAGAGATTATA	14	81361949	F									Open_Sea			TRUE					42_EnhWk8	EnhWk
cg23344338	cg23344338	64689434	AAATACATTCCCAATACTTTATCATCACTTCAAACAACCRCTATATTCTC			II			AATGAAAATTACCTGTGTCTGTAGAATAGACTCTGAAACTTTTATCCCAGAAGCCACAGA[CG]AGAATATAGCGGTTGTCTGAAGTGATGACAAAGCACTGGGAATGCACTTGAATACTTTGG	37	4	151231429	AGTGCATTCCCAGTGCTTTGTCATCACTTCAGACAACCGCTATATTCTCG	4	151450879	F					LRBA	NM_006726	Body		Open_Sea			TRUE					70_TxEnh8	TxEnh
cg23391288	cg23391288	69695436	AAAATAAACTTTAATCATTATTCCAATACTACRTAAATAAATACATCCTC			II			AATATAGCAAGGAAGTGGACTTTAGTCATTGTTCCAATGCTACGTAAATAGATGCATCCT[CG]CTAGCTCAGAGATCAGTTTTTCCTGCTCTCATCAATCCTTGGGAGCTCATCGCAAAAGAT	37	13	49366203	AAGTGGACTTTAGTCATTGTTCCAATGCTACGTAAATAGATGCATCCTCG	13	48264204	R									Open_Sea			TRUE				TRUE	46_EnhA4	EnhA
cg23590389	cg23590389	65610329	ATACATCTAAAACTACAAAAAAATTTAACCACAATCTTTAAAAAATAACA	52657479	ATACATCTAAAACTACGAAAAAATTTAACCGCAATCTTTAAAAAATAACG	I	A	Red	CCTGATCAGGGACACGGAGATGGCTCTCAGATCGTCCAGCCATTCTGGGGAGGCCAGCCC[CG]CCATCCCCCAAAGATTGCGGTTAAATTTCTCCGCAGCTTCAGATGCATTTGCAGTTCTTT	37	7	157102769	ATGCATCTGAAGCTGCGGAGAAATTTAACCGCAATCTTTGGGGGATGGCG	7	156795530	F	rs6976552	rs6975427							Open_Sea			TRUE				TRUE	43_EnhA1	EnhA
cg23598604	cg23598604	63740390	AATAACTCATTTTAAAACTAATAAAAATACACTAAATTTACATCTCCTTC			II			CGCTCCTTTGAAATGACTCATTTTGAAGCTGGTGAGAATGCACTAAATTTACATCTCCTT[CG]TAGGATGAATAAACATAGCTGGAATTTGCATGTTAGTAAAATGCTCTAGAGTAATGACAC	37	1	99732472	CGAAGGAGATGTAAATTTAGTGCATTCTCACCAGCTTCAAAATGAGTCAT	1	99505060	R					LPPR4;LPPR4	NM_014839;NM_001166252	Body;Body	chr1:99729982-99730335	Shelf			TRUE					47_EnhA5	EnhA
cg23613023	cg23613023	70803347	AAACTTCTATAAATTTCAAAATCAAAAACAACCTCAAAACRCTATAATCC			II			AGCCAGGGCTGAAACTTCTGTGGATTTCAAAGTCAGGGACAGCCTCAGGACGCTGTAATC[CG]CTTGCCTGCAGAGAAATCCCCTAGTTTCTCCTGAATCAGACAAGTTCTCCAGTGTCTCAA	37	12	115353932	AACTTCTGTGGATTTCAAAGTCAGGGACAGCCTCAGGACGCTGTAATCCG	12	113838315	R									Open_Sea			TRUE					32_Acet6	Acet
cg23623251	cg23623251	33624502	AAAACAATCAACATAAACAACAATAAACTAATTAAATAACCAACACTTAC			II			TTGTAAGCCAGCCGGACTATCAGGAAGTGTGAATCAACAGGATAAATTTCTCTCTCATAG[CG]CAAGTGCTGGTCATCCAACCAGCTCATTGTTGTTTATGTTGACTGTTTCAAACTCTTTCT	37	6	7731280	CGCAAGTGCTGGTCATCCAACCAGCTCATTGTTGTTTATGTTGACTGTTT	6	7676279	F					BMP6	NM_001718	Body	chr6:7726095-7728161	Shelf		CDMR					TRUE	91_BivProm4	BivProm
cg23713772	cg23713772	28695376	ACRAAAAAACTAAAACTTTACAACAATTAATAACTTACATCTACATAATC			II			TTTCTCAAGTCAGGAGATTGATTTGTATTTGAATCCTCAATTTACAATTCACTAATTTTG[CG]ACTATGCAGATGTAAGTCATTAACTGCTGTAAAGCTTCAGTTTCCCCGTATATAAAATGG	37	11	59223996	CGGGGAAACTGAAGCTTTACAGCAGTTAATGACTTACATCTGCATAGTCG	11	58980572	F					OR4D6	NM_001004708	TSS1500		Open_Sea								35_EnhWk1	EnhWk
cg23728588	cg23728588	18653346	AACCTAAAAATATCACAACTATACACTAAATTATTAAAATTATCACATTC			II			TTTCTCTATACCTATAAACTTTTCCAGGGGATTGAATTATTTTTGACCACTTTTGACCTA[CG]AATGTGACAATTTCAACAACTCAGTGTATAGCTGTGACACTTTCAGGCTAAAAGGTTCTG	37	10	118304610	GCCTGAAAGTGTCACAGCTATACACTGAGTTGTTGAAATTGTCACATTCG	10	118294600	F	rs12251010				PNLIP	NM_000936	TSS1500		Open_Sea								21_ReprPC4	Repr
cg23752651	cg23752651	63789471	TAACTATCCAAACCCAAAACAAAATACAAACTACAAAAAATATAAAAACA	61639365	TAACTATCCAAACCCGAAACAAAATACGAACTACAAAAAATATAAAAACG	I	A	Red	TTCGGCATTTGGAGCAGCTGAGGCAGTGTCTGAGGTGGTTTTCTGAAGCGGTGAAGGAGC[CG]CTCTCACACTCCCTGCAGTCCGTATCCTGCCCCGGGCCTGGACAGTCATTGTACAAGTAG	37	12	6442966	TGACTGTCCAGGCCCGGGGCAGGATACGGACTGCAGGGAGTGTGAGAGCG	12	6313227	F	rs56002980				TNFRSF1A	NM_001065	Body		Open_Sea	low-CpG:6312749-6313660						TRUE	84_TxEx4	TxEx
cg23791600	cg23791600	33774324	CCTACACRAATACTATTAATATAAAATTATCCTTAATATACAATAAAACC			II			GGCCCTGGTGTCCTGGATGGAGGAGCAGAGGCCTGGAGAGCTGACTCTGTGGACAGCCCC[CG]GCCTCACTGCACACCAAGGACAACTTCACACTAACAGCATCCGTGCAGGGCCGCCCACAG	37	22	49489391	CTGCACGGATGCTGTTAGTGTGAAGTTGTCCTTGGTGTGCAGTGAGGCCG	22	47875395	F								chr22:49487327-49487535	Shore								10_HET2	HET
cg23831864	cg23831864	24784396	CTCTATTACTTTTAACCATAATATATCAATTTACATAACACCAAAATATC			II			TCTCCTATTCCCTCTGTTGCTTTTAACCATGATGTGTCAGTTTACATGACACCAGAATAT[CG]AGCACTCTTTCCACAGGTCAAGATTGTACTTGGGACTTTTGTGCAAAAATTCAGAGTACT	37	4	82813463	TCTGTTGCTTTTAACCATGATGTGTCAGTTTACATGACACCAGAATATCG	4	83032487	R									Open_Sea			TRUE					21_ReprPC4	Repr
cg23902076	cg23902076	70620505	AAAAACTAAAAACTACTTACCCTAACAAAATACACATTCTATAATATAAC			II			TGGCAAAAATGAAGGGCTGAAAGCTGCTTACCCTGGCAAAATGCACATTCTGTAATGTAG[CG]AGTCAGATTGCTTTGCCAACATGAACTCTTCCTCCATTAAAGGATGTGAATATAATTGGG	37	2	9428726	CGCTACATTACAGAATGTGCATTTTGCCAGGGTAAGCAGCTTTCAGCCCT	2	9346177	R					ASAP2;ASAP2	NM_001135191;NM_003887	Body;Body		Open_Sea			TRUE				TRUE	33_Acet7	Acet
cg23912509	cg23912509	14741301	ACRAATTAACAAAATTTTATCCTTCCACRACATTCTTAACTACAAAAACC			II			CCTTTGTTTTTGGTGAATTCAATGGCTGAATGTTGCTGAGTGTCTCTTGGTCTTGTTTCC[CG]GTCCTTGTAGCTAAGAATGTCGTGGAAGGATAAAATCTTGTTAATTCGTGATGTCACAAT	37	12	97957406	CGAATTAACAAGATTTTATCCTTCCACGACATTCTTAGCTACAAGGACCG	12	96481537	F					MIR135A2	NR_029678	TSS200		Open_Sea								42_EnhWk8	EnhWk
cg23920016	cg23920016	67610453	ATAAAAATTCTAAAATCCTCRTCAACTTAATACTTAATCTCTAAATTTCC			II			CGGACTTGCTCATGAAGATTCTGAGATCCTCGTCAACTTGGTACTTGATCTCTGAATTTC[CG]TTCTACCCTCAGTCCTCTTGGGCCTTGGTTTTAGTGGAGGTAGGAGCTGAGAGTTGGAGT	37	1	162106832	CGGAAATTCAGAGATCAAGTACCAAGTTGACGAGGATCTCAGAATCTTCA	1	160373456	R					NOS1AP;NOS1AP	NM_014697;NM_001164757	Body;Body		Open_Sea			TRUE					33_Acet7	Acet
cg23920246	cg23920246	59624480	TAAATACTTCTTTAAAAAAACRTCTCTAATAACTTAAACTAAAACTTCTC			II			TTCCAGCAAGTTGCCTTTCTTCCCTGTTTAAGAGCTGAGAAAACTGGGCCTTGGGGAAAG[CG]AGAAGTCCCAGTTTAAGTCACCAGAGACGTCTTCCTAAAGAAGTATTCAGGATGCTGTGC	37	2	113398727	GAATACTTCTTTAGGAAGACGTCTCTGGTGACTTAAACTGGGACTTCTCG	2	113115198	F	rs78596955								Open_Sea			TRUE				TRUE	33_Acet7	Acet
cg23943495	cg23943495	74702391	AACAAAACCACTAAATAACTTTAAAATCTTCAAAAAAAATTTTAAAACTC			II			GTGTAGATGCTACATTGTAGTTACATTTTCTCTTGTAATTATTACAGTGCTGGGACTATT[CG]AGCTTTAAAATCCTTTCTGAAGATCCTAAAGCTACTCAGTGGTTCTGCTGGCATTAGGGG	37	19	16012049	CGAGCTTTAAAATCCTTTCTGAAGATCCTAAAGCTACTCAGTGGTTCTGC	19	15873049	F								chr19:16013629-16014016	Shore		RDMR						22_ReprPC5	Repr
cg23960736	cg23960736	54744471	CTCCTATAAACTAAAAACTCCTCTAATACATAAACAAATTTATATTCTTC			II			CCAATGACTCCCTCCTGTAAACTGGGGACTCCTCTGGTGCATGGGCAGGTTTGTGTTCTT[CG]GGGATGTGGCAGATGGAATGGGCAGACTGAGGACCTCACAGCAGAAATATCAGGACATAT	37	1	4171594	TCCTGTAAACTGGGGACTCCTCTGGTGCATGGGCAGGTTTGTGTTCTTCG	1	4071454	R									Open_Sea					1:4171540-4171750	Unclassified_Cell_type_specific		5_Quies2	Quies
cg23970546	cg23970546	20713480	CCTAAACAAACATACACCTAAACTTTTCTATATCCCCTCATAATATTTAC			II			CAGAAAACATGAGACTGCTGGACCAGAGGCAAAGGTATATTTCTGTGAATCCCTCTAATC[CG]TAAATATCATGAGGGGATACAGAAAAGCCTAGGTGCATGCCTGCCCAGGTAGTAGGTTGT	37	5	87205266	CTGGGCAGGCATGCACCTAGGCTTTTCTGTATCCCCTCATGATATTTACG	5	87241022	F									Open_Sea			TRUE					42_EnhWk8	EnhWk
cg24055836	cg24055836	30760450	CCTTCCTTTAATTTATCTCCCCACTCTATAAATATACTACTAAAAAAAAC			II			CTAAAAGACTGGACGATTTGCCTAAGGAGATGTCTTAGCAAAGAGTTGAAGGTGCTGTCT[CG]TTTTCTCTAGCAGTACATCTATAGAGTGGGGAGATAAATTAAAGGAAGGATTGTTAACCA	37	4	91689972	CTTCCTTTAATTTATCTCCCCACTCTATAGATGTACTGCTAGAGAAAACG	4	91908995	F			TRUE		FAM190A;FAM190A	NM_207491;NM_001145065	Body;Body		Open_Sea								4_Quies1	Quies
cg24062389	cg24062389	70637368	AAAAAATACCAACTTTAAAATAAACAACAAAATTCTCTCTTAAAAATTTC			II			TAATTTAATGAATTCGCAATTGAGGATATGAGTCAGGAGGAATTCAGGAGATTGGGGTTA[CG]AAACTTCTAAGAGAGAATTTTGTTGTCCATTCCAAAGCTGGCATTCTTCCTTTGCAAGAG	37	13	103478447	AAGAATGCCAGCTTTGGAATGGACAACAAAATTCTCTCTTAGAAGTTTCG	13	102276448	F	rs6491711				BIVM;BIVM	NM_001159596;NM_017693	Body;Body		Open_Sea			TRUE				TRUE	46_EnhA4	EnhA
cg24074594	cg24074594	68731381	ATATCCTACCCATTCCAACACTTATATATTTCTAATAACTAAAAAATAAC			II			CCTACTAGAGACTAATCTGATATCTAACTTGGTGCCGTGACTAATCTTCCTTCTCTGTCT[CG]CTACCTTCTAGTCACTAGAAACATATAAGTGTTGGAATGGGCAGGACATTTGAATTCTCA	37	1	161676581	CGCTACCTTCTAGTCACTAGAAACATATAAGTGTTGGAATGGGCAGGACA	1	159943205	F					FCRLA	NM_032738	TSS200		Open_Sea			TRUE		1:161676564-161677159	Unclassified_Cell_type_specific	TRUE	52_EnhA10	EnhA
cg24116513	cg24116513	31610493	ATAAACRACTAAACTAAAACCTCCTAATAAAACTAAATTAAAAATAATAC			II			GTGATACCAACATAGACGACTAGACTAAAGCCTCCTAATAAGGCTAAATTGAAGATAGTG[CG]AAGGTGTTCATCCTCAACATACCAGTTCACCCTCAAGTCCTTCAATAGCTGGGAAAGCCC	37	7	150413164	CGCACTATCTTCAATTTAGCCTTATTAGGAGGCTTTAGTCTAGTCGTCTA	7	150044097	R					GIMAP1	NM_130759	TSS1500		Open_Sea					7:150413073-150413977	Promoter_Associated_Cell_type_specific		50_EnhA8	EnhA
cg24156261	cg24156261	15627407	CAATACACAACTAAAAATAATTCRCAAATAAATACTACACAATCCATTAC			II			GCTGGGTTGCATCAGAGTCCAGGCGACAAGATTGATGAAGAAAGGGCAGAGGAGGGATGA[CG]TAATGGATTGTGCAGCATTTACCTGCGAATTATCTCTAGCTGTGTACTGCTTGATGTCTG	37	3	99721850	AGTACACAGCTAGAGATAATTCGCAGGTAAATGCTGCACAATCCATTACG	3	101204540	F					C3orf26;FILIP1L;FILIP1L	NM_032359;NM_182909;NM_001042459	Body;5'UTR;5'UTR		Open_Sea			TRUE				TRUE	33_Acet7	Acet
cg24339273	cg24339273	11637500	AACATCCCRAACAACAACAAACCTATAAACACAAAAACCATAATTTAAAC			II			AGCAAAAAGCTGGCATCCCGGACAACAACAAGCCTATGGACACAGGAACCATAATTTAAA[CG]GTATCACAACAATTTTCCCCACCACAAGTTACCAAGCCTCACTAGTTCCTTGGTAAGCAA	37	3	182284582	GCATCCCGGACAACAACAAGCCTATGGACACAGGAACCATAATTTAAACG	3	183767276	R		rs79787233							Open_Sea			TRUE					59_EnhA17	EnhA
cg24465329	cg24465329	60633364	AAAAAATCAAAATAAAAAATCAAATTAAATCACAAAAACTTTCTACTAAC			II			ACTAGACCTTGGAAAAATCAGAATGGAGAGTCAGGTTGAGTCACAGGAGCTTTCTGCTGG[CG]TTTAGCCATTAATGTGATTCAGCTTCTTGCTCTTTATGCCTTTGCTCCCTTCTCTCTCCT	37	2	172452502	CGCCAGCAGAAAGCTCCTGTGACTCAACCTGACTCTCCATTCTGATTTTT	2	172160748	R									Open_Sea			TRUE					47_EnhA5	EnhA
cg24478733	cg24478733	49684416	CACACCAATCATAATCAACRCACTTATATATTAATCATATCATTTAATTC			II			ACTCCCCTCTGCCAGTAATATAGGTATGACTCAGGGTTTTGACCTCATCAATGCAGCACT[CG]AATCAAATGACATGATCAATACACAAGTGCGTTGATCATGACTGGTGTGAAGCTGATATC	37	11	90264861	ACACCAGTCATGATCAACGCACTTGTGTATTGATCATGTCATTTGATTCG	11	89904509	F									Open_Sea			TRUE					42_EnhWk8	EnhWk
cg24479137	cg24479137	23623300	RAATACAAAATATTACAATTTAATTCTAAACCATACCTTAAAAACAACCC			II			CCTGAGCTGTCGGGTACAGGGTGTTGCAGTTTGATTCTGAACCATACCTTGAAGGCAGCC[CG]GTCTGGAATGGCTAATGAGGCTGAGGCAGGTTAGATATCATAAGCATAATTAGATGAACA	37	1	239699220	CGGGCTGCCTTCAAGGTATGGTTCAGAATCAAACTGCAACACCCTGTACC	1	237765843	R			TRUE						Open_Sea								5_Quies2	Quies
cg24506086	cg24506086	69788470	TCCTACTCAAACACAAAACACTACCCAAAACAAACTAACTATAATACTAC			II			AACAATCCAGTGAAGTGAATGCCATCACTGTCCCCATTTTAGAGACTTGAGAGGCACTTG[CG]CAGTATCATAGCTAGTTTGCCTTGGGCAGTGTTTTGTGCTTGAGTAGGATGAGTCTAGAC	37	11	12922118	CGCAGTATCATAGCTAGTTTGCCTTGGGCAGTGTTTTGTGCTTGAGTAGG	11	12878694	F					TEAD1	NM_021961	Body		Open_Sea			TRUE		11:12921956-12922135	Unclassified_Cell_type_specific	TRUE	45_EnhA3	EnhA
cg24645611	cg24645611	23742357	TCCAAAAACCCAAAATTATAAATTAATACTACTAATATCTCTATAATCAC			II			GTCACTGACATTCCAGAGGCCCAAGATTGTGGGTTGATGCTGCTGGTGTCTCTGTGATCA[CG]AACTCCTGATCTTGCCTCCATCTGCACTAACCTCAAGGAGTTCAAGACAGATGAGAACAG	37	1	214140156	CGTGATCACAGAGACACCAGCAGCATCAACCCACAATCTTGGGCCTCTGG	1	212206779	R									Open_Sea								21_ReprPC4	Repr
cg24664855	cg24664855	39698490	ACCTCTATATTACTCCTATTCCTAAATCTCCTCAAATTTCTCAAAATATC			II			GAGAGGCTGTAGCCTCTATATTGCTCCTATTCCTGAGTCTCCTCAGGTTTCTCAAGATAT[CG]GATGCCTCCTATCTCTAATTTCCTCAGGATCAGTGGCCTGAGCTTTGGCTATGAGCCTAA	37	1	161676266	CCTCTATATTGCTCCTATTCCTGAGTCTCCTCAGGTTTCTCAAGATATCG	1	159942890	R					FCRLA	NM_032738	TSS1500		Open_Sea			TRUE					45_EnhA3	EnhA
cg24670219	cg24670219	60711361	CAATAAAACAAATAAACRTCAACTACTACCCTATACCATTATCCCACAAC			II			GAACCCTGTGCCAATGGGGCAAGTGGACGTCAGCTACTACCCTATACCATTGTCCCACAA[CG]CACATAGGCCAGCACAGTGTACCACAGCTCCAAGCTGATCTACATTAAGAGGAAGAGAAG	37	8	312269	AATGGGGCAAGTGGACGTCAGCTACTACCCTATACCATTGTCCCACAACG	8	302269	R								chr8:313868-314073	Shore								10_HET2	HET
cg24682512	cg24682512	17670446	TCAAAAAAACATCAAACCAACATATCACAAAATTCCCTTATAATATAAAC			II			TGTGGATGCACATTATGAGACATTTTCATTGCAAATTTGTTTGCAACAGAACCCTGTCAA[CG]CCCACACTACAAGGGAATTTTGTGACATGCTGGTCTGATGCTCCTCTGAGCCCCAGAAGC	37	7	86277679	CGCCCACACTACAAGGGAATTTTGTGACATGCTGGTCTGATGCTCCTCTG	7	86115615	F		rs77477126			GRM3	NM_000840	5'UTR		Open_Sea			TRUE					48_EnhA6	EnhA
cg24700316	cg24700316	10619352	CCTCTTTCTTTCTACTCAAATATACTATCTTATCCCTAATCCATAAAACC			II			TCATGTGACAATTTTCCCAGGATCATTTCAATTTTCTGCGATCAGAGAGAATGCCAGCCA[CG]GCCCTATGGACCAGGGACAAGATAGCACACCTGAGCAGAAAGAAAGAGGACCACTAGCCT	37	6	90943562	CGGCCCTATGGACCAGGGACAAGATAGCACACCTGAGCAGAAAGAAAGAG	6	91000283	F					BACH2;BACH2	NM_021813;NM_001170794	5'UTR;5'UTR		Open_Sea			TRUE		6:90943509-90944011	Unclassified_Cell_type_specific		40_EnhWk6	EnhWk
cg24705668	cg24705668	65643452	AAACAAACTAAAACTAAACAACCCCTCTATAAAATTAATCATATTACTAC			II			ACACAGTGTTGGGACAAGCTGGAACTAAACAACCCCTCTGTGGAATTAATCATATTACTG[CG]TAGAGCATTAGACAACTGTTCCATTCAAATGTTACTGATGTCATGTGCAAAATGGTTGAT	37	4	141949314	CGCAGTAATATGATTAATTCCACAGAGGGGTTGTTTAGTTCCAGCTTGTC	4	142168764	R					RNF150	NM_020724	Body		Open_Sea			TRUE					44_EnhA2	EnhA
cg24775327	cg24775327	62803395	TCCRACTTCTAAACATTTTATCRTATTTACTAAAAAACCCTTACATCATC			II			TAAGCAACAGCTCCGGCTTCTGGGCATTTTGTCGTGTTTGCTGAGGAGCCCTTACATCAT[CG]CATTCCGTGTTCACATTCCATGCAGTGAGTGGAAGTACTGTTTCTCATGCTGTTGCTGTG	37	10	72311997	CCGGCTTCTGGGCATTTTGTCGTGTTTGCTGAGGAGCCCTTACATCATCG	10	71982003	R					KIAA1274	NM_014431	Body		Open_Sea			TRUE	10:71981888-71982100			TRUE	70_TxEnh8	TxEnh
cg24812143	cg24812143	42671304	ATACTATTACTATATATAACACACACAACCCTTCACATTCTTTCCTATCA	40663504	ATACTATTACTATATATAACACGCGCGACCCTTCACATTCTTTCCTATCG	I	T	Red	GTACTGTTTCTCATGCTGTTGCTGTGTGTAGCACGCGCGGCCCTTCACATTCTTTCCTGT[CG]TCTTCTGGGATGGGGGGTGATGTGGACCTCGTAGCGCATGTGGCTTTTCCGTTGTGTGGA	37	10	72312093	CGACAGGAAAGAATGTGAAGGGCCGCGCGTGCTACACACAGCAACAGCAT	10	71982099	R					KIAA1274	NM_014431	Body		Open_Sea			TRUE	10:71981888-71982100			TRUE	44_EnhA2	EnhA
cg24828648	cg24828648	62669356	AAAAAATCAATTCTTTTCCTACCCATTATTTCATAAACTAATACAATTTC			II			CCCCTGTTGGGTGGTGTTCAGCCACCCAACTGTTAATATATAAGGCAGTGTTCCTAAATG[CG]AAATTGCATCAGTCTATGAAACAATGGGCAGGAAAAGAATTGACTCTTCTAAATATAATT	37	6	63947428	AAGAGTCAATTCTTTTCCTGCCCATTGTTTCATAGACTGATGCAATTTCG	6	64005387	F									Open_Sea			TRUE					29_Acet3	Acet
cg24837219	cg24837219	69680378	TTTCCATTTTAAATTCTCTCTTATTCCTCATATTCTTACTTCCATTTATC			II			GTGGTTCAGCATTTCCATTTTAGATTCTCTCTTGTTCCTCATGTTCTTGCTTCCATTTAT[CG]TTCCCACAACCTAACCAATGATCTGTGTATAGACCAAACTCCAAAAGAAGAAAAGGAGTA	37	3	132772692	TTCCATTTTAGATTCTCTCTTGTTCCTCATGTTCTTGCTTCCATTTATCG	3	134255382	R					TMEM108;TMEM108	NM_001136469;NM_023943	5'UTR;5'UTR		Open_Sea			TRUE					37_EnhWk3	EnhWk
cg24874998	cg24874998	69731491	ACCTAATACAACCCTAAAATTCAACTATATATTACAATCCTTATAACCTC			II			TCAAACCTTGCCACGAAGGGTCAAAATAATCTCAGCCTCTAAGTAAACCTGAAATGCAGT[CG]AGGCCATAAGGACTGCAACATATAGTTGAATTCTAGGGCTGTACTAGGCCCATAGACAAT	37	3	163021378	CGAGGCCATAAGGACTGCAACATATAGTTGAATTCTAGGGCTGTACTAGG	3	164504072	F									Open_Sea								14_HET6	HET
cg24875595	cg24875595	66635413	TATCTATAAATACCTAAAACACACAAAAAATTCAACTTTAAACTTATCTC			II			GAGAATGAGTTTATCTGTGAATGCCTGAAACACACAGGAAATTCAGCTTTAAGCTTATCT[CG]AAGAACCTATGGAGAACCTTGATATCCTTTACATTATATGATTTATAGAGAGGTTGCTTT	37	2	79363761	CGAGATAAGCTTAAAGCTGAATTTCCTGTGTGTTTCAGGCATTCACAGAT	2	79217269	R					REG1P	NR_002714	Body		Open_Sea								21_ReprPC4	Repr
cg24896021	cg24896021	71661448	CAATTTACACACAAACTAACACAAACTCACATAAAAACATTTTTAAAACA	74712485	CGATTTACGCGCAAACTAACACAAACTCACGTAAAAACATTTTTAAAACG	I	T	Red	CCCTCCCTCCCACTCCCAGCCTACAGACAAGCGCATCTCTGCTGCATTCATCGCCGCACA[CG]CCCTAAAAATGTCCTCACGTGAGTCTGTGCCAGCCTGCGCGCAAACCGTGAGCCCACCGC	37	8	6630930	CGCCCTAAAAATGTCCTCACGTGAGTCTGTGCCAGCCTGCGCGCAAACCG	8	6618340	F									Open_Sea				8:6618016-6618434				36_EnhWk2	EnhWk
cg24923953	cg24923953	27768447	TTAAACTCCTCTCCAACCATAATCTCCAATACCCAACTATTTTTTTTCTC			II			ATGGTCCCTGGTTGAACTCCTCTCCAACCATAGTCTCCAATGCCCAGCTGTTTTTTTTCT[CG]ATGTTCAGATGCTTCTTGTCTTCTCTCCTTCTCTGCCGCACCACTCTGCTGCTGTGCCAT	37	4	72996777	CGAGAAAAAAAACAGCTGGGCATTGGAGACTATGGTTGGAGAGGAGTTCA	4	73215641	R					NPFFR2;NPFFR2;NPFFR2	NM_004885;NM_053036;NM_001144756	Body;Body;Body		Open_Sea								28_Acet2	Acet
cg24977670	cg24977670	18604335	AAAAAAACCAAATAATAACTCATTTCATAATTCAATTCACTATAAAAACA	45731344	AAAAAAACCGAATAATAACTCGTTTCATAATTCAATTCACTATAAAAACG	I	A	Red	ACCCAGGAGTCGGGGGAGGCCGGGTAGTGGCTCGTTTCATAGTTCAGTTCACTGTAGGGA[CG]GGCAGCTGAGTAGAAGTCAACGTAGTTGCCGGTGGACTTGAGACCCAGGTGCATGGTGTA	37	5	10973629	GGGGAGGCCGGGTAGTGGCTCGTTTCATAGTTCAGTTCACTGTAGGGACG	5	11026629	R					CTNND2	NM_001332	Body		Open_Sea				5:11026543-11026700				72_TxWk2	TxWk
cg25101184	cg25101184	62725434	CCTTATTAAATACAAATTCAAATATTAAACCTATTCACCATATTCTACAC			II			AAATATTCATAGTGAAGCATGGAGAAAAAAAGATAGAAAAATACATGAATAAGTATGAGA[CG]TGCAGAACATGGTGAATAGGTCTAACATTTGAATTTGCATTTAACAAGGGAATGCATTTA	37	14	56231604	CGTGCAGAACATGGTGAATAGGTCTAACATTTGAATTTGCATTTAACAAG	14	55301357	F					RPL13AP3	NR_004844	TSS1500	chr14:56232945-56233281	Shore								11_HET3	HET
cg25101764	cg25101764	72794437	TCTACCACTTTACTAAAACAAACCACAAAAATCTACTTATACAATAACAC			II			TAGGAGTCATCTCTACCACTTTGCTAAGGCAAACCACAAAAATCTGCTTATACAGTGACA[CG]TTCCCTCTTATTATTCTATTCTTTTCCCTCTGTAGAGCAGGAATGCATAGGATAAGTGGT	37	2	227291401	CGTGTCACTGTATAAGCAGATTTTTGTGGTTTGCCTTAGCAAAGTGGTAG	2	226999645	R									Open_Sea			TRUE					46_EnhA4	EnhA
cg25127692	cg25127692	54675457	TAACATCTTTTCCAAAATCACAAAACCATTTAAAATACTACAACTTAAAC			II			CTCAGAGAGGTTAACATCTTTTCCAAGATCACAAAACCATTTAAAGTGCTACAACTTGAA[CG]TAAGTCTTTGTTTTCAAGTCCCGAGCTTGCTTTATTACATCATGCTACAGTCTTAGGAAG	37	3	185406536	CGTTCAAGTTGTAGCACTTTAAATGGTTTTGTGATCTTGGAAAAGATGTT	3	186889230	R					IGF2BP2;IGF2BP2	NM_001007225;NM_006548	Body;Body		Open_Sea			TRUE				TRUE	45_EnhA3	EnhA
cg25148674	cg25148674	46615425	TAATCAAATTATTATATTCTAAACTAACTTATCACTTAAACACTAACCCC			II			TGCTAGGTCAGCAACTTGGTAGACTGACAAAGTAGAAATGGTGTTAGATGAAGAGTTAGC[CG]GGGCTAGTGCTTAAGTGACAAGTTAGCTTAGAATATAATAATCTGACCATTGAAGCCTTG	37	8	24013349	CGGGGCTAGTGCTTAAGTGACAAGTTAGCTTAGAATATAATAATCTGACC	8	24069294	F		rs74514869							Open_Sea			TRUE					46_EnhA4	EnhA
cg25191304	cg25191304	14622340	ATCAAAATAACCCTACCTAAATTATATACAATCTAAAAAAACTTTAAACC			II			CCCAAGCACATTTGCTGTGCTCCTCCTAAGGTAAATAACAGCATCCACTGTGCTCAGCCA[CG]GCTTAAAGCCCTTCTAGATTGCATACAACTCAGGCAGGGTCATTCTGACTCACTCCCTCA	37	1	42097792	CGGCTTAAAGCCCTTCTAGATTGCATACAACTCAGGCAGGGTCATTCTGA	1	41870379	F					HIVEP3;HIVEP3	NM_024503;NM_001127714	5'UTR;5'UTR		Open_Sea			TRUE					33_Acet7	Acet
cg25199591	cg25199591	56609471	CCCTACAAATTTCCAAAATTTTCTTTAAAATATAATACTCCTCCCACTCC			II			TACAGGTACCATTATTTGTTATAATTCTCCTTCTTTGTAATCTTATCACAGTGATTCTCA[CG]GAGTGGGAGGAGTATCACACCCTAAAGAAAACCTTGGAAACTTGCAGGGATGTATTAGGT	37	6	98471368	CGGAGTGGGAGGAGTATCACACCCTAAAGAAAACCTTGGAAACTTGCAGG	6	98578089	F					MIR2113	NR_031579	TSS1500		Open_Sea								4_Quies1	Quies
cg25242561	cg25242561	64640414	ATAATAACCTTTATCTCAAAATTACAAATTCTAACAAAAAAACCACCTAC			II			GCTAGGATAGAGTTTTAACTCCTGGTCATCTAAAAAATGTATTATTTAGTTGTCTTTGTT[CG]TAGGTGGCTCTCCTGTTAGAATTTGTAATTCTGAGATAAAGGCCACCACCATCTGGTAGT	37	2	195086870	CGTAGGTGGCTCTCCTGTTAGAATTTGTAATTCTGAGATAAAGGCCACCA	2	194795115	F									Open_Sea			TRUE					42_EnhWk8	EnhWk
cg25259754	cg25259754	52768377	AAATAAAAACTCCTTAAATTTTTCCCTAATCACCTTTAAAAACTAAAACC			II			AGTAGAAGCAGAGATAGAAGCTCCTTGAGTTTTTCCCTGGTCACCTTTAGGAACTGAGGC[CG]TGGCCCCATTATAGCCCATCTACTCACTCAGGATCAGCAGCAGCAGCCACAGAAGCATGG	37	1	157670220	CGGCCTCAGTTCCTAAAGGTGACCAGGGAAAAACTCAAGGAGCTTCTATC	1	155936844	R				TRUE	FCRL3	NM_052939	Body		Open_Sea								49_EnhA7	EnhA
cg25345746	cg25345746	55651480	AATTTTCTTTTATTAAAAACTCTCCTTAAATAATCCTAATCATAAAATCC			II			CATGACCCTTGTAAAAGTGTTGTTAAAGAGAGAAAAACAAAGGAAAAAGCCCTAAGGAGG[CG]GACTTCATGATTAGGACCACCCAAGGAGAGTCTCTAACAAAAGAAAATTGAGTTCCATAA	37	4	172032402	ATTTTCTTTTGTTAGAGACTCTCCTTGGGTGGTCCTAATCATGAAGTCCG	4	172268977	F	rs7677815								Open_Sea			TRUE					42_EnhWk8	EnhWk
cg25504884	cg25504884	10644399	ACTTTAACATACTATATCTTACCCAAAATATTCATAAACTCTAATATCAC			II			AATTATTAAAGGCTTTAGCATGCTATGTCTTGCCCAGGGTATTCATAAACTCTAATGTCA[CG]TGGAGTCAGCCTGTCCTCTGAGATTCAAGTGTTCAAATGAAATAATTGACTGCACCTCAA	37	11	114842544	CTTTAGCATGCTATGTCTTGCCCAGGGTATTCATAAACTCTAATGTCACG	11	114347754	R									Open_Sea			TRUE					38_EnhWk4	EnhWk
cg25575532	cg25575532	19600387	TCAAATTCCTCCCTATAACAACACTCTAATATCACCAATAATTAATTCTC			II			GCCTGATGACTTCAGATTCCTCCCTGTAACAGCACTCTAATGTCACCAATAATTGATTCT[CG]TTGGCACTCTTGCTAAAACTTATTTGTCATCCTGGCCAATTTAGAAGCAAGGAGAATTTC	37	4	42270717	CGAGAATCAATTATTGGTGACATTAGAGTGCTGTTACAGGGAGGAATCTG	4	41965474	R									Open_Sea			TRUE					60_EnhA18	EnhA
cg25591377	cg25591377	66625441	ATTTAAATCTCTCTTATATATTTTCCCTATAAATCCCTAACCTAATAAAC			II			ATTTTGAAGTGATTTGGATCTCTCTTGTATATTTTCCCTATAAATCCCTAGCCTGGTAGG[CG]TGTATATTTTCTGCTGCAATATTTAATGCTTAGTTCCTTGCCTACATCTAAGAAATATTA	37	17	16184961	CGCCTACCAGGCTAGGGATTTATAGGGAAAATATACAAGAGAGATCCAAA	17	16125686	R					MIR1288;PIGL	NR_031698;NM_004278	TSS1500;Body		Open_Sea								47_EnhA5	EnhA
cg25597366	cg25597366	38740339	AAACCCTAATTACTATCRACTCCATATTACTAAAACTACTAAAAATTTAC			II			AGTATTGAGCTGGGCCCTGATTACTGTCGACTCCATGTTACTGGGGCTGCTGGAGGTTTA[CG]GAGTAGACCCTCAGAGGTGCAGAAGTCTTGGGCATGCAAAGAGTCATGCACAAGTATGAA	37	14	51313361	GGCCCTGATTACTGTCGACTCCATGTTACTGGGGCTGCTGGAGGTTTACG	14	50383111	R									Open_Sea			TRUE				TRUE	46_EnhA4	EnhA
cg25623339	cg25623339	71644387	ACCCTAAAATCAAATAACCTAAAATTAAATCTCAACTCCACCATATACCC			II			CCCTCAAAGAGGCCCTGGAGTCAGATAGCCTGGGGTTGAGTCTCAGCTCCACCATGTACC[CG]CTGTGTGACCTTGGACAAGTCACTCAACATCTCTGGGCGTCTTCGCCTTCATCTGTAAAG	37	12	115111557	CGGGTACATGGTGGAGCTGAGACTCAACCCCAGGCTATCTGACTCCAGGG	12	113595940	R					TBX3;TBX3	NM_005996;NM_016569	Body;Body	chr12:115112014-115112627	Shore							TRUE	91_BivProm4	BivProm
cg25667676	cg25667676	32733493	CCAACTCTTCAATAAAAAAACCAAAATTCAAACCCAATCCTCTTAAATTC			II			AAGGCACACATTACATATTCAAGACAGAAGACAATGATGTGCAGAAATAACACAGACTTT[CG]AATCTAAGAGGACTGGGTTTGAATCCTGGTTTCCCTACTGAAGAGCTGGGTTAGTCTAGG	37	7	122236797	CAGCTCTTCAGTAGGGAAACCAGGATTCAAACCCAGTCCTCTTAGATTCG	7	122024033	F	rs76155289				CADPS2;CADPS2;CADPS2	NM_001009571;NM_001167940;NM_017954	Body;Body;Body		Open_Sea			TRUE					29_Acet3	Acet
cg25724842	cg25724842	60688431	ATATAAACCAATATAAAAAAAATCCCCTTTTAAAAACTCCAAAAATTCAC			II			AGGTAATATATTTGAAAATACAAAAAATGGTGAATTTTGTCATTGATTCCTGTGTAGTCA[CG]TGAATTCTTGGAGTTTCTAAAAGGGGATTTTTTTTACATTGGTTTACATCCCATTTCACG	37	6	163574564	TGTAAACCAATGTAAAAAAAATCCCCTTTTAGAAACTCCAAGAATTCACG	6	163494554	F					PACRG;PACRG;PACRG	NM_152410;NM_001080378;NM_001080379	Body;Body;Body	chr6:163570162-163570814	Shelf								4_Quies1	Quies
cg25747670	cg25747670	54620484	CAACCACRTAAATAACCRCTAACTCAATTATAAATTCCTTAACTCCCTCC			II			GACTCAGAATGCAGCCACGTAGATAACCGCTGACTCAGTTATAAATTCCTTAGCTCCCTC[CG]CAGGCCTGGGTTTGAGGGACAGGTGACTCACAGACTGACCCTCTCTTTGGTCTGGTTTTT	37	1	115722330	AGCCACGTAGATAACCGCTGACTCAGTTATAAATTCCTTAGCTCCCTCCG	1	115523853	R									Open_Sea			TRUE				TRUE	46_EnhA4	EnhA
cg25748524	cg25748524	65634495	ATAAACAAACTATCTACTATCCACATATAAAATAAAAACAAAATCTAACC			II			ATGTGGACTAAAGACAGGCCTTGTCCCTGTACTTGGACAACCCACACCCTAGTCCCAGCC[CG]GCCAGATCCTGTCTTTATTTCACATGTGGACAGCAGACAGTTTGCTCATCACAGATTTTC	37	17	71969834	TGAGCAAACTGTCTGCTGTCCACATGTGAAATAAAGACAGGATCTGGCCG	17	69481429	F									Open_Sea			TRUE					24_ReprPC7	Repr
cg25773630	cg25773630	34780447	AAAATACAACCTACACATACATTAAAAAAAACAACCTAACAAATATTTAC			II			AGTCAGGAGGTTATTTTTCCAGATTGATAACCATAGAAAGTGAATAAACACTTTTAAGGT[CG]CAAACATTTGCTAGGTTGTCCTTCTCAATGCATGTGCAGGCTGCATCCTGTCCTTGTTTT	37	10	25890685	CGCAAACATTTGCTAGGTTGTCCTTCTCAATGCATGTGCAGGCTGCATCC	10	25930691	F		rs41279904			GPR158	NM_020752	3'UTR		Open_Sea								4_Quies1	Quies
cg25814293	cg25814293	14693392	ACTACAATACTATTTTAAAATACAATTAAAACRTCTCATTACCAAAATAC			II			TAGTGTTCTTTACTGCAATGCTATTTTAAGATGCAATTAAAACGTCTCATTGCCAAAGTG[CG]TGCTTCCTCCTGGGGGCCTCCTTCCTAACACGAAGGAGTCAGAAACCAAGGCCGGGAGGA	37	7	1883251	CGCACTTTGGCAATGAGACGTTTTAATTGCATCTTAAAATAGCATTGCAG	7	1849777	R					MAD1L1;MAD1L1;MAD1L1	NM_003550;NM_001013837;NM_001013836	Body;Body;Body	chr7:1885033-1885402	Shore				7:1849777-1850009				36_EnhWk2	EnhWk
cg25866212	cg25866212	15666413	AAAACTTATAAAATAAACCATTTCCTAAAATAAAAAATAATAACTCACCC			II			AGCGCCTCATATTTCCACTTTCCAGTGGTAACTAGCAGAGGTAAGAGAAAAACAGCCATG[CG]GGTGAGTCATCATTCCTCACTCCAGGAAATGGCTCATTTTACAAGCTTTTGGAAGGACCT	37	13	93901973	CGGGTGAGTCATCATTCCTCACTCCAGGAAATGGCTCATTTTACAAGCTT	13	92699974	F					GPC6	NM_005708	Body		Open_Sea			TRUE					46_EnhA4	EnhA
cg25876586	cg25876586	46683491	CTTTAAAAACTCAATTTTCCCCAAATTCATAACCCAACTATTCCTAAAAC			II			CTCCTCAGTGTCTTTAGAAGCTCAATTTTCCCCAAGTTCATGGCCCAGCTGTTCCTAAGG[CG]TGGCCCCATTCTTCATGGTCCAGGTCAGAATCCATCCTCTCTGAAGCAGGATGGAGGATG	37	8	75260202	CGCCTTAGGAACAGCTGGGCCATGAACTTGGGGAAAATTGAGCTTCTAAA	8	75422757	R								chr8:75262521-75263044	Shelf								19_ReprPC2	Repr
cg25912938	cg25912938	69603376	CCAATTTCTAAAAATAATCCACAATAATAACTTCAAACTAAACTCTAAAC			II			TCCCTAGGGCTCCAGTTTCTAAGAGTGGTCCACAGTGGTAGCTTCAAGCTGAACTCTGAA[CG]TGAAATGAAATCCTATGTCATTTGAATTTTTTCTTTTTTTTTTTTTTTTGAGACCGAGTC	37	21	29910411	CAGTTTCTAAGAGTGGTCCACAGTGGTAGCTTCAAGCTGAACTCTGAACG	21	28832282	R					NCRNA00161;NCRNA00161	NR_026553;NR_026552	TSS1500;TSS1500		Open_Sea			TRUE					47_EnhA5	EnhA
cg25928474	cg25928474	27809310	AATACCCAAAAACTCTAAACTTTAAAAAACCCTAATCATACATAACCTTC			II			GGGGCCTGCTTCAGGTCTGGAGTTGCCCAATTTTGGAAGGATGAGCCTTGGGCTTGGGGG[CG]AAGGCTATGCATGATTAGGGCCCTTCAAAGCTTAGAGCTCCTGGGTATCAGGGTCTCCTC	37	17	48716301	ATACCCAGGAGCTCTAAGCTTTGAAGGGCCCTAATCATGCATAGCCTTCG	17	46071300	F	rs60300548	rs9891029			ABCC3;ABCC3	NM_001144070;NM_003786	Body;Body	chr17:48712050-48712705	Shelf							TRUE	43_EnhA1	EnhA
cg25944419	cg25944419	16729474	CTCTCRACACTAACAAAATTTAATCTCCATTCTCCTAAAACTTACCTAAC			II			ATGATATTCTACTTAATGTCACACCTAAAATGCTGAAAGCAAAGGGATGGAGGAAGTCCA[CG]CCAGGCAAGTCCTAGGAGAATGGAGATTAAACTCTGTCAGTGTCGAGAGCAGAGGGTGAG	37	2	618335	CGCCAGGCAAGTCCTAGGAGAATGGAGATTAAACTCTGTCAGTGTCGAGA	2	608335	F	rs7575831							chr2:620639-621993	Shelf								14_HET6	HET
cg26003056	cg26003056	27756390	ACAAATCACACATCACCACCTTAAATAATATAATAAATCATTTATACTAC			II			GCAATCTTATGAGAGTTTTGGTTATTGTGCATGAGCTTGAAATATCTGAATGCTTGGAAA[CG]TAGCATAAATGATCTATCATATTATTCAAGGTGGTGATGTGTGATTTGTTGAAATAAAAT	37	5	89908195	CGTAGCATAAATGATCTATCATATTATTCAAGGTGGTGATGTGTGATTTG	5	89943951	F					GPR98;GPR98	NR_003149;NM_032119	Body;Body		Open_Sea			TRUE					42_EnhWk8	EnhWk
cg26014409	cg26014409	49741387	TCCAAATAATACAAACTTCTACTAATCAATTTCAACTTAAATATAAATTC			II			CCATAGTTTTATCCAGATAGTGCAAGCTTCTGCTGGTCAATTTCAGCTTGAATGTAAGTT[CG]TTGCTCTAAGCTGATAATTTGCCTGGGAACACCAACTATTTTCCAAAGTGGAAGATAGTA	37	1	158324471	CCAGATAGTGCAAGCTTCTGCTGGTCAATTTCAGCTTGAATGTAAGTTCG	1	156591095	R					CD1E;CD1E;CD1E;CD1E;CD1E;CD1E	NM_001042587;NM_001042583;NM_001042584;NM_001042585;NM_001042586;NM_030893	Body;Body;Body;Body;Body;Body		Open_Sea								39_EnhWk5	EnhWk
cg26028571	cg26028571	62634451	TTATTACACCCACRACAAAAAACTAACCAACTTCTCATCAAATTAAATAC			II			GCAAATGTGCTTTGTTGCACCCACGGCAGGAAACTGACCAGCTTCTCATCAAGTTAAATA[CG]CATCTACCCTATGGCCTAGCATTTCCACTCTTGCTTACACATCCAGGAGAAATGAGTCCT	37	22	38172403	TGTTGCACCCACGGCAGGAAACTGACCAGCTTCTCATCAAGTTAAATACG	22	36502349	R					TRIOBP;TRIOBP	NM_007032;NM_001039141	3'UTR;3'UTR		Open_Sea			TRUE				TRUE	46_EnhA4	EnhA
cg26060835	cg26060835	24694383	CATCTTAAATCATAAAAACTCCAAAATCTCCTACATACCAAATATTACTC			II			CTCAAGTTCCTCATCTTGGGTCATGAGAACTCCAAGATCTCCTACATACCAAATGTTGCT[CG]TGGGGAATATGCTGCTCACTACTGTCTGTTTGTGTCTAATCTTTCACACCCACTTCATGA	37	21	19258310	ATCTTGGGTCATGAGAACTCCAAGATCTCCTACATACCAAATGTTGCTCG	21	18180181	R					NCRNA00157	NR_024354	TSS1500		Open_Sea								21_ReprPC4	Repr
cg26075742	cg26075742	32787423	CCTAAACTTCATACATCCTTACTAAACATCATAATACTATCCTCTCCCCA	25792485	CCTAAACTTCATACGTCCTTACTAAACATCGTAATACTATCCTCTCCCCG	I	T	Red	TTGGGGGCTCCTCCTCCACCTGCCCACCAGTGAGGCCCGAGGGGACCCCCGAGTCAGGGA[CG]GGGAGAGGACAGCACCACGATGCTTAGTAAGGACGCATGAAGTCTAGGAAGTCCAGACAA	37	8	10753237	CGGGGAGAGGACAGCACCACGATGCTTAGTAAGGACGCATGAAGTCTAGG	8	10790647	F	rs78772077								Open_Sea				8:10790519-10790667				21_ReprPC4	Repr
cg26081974	cg26081974	53804363	TCTATAAATAAAAACATATCTCAAATAATCACACTACAAAATAAAAACCA	64608410	TCTATAAATAAAAACGTATCTCAAATAATCACGCTACGAAATAAAAACCG	I	A	Red	CCAGCGGTGAGCGTGGAGGACGTACTTGGCCACCCGGTCCAGCTCTTCAGCTGTCACAGC[CG]GCTTTCACCCCGCAGCGTGATCATCTGAGACACGTTTTCACTCACAGAGATCAGGATGCT	37	13	114065897	TCTGTGAGTGAAAACGTGTCTCAGATGATCACGCTGCGGGGTGAAAGCCG	13	113113898	F								chr13:114066946-114067488	Shore			TRUE	13:113113778-113114110			TRUE	33_Acet7	Acet
cg26098117	cg26098117	69609351	TTCCAATATAAACAATTTCTAATATTAAAACTTTATAAATTTACTCCCTC			II			TCTAAGATCATTTCCAATGTGAACAATTTCTGATGTTAAGACTTTATGAATTTACTCCCT[CG]GTTTTTATCCAACTGACCCAGCCTCTTTCCAACTATCCTCTCACTTCTCATCATTGTTCC	37	6	125803002	TCCAATGTGAACAATTTCTGATGTTAAGACTTTATGAATTTACTCCCTCG	6	125844701	R									Open_Sea			TRUE					35_EnhWk1	EnhWk
cg26098816	cg26098816	33699352	AATTAACTAAACRTAATACTAAAACCAACAACTCAAAACATATTAAAAAC			II			TGCTGGGTCTCTTCCCTGGAGTTTCTGAGTGTGCAGGTGTGGAATAGAGCTCAAGATCTG[CG]TTTCTAACATGTTCTGAGCTGCTGGTCCCAGTACTACGCTCAGCCAACCAGCCCTCCAGA	37	10	2210963	GTTGGCTGAGCGTAGTACTGGGACCAGCAGCTCAGAACATGTTAGAAACG	10	2200963	F									Open_Sea				10:2200603-2201002				5_Quies2	Quies
cg26111757	cg26111757	13800503	CTTCCCTATAAACTCCATAAAAACAAAAACCATATCTAAAACCTCTATAC			II			CATGCTGCTGAATTTCTATCCCCTGCCCCCTCAGCAGGGACCCCTTCTGACACACAACCA[CG]CACAGAGGCCTTAGACATGGTCCCTGCCTTCATGGAGTTTACAGGGAAGAGAAATAAGGA	37	20	31642120	CGCACAGAGGCCTTAGACATGGTCCCTGCCTTCATGGAGTTTACAGGGAA	20	31105781	F				TRUE	C20orf185	NM_182658	TSS1500		Open_Sea								23_ReprPC6	Repr
cg26129110	cg26129110	68644351	CAAAAATCCAAACTTATACTTCTCAACTCAATAACTACAAACTTAAAATC			II			ACTCCATGTTATTCCCTTTTCTCTGGTTCTAAACTATAATCAAGTGAATCTTCTCCCCAT[CG]ATTTCAAGTTTGCAGTCACTGAGCTGAGAAGTACAAGTTTGGATTTCTGCATGGTTAATT	37	5	7619983	AGAAATCCAAACTTGTACTTCTCAGCTCAGTGACTGCAAACTTGAAATCG	5	7672983	F					ADCY2	NM_020546	Body		Open_Sea			TRUE					38_EnhWk4	EnhWk
cg26150981	cg26150981	15619318	ATACCTAAATATATATCATAATATCTCACAATAACCTACATTTAACCCAC			II			CATGTATAGCTGTGCCTGAGTATGTGTCATGATGTCTCACAGTGACCTGCATTTGACCCA[CG]CTCAGCATTTCCTCAGTGAATTGTTGTGACTCTGTGATATTTGTCTTCACATCATTGATT	37	7	135608687	TGCCTGAGTATGTGTCATGATGTCTCACAGTGACCTGCATTTGACCCACG	7	135259227	R									Open_Sea			TRUE				TRUE	46_EnhA4	EnhA
cg26159860	cg26159860	25771321	CAAATTCCTAATCTTCACTCCACATTTCAAAATATTACATACCAAACTTC			II			GGCTGCAGACCCTCCAGGGCCACTGAGACTGGAACATGTATCCATGATCACTCAGCTGGG[CG]AAGTTTGGCATGCAACATCCTGAAATGTGGAGTGAAGACCAGGAATTTGCAGAGCCCCAC	37	11	133469193	AAATTCCTGGTCTTCACTCCACATTTCAGGATGTTGCATGCCAAACTTCG	11	132974403	F									Open_Sea			TRUE					60_EnhA18	EnhA
cg26259818	cg26259818	63674368	TCATCAATCATTTCTTAAACACAAAAACAAAACACTAAAATATCAAAAAC			II			TCTCTGTCACCCATTAAGTTTTGTTTCTTCTGCTGAGGATGTCTTTCCATGTATTTGGAT[CG]CTCCTGATATCTTAGTGCCTTGTTTTTGTGTTCAAGAAATGATTGATGAATTGAAGGGAA	37	1	181632621	CGCTCCTGATATCTTAGTGCCTTGTTTTTGTGTTCAAGAAATGATTGATG	1	179899244	F					CACNA1E	NM_000721	Body		Open_Sea			TRUE					23_ReprPC6	Repr
cg26308992	cg26308992	18754306	TAAATATCTACCTAACTCTCTCAAATAAATTTAAAACTACACTAAATCTC			II			TGGTGTAAGAATAAATATCTACCTGACTCTCTCAGGTAAATTTAGGACTACACTAAATCT[CG]CTTATTTACTAAAGTGGCTATTGTAATTATAAAATGTGTCCTTTTTGCACGTCTGCCTAC	37	4	70825312	AAATATCTACCTGACTCTCTCAGGTAAATTTAGGACTACACTAAATCTCG	4	70859901	R					CSN2	NM_001891	Body		Open_Sea								4_Quies1	Quies
cg26342141	cg26342141	56702417	TTACTTTTTAAAAAAACCACAATCTTCTTACAATATCAACATTAAACCTC			II			GCAGAAATATATGTTTGCAGCTAACAGAGTGTGCACAGTAAAAGCAGAATGAAATATAAT[CG]AGGTCCAATGCTGACATTGTAAGAAGATTGTGGTCTTCTTAAAAAGCAAAGAAAATGTTT	37	6	98373013	CGAGGTCCAATGCTGACATTGTAAGAAGATTGTGGTCTTCTTAAAAAGCA	6	98479734	F									Open_Sea			TRUE					42_EnhWk8	EnhWk
cg26378984	cg26378984	11744489	AAAAATCCTAAACAAACCAAACTAAACTAATCACCCCAAAACAAAACTTC			II			TCTCTAATACCTGCTACAGCACCTCACCCACAATAGGGCCTCAACTAACATTCACAGACC[CG]AAGCCCTGTCCTGGGGTGACCAGCTCAGCCTGGTTTGCCCAGGACTCCCTCACTTTTAGC	37	11	116374243	GGAGTCCTGGGCAAACCAGGCTGAGCTGGTCACCCCAGGACAGGGCTTCG	11	115879453	F								chr11:116371182-116371606	Shelf								22_ReprPC5	Repr
cg26402169	cg26402169	33621413	AAAAAACTTAATAAACATCCACAAATAAACAACTTTTCCACACTTCCCCA	41663433	AAAAAACTTAATAAACGTCCACAAATAAACAACTTTTCCGCGCTTCCCCG	I	T	Red	CAGCCCCTCCTGAGGGGGCTTGATGGGCGTCCACAAGTGGGCAGCTTTTCCGCGCTTCCC[CG]TGTCTGACTGTGCTGAGGGCCTCCTGAAGTGCAATTGGTTAGTCACGGTTTAGTGTTCTT	37	7	1883139	CGGGGAAGCGCGGAAAAGCTGCCCACTTGTGGACGCCCATCAAGCCCCCT	7	1849665	R					MAD1L1;MAD1L1;MAD1L1	NM_003550;NM_001013837;NM_001013836	Body;Body;Body	chr7:1885033-1885402	Shore				7:1849504-1849666				36_EnhWk2	EnhWk
cg26429499	cg26429499	59672324	CCAAATAAAATAATCACACCCAAATTAAAAAAAATAACCAAAAATTCACA	52683347	CCGAATAAAATAATCACACCCAAATTAAAAAAAATAACCGAAAATTCACG	I	A	Red	GAACAAAGGCTCCGCACACCAGCCCACAGCGTACCTCCAAAATGAACTTTCTTCTTGAAC[CG]TGAATTCTCGGCCATCCTTTCTAACCTGGGTGTGACCATCTCACTCGGACCACTGCTCCT	37	11	70563792	CCGAGTGAGATGGTCACACCCAGGTTAGAAAGGATGGCCGAGAATTCACG	11	70241440	F					SHANK2	NM_012309	Body	chr11:70563664-70563886	Island				11:70241221-70241534				90_BivProm3	BivProm
cg26442740	cg26442740	59739347	AAAAATAAAAACAACAACATCATATTCCTAATATATTCATAAAAACTTAC			II			ATAACAAGTTTAGAATTGCTCCAAAATGTAGGTAAGCATGATAATGCATATGAAGTTTTT[CG]TAAGTTTTTATGAATATACCAGGAATATGATGTTGTTGTTTCTATTCCTGATGACAAGAA	37	12	55613318	CGTAAGTTTTTATGAATATACCAGGAATATGATGTTGTTGTTTCTATTCC	12	53899585	F					OR10A7	NM_001005280	TSS1500		Open_Sea								21_ReprPC4	Repr
cg26487582	cg26487582	29642502	AACATAAAAATATAAAACACTCAAAATTACTCAACTTTCCCCCCTTATTC			II			ATCATGCTGAGCCATGCAGCAGAATGAATTTCTCTCCCCCTGGGGAATGTGTTGTAAATA[CG]AATAAGGGGGGAAAGCTGAGTAATCTTGAGTGCTTCATATTCTCATGTTCTCTCTACCAA	37	4	25322200	CGAATAAGGGGGGAAAGCTGAGTAATCTTGAGTGCTTCATATTCTCATGT	4	24931298	F					ZCCHC4	NM_024936	Body		Open_Sea			TRUE					46_EnhA4	EnhA
cg26508164	cg26508164	36666438	CCCCAATATACAATTACTAACCTTATTTAAAAACTCCTTACCTCAATCTC			II			AGATTAGTCACACAGTATAAGAAAGAAGCATTAAAAATGGCCAGAAAAATTCCCAAGTCA[CG]AGATTGAGGCAAGGAGTTTCTAAATAAGGTCAGTAACTGCATACTGGGGAAGTGGGATAA	37	2	182650931	CCCAGTATGCAGTTACTGACCTTATTTAGAAACTCCTTGCCTCAATCTCG	2	182359176	F									Open_Sea			TRUE					46_EnhA4	EnhA
cg26545519	cg26545519	48803411	CTAAAAATTATAAAAAACCATAAAAAAAACCTCACTACCCCACATATAAC			II			TTCCAGACATGTCCCACCCAGATTCTCCCTAGGCTGCCTGCCACATGAGTGAGTTTTCCA[CG]TTATATGTGGGGCAGTGAGGTCCTTTTCATGGCTCTCCATAACCCTTAGGATAAAGCTTA	37	2	418075	TAAGGGTTATGGAGAGCCATGAAAAGGACCTCACTGCCCCACATATAACG	2	408075	F	rs35729606							chr2:420051-421142	Shore		RDMR						23_ReprPC6	Repr
cg26548883	cg26548883	44701379	AAAAAAATCTTCTAACCTCTAATCTTAAAATTTTCCAATTCTCCATTTTC			II			CACCTGCCTCGGCCTCCCAAACAAAGGGACTTCAAAGGTAAGAATGAGTCAAGCTGGCCA[CG]AAAATGGAGAACTGGAAAATCTCAAGATTAGAGGCTAGAAGACCTTCCCAGGCACTGATG	37	17	34329899	GGAAGGTCTTCTAGCCTCTAATCTTGAGATTTTCCAGTTCTCCATTTTCG	17	31354012	F				TRUE	CCL14-CCL15;CCL15;CCL14-CCL15	NR_027921;NM_032965;NR_027922	TSS1500;TSS1500;TSS1500		Open_Sea								57_EnhA15	EnhA
cg26651810	cg26651810	58613482	CAAAACTTAAAATAACATATACTTTACTACAAAATAACACAAAAATCCTC			II			TGAGAAATGTTAAATAAACAAAATGAAATGAAGTATTGAATGAATGAATGAATGAATGAA[CG]AGGATCTCTGTGTCATTTTGTAGCAAAGCACATGTTACCTCAAGTCTTGTGATAGCTGTG	37	16	53851122	CGAGGATCTCTGTGTCATTTTGTAGCAAAGCACATGTTACCTCAAGTCTT	16	52408623	F					FTO	NM_001080432	Body		Open_Sea			TRUE					46_EnhA4	EnhA
cg26683636	cg26683636	24739378	ACTAAAATTATTCTCATACTAACCACRAAATAAATAAAATCACCCTTTCC			II			ATAAACTCAAATAATGTGTATTGCATTCTTGGTCAAATGCCTGATACATGGTAAGCACTC[CG]GAAAGGGTGACTTTATTCACTCCGTGGCCAGTATGAGAATAACTCTAGTCAATATCCCTC	37	8	93037234	CTAGAGTTATTCTCATACTGGCCACGGAGTGAATAAAGTCACCCTTTCCG	8	93106410	F	rs35079048				RUNX1T1;RUNX1T1;RUNX1T1	NM_004349;NM_175634;NM_175635	Body;Body;5'UTR		Open_Sea			TRUE					32_Acet6	Acet
cg26697158	cg26697158	71711484	ACAAAAAATACTATCACTTCCCRTTAACCAAAACTTAAAAATTTAACTCC			II			TTGTCAAGGGAACAAAAAATGCTATCACTTCCCGTTAGCCAGAGCTTAAGAATTTAGCTC[CG]AACTCATACCTACTTCATTCTTATGCACTGACTCGATTTCCTGTCCTTTTCAATTGCTCC	37	15	48442242	CGGAGCTAAATTCTTAAGCTCTGGCTAACGGGAAGTGATAGCATTTTTTG	15	46229534	R					MYEF2	NM_016132	Body		Open_Sea								46_EnhA4	EnhA
cg26738024	cg26738024	21643304	AATCACTACACCCRACCTAAATTCTATTTTTAATAACACTAAAAAACAAC			II			TTTTTTTGTGTGTGTTCTTGCTTTTAAAAGTAAAGCTATATATATGCCAAAACAAAAATT[CG]TTGTTTTCCAGTGTCATTAAAAACAGAATCTAGGCCGGGTGCAGTGACTCATGCCTATAA	37	6	33228461	CGTTGTTTTCCAGTGTCATTAAAAACAGAATCTAGGCCGGGTGCAGTGAC	6	33336439	F					VPS52	NM_022553	Body		Open_Sea								80_Tx8	Tx
cg26738880	cg26738880	26779471	TCAATAAATTCTTATTAACTACTCTCTTAAAACCAAAAAATACATATCCC			II			CTGCCCTTTTTTCAGTAAGTTCTTGTTGACTACTCTCTTGAAACCAAAAGATGCATATCC[CG]TTGTACAGGGGGTCAAAAGTGTGCCCAATTAAGCCTGCCTTGACTTCAATATTGCAACTC	37	7	154429032	CGGGATATGCATCTTTTGGTTTCAAGAGAGTAGTCAACAAGAACTTACTG	7	154059965	R				TRUE	DPP6;DPP6;DPP6	NM_001936;NM_130797;NM_001039350	Body;Body;Body		Open_Sea								9_HET1	HET
cg26746224	cg26746224	73658497	CTTCTCTACAATAACATAAAAAACCTAAAATACATTTTATATAAAAACTC			II			GGTGCTAGCATGTTGAGCCTAGAGAAGAAAAGCTTTTCACTATTTTCTACAAGAACTTTC[CG]AGCTTTCATATAAAATGTACTTTAGGTTTTCCATGCCATTGCAGAGAAGAGTACTAGGGT	37	4	93356804	TTCTCTGCAATGGCATGGAAAACCTAAAGTACATTTTATATGAAAGCTCG	4	93575827	F					GRID2	NM_001510	Body		Open_Sea			TRUE					60_EnhA18	EnhA
cg26753608	cg26753608	19774385	CTCCAAAAAAATAATACTATAAACATTAACAACAATAAACATTAACAACC			II			GAAGGGCTGCCCCAGGTCCCCCTCCCTGGACCGGTACACTCACCCCAGCTGCCGAGACGG[CG]GCTGCTAATGTCCACTGCTGCTAATGTCCACAGCACCACTTCTCTGGAGATTAGCCTTCC	37	8	128938630	TCCAGAGAAGTGGTGCTGTGGACATTAGCAGCAGTGGACATTAGCAGCCG	8	129007812	F					PVT1	NR_003367	Body		Open_Sea			TRUE				TRUE	43_EnhA1	EnhA
cg26800802	cg26800802	33694436	TAAAAAATTAATCATCAATTCACCCAATCTTACCATTCATACTAAAAACC			II			GATGAGATTCCTGAGAAGTTGATCATCAATTCACCCAATCTTGCCATTCATACTGAGGAC[CG]TCCTGAGGCTGTGGGCAGTTTCTCACATCCCTGGAACAGGCAATGTCACCAGTAAAATAG	37	7	139859464	CGGTCCTCAGTATGAATGGCAAGATTGGGTGAATTGATGATCAACTTCTC	7	139505933	R					JHDM1D	NM_030647	Body		Open_Sea			TRUE					69_TxEnh7	TxEnh
cg26807233	cg26807233	58767467	TCCATTACACATACTCAAAAATTTAACCTTTTATAACACTATTCATTCTC			II			ACTCTCCATCATCCATTACACATACTCAAGAATTTGGCCTTTTATAGCACTATTCATTCT[CG]AGGCATCTAAATAGTCTTTGCAAAAGTAAAAAAGCAACCACAGGCACTGCTGAGGCCTTA	37	4	146736991	CCATTACACATACTCAAGAATTTGGCCTTTTATAGCACTATTCATTCTCG	4	146956441	R					ZNF827	NM_178835	Body		Open_Sea			TRUE					80_Tx8	Tx
cg26808637	cg26808637	60803478	TTTACTTTTTCCCACTACTTCATATATAATTAATTTTCTTTATACTTAAC			II			AGCTGTTGTTTGTCAGTGGGGCCTGGGACAAGGACAGAGGGTGGAATTAAAATGAGAAGA[CG]CCAAGCACAAAGAAAACCAACCATATATGAAGCAGTGGGAAAAAGCAAAGGACCAAGCAT	37	10	95228650	CGCCAAGCACAAAGAAAACCAACCATATATGAAGCAGTGGGAAAAAGCAA	10	95218640	F	rs10882239				MYOF;MYOF	NM_133337;NM_013451	Body;Body		Open_Sea			TRUE				TRUE	43_EnhA1	EnhA
cg26810767	cg26810767	44691438	ATCTTACATATTTCCATAAAATCCCAAACCTAAAAACAAACTATAAAAAC			II			ACCCAAGCAAGGTCTTGCATATTTCCATAAAATCCCAAACCTAGAAGCAAGCTATGGAGA[CG]AACCTGGTCCATTCATCTCTCAAGAAATGAATGCATTGGTTTCATTCCAGAAAGATCACA	37	16	79303841	CGTCTCCATAGCTTGCTTCTAGGTTTGGGATTTTATGGAAATATGCAAGA	16	77861342	R									Open_Sea			TRUE					40_EnhWk6	EnhWk
cg26810908	cg26810908	31670372	CTTAAAAAACCTTATCACCTTCTCCATCCATTCTAAAAAAATTTCTATAC			II			GAGTTGGGGCCCTTGAGAAGCCTTGTCACCTTCTCCATCCATTCTAGAAAAGTTTCTGTA[CG]ATTAGAGCCTGTCTTGAAATTCTAGAAAAAAATCTAAACTTATTTCCTGAGAAAGGTTGA	37	1	238054569	CGTACAGAAACTTTTCTAGAATGGATGGAGAAGGTGACAAGGCTTCTCAA	1	236121192	R					ZP4;LOC100130331	NM_021186;NR_027247	TSS1500;Body		Open_Sea								5_Quies2	Quies
cg26814100	cg26814100	73600322	ATATCTACCTCATAAAATAACTACAAAAACAATACCTATAAATCACTTAC			II			CCTCATCTTTATCACCGTCATCATCATGGTGAGATGTCGTCAGCTCTTGCTTCATGCTGA[CG]CAAGTGATTTATAGGCATTGTCTTTGCAGCCACTCTATGAGGCAGACACTGCCATTAAAC	37	6	136724451	CGCAAGTGATTTATAGGCATTGTCTTTGCAGCCACTCTATGAGGCAGACA	6	136766144	F					MAP7	NM_003980	Body		Open_Sea			TRUE				TRUE	46_EnhA4	EnhA
cg26908505	cg26908505	29647493	TCACTTAAACCCTATACCTAAATAACRACCAAAACCTCCTAATTAATCTC			II			CCTGGTCCAAGTCACTTGGACCCTGTGCCTGGATGGCGGCCAGAGCCTCCTAATTGGTCT[CG]CAGCTTCCATCCTTGTCTTCTGCTGTCTAGTTTCAACAGGGCAGTCTGAGTAGTGCTTTT	37	11	126517611	CACTTGGACCCTGTGCCTGGATGGCGGCCAGAGCCTCCTAATTGGTCTCG	11	126022821	R					KIRREL3;KIRREL3	NM_001161707;NM_032531	Body;Body		Open_Sea			TRUE				TRUE	46_EnhA4	EnhA
cg26915336	cg26915336	38635477	TCCTCAAACATACTAACCTCAAAATAATTATACCTCTTCTATAATAATTC			II			TAGCTTGGACTTCCTCAAGCATGCTGGCCTCAGGGTAGTTGTGCCTCTTCTGTGATAATT[CG]GGACTCCATGAGACCAAGGTGAAGCTGACAATTCTTTTAAAGGCTACCCCTGGAACCAGC	37	7	35407225	CCTCAAGCATGCTGGCCTCAGGGTAGTTGTGCCTCTTCTGTGATAATTCG	7	35373750	R									Open_Sea			TRUE					42_EnhWk8	EnhWk
cg26932364	cg26932364	42712476	AAACCTAACCACAAAACCTATAAATCATAAAAAAAACAATCATCAATCCC			II			GGGATGACTCTGAGCCTGGCCACAGGGCCTGTGGGTCATGGAGAAGGCAGTCATCAGTCC[CG]GCATGTGGCCTATTCAGGAATCTGGGTGTCATCCGGATGAATTAGCGTTCACATTTTTTG	37	7	50603292	CGGGACTGATGACTGCCTTCTCCATGACCCACAGGCCCTGTGGCCAGGCT	7	50570786	R					DDC;DDC	NM_000790;NM_001082971	Body;Body		Open_Sea			TRUE				TRUE	33_Acet7	Acet
cg26946769	cg26946769	34735440	TTCCTACAACCTCTCTTAATACAATAAAATACAATCTTAAACRAAATAAC			II			AAGATGCCACATTCCTGCAGCCTCTCTTGGTGCAGTGGAATACAGTCTTGGGCGAGGTGG[CG]TGGATGAGCTGGTGAAAGAGGATGCTGCCCACATCCAAAGGCTCCAGAGGATCCTGGCCT	37	18	48189538	CGCCACCTCGCCCAAGACTGTATTCCACTGCACCAAGAGAGGCTGCAGGA	18	46443536	R				TRUE	MAPK4	NM_002747	5'UTR	chr18:48190434-48190669	Shore								24_ReprPC7	Repr
cg26980111	cg26980111	11610468	TAACCCCATACATAAAAATTCCAATTTTAACTCCAACATATAAAAACTTC			II			CAAAAGTAATTTTTCAGAATTTTCAGCTTTTTCTTATTGTAGGCATGGGAATAAGAACTT[CG]AAGCTCTTACATGTTGGAGCCAAAATTGGAATTCCCATGCATGGGGTTATGATAAATAGT	37	8	132321917	CGAAGCTCTTACATGTTGGAGCCAAAATTGGAATTCCCATGCATGGGGTT	8	132391099	F									Open_Sea			TRUE					60_EnhA18	EnhA
cg27018309	cg27018309	30775481	TCACTTTAATATACTACTCTTCACTTTAAAAAATCATTACAATATCATTC			II			AGCAGCCAGCTCATCCCAGTGACTCACAGGACACAGCCATCCAGCGGCATCTTTCCTTGT[CG]AATGATACTGTAATGACCTTCCAAAGTGAAGAGTAGCACATTAAAGTGATTTTATTGTTT	37	16	8943122	CACTTTAATGTGCTACTCTTCACTTTGGAAGGTCATTACAGTATCATTCG	16	8850623	F					PMM2	NM_000303	3'UTR		Open_Sea			TRUE				TRUE	70_TxEnh8	TxEnh
cg27079194	cg27079194	22628361	AAAACACTCATACCATACRAAAAAATTAAACATTTACTACAAATAATATC			II			CCAGGTTATGCAGAGCACTCATGCCATGCGAAGGAGTTAGACATTTGCTGCAGATGATAT[CG]AAGAATTTTACCAGGCAGCCCTCCCTGTCTGCTGACATCCTGGCTTGCAATCTTTTCTCT	37	14	32350428	GAGCACTCATGCCATGCGAAGGAGTTAGACATTTGCTGCAGATGATATCG	14	31420179	R									Open_Sea			TRUE				TRUE	46_EnhA4	EnhA
cg27132732	cg27132732	17618369	AAAACACTTAAACCTATAAAATTACAAAACTTATAAAATACCTCTAACTC			II			CAGATAGGAGCAAGACACTTGAGCCTGTAGAGTTACAGAGCTTATGGGATGCCTCTGGCT[CG]CCTGCAGCCACCTCAGGTGACTAGCTTTAGGAAAAGACCAGACAATGCCTTGGGTCTAAA	37	15	32202752	AGACACTTGAGCCTGTAGAGTTACAGAGCTTATGGGATGCCTCTGGCTCG	15	29990044	R									Open_Sea								5_Quies2	Quies
cg27135989	cg27135989	34647354	AACAACCTACAAATCRAATTTTATTCTATTTTTTACCTCTAAATAAACTC			II			TTCTGATCCCAAGCAGCCTGCAAATCGGATTTTATTCTATTTTTTGCCTCTAAGTGAGCT[CG]CCATCATTCCAGGAGGCATCTCAGTAAGCAATAATGCTTACATGCTTGCATTTAGGGACA	37	8	61088342	GCAGCCTGCAAATCGGATTTTATTCTATTTTTTGCCTCTAAGTGAGCTCG	8	61250896	R								chr8:61086125-61086327	Shelf					8:61088276-61088402	Unclassified_Cell_type_specific		38_EnhWk4	EnhWk
cg27145347	cg27145347	33750455	CTCAAAAATACCRTATCTATCCTCTTCTCCTAAATATAAATAATTAATAC			II			CAACCATGAGAGCCGAGGTGGGAGGCATGGGAAACAGTGCAGTGACTCACCCCCTGCCCC[CG]CACCAACCACCCATATTCAGGAGAAGAGGACAGACACGGCACCTCTGAGTCACCCCTCTC	37	11	67795659	TCAGAGGTGCCGTGTCTGTCCTCTTCTCCTGAATATGGGTGGTTGGTGCG	11	67552235	F					ALDH3B1;ALDH3B1;ALDH3B1	NM_001161473;NM_000694;NM_001030010	3'UTR;3'UTR;3'UTR	chr11:67797802-67798413	Shelf			TRUE				TRUE	70_TxEnh8	TxEnh
cg27181148	cg27181148	69603469	ACTCTCTTCTAACTTCCRTTATTACTATTAAAAAACTTACTCCCATTCTC			II			AAATAAGACCTTGAAAGTAACCGGAGGGAAAAAACTGATGACTAACAGAGAAAACTAAGG[CG]AGAATGGGAGTAAGCTTTTCAACAGTAACAACGGAAGCCAGAAGAGAGTAGTCTATCTCC	37	12	45819307	CTCTCTTCTGGCTTCCGTTGTTACTGTTGAAAAGCTTACTCCCATTCTCG	12	44105574	F					ANO6;ANO6;ANO6;ANO6	NM_001142679;NM_001142678;NM_001142680;NM_001025356	Body;Body;Body;Body		Open_Sea			TRUE					70_TxEnh8	TxEnh
cg27215768	cg27215768	26797431	ATAAAAAAAACAAACAAACATTAATATATTTCACCTTTAACCCTTACTCA	72759425	ATAAAAAAAACGAACGAACATTAATATATTTCACCTTTAACCCTTACTCG	I	A	Red	TTCTCTTATCAGATAAAAGGAACGAGCGAACATTGGTATATTTCACCTTTGGCCCTTGCT[CG]GTGACAAATTTGGTTCTTAGCCTCTTTCACACTCCTGTCCAGGTCCTTGGTCTTGCCTAT	37	10	98425148	ATAAAAGGAACGAGCGAACATTGGTATATTTCACCTTTGGCCCTTGCTCG	10	98415138	R					PIK3AP1	NM_152309	Body		Open_Sea			TRUE					46_EnhA4	EnhA
cg27221631	cg27221631	34791316	AAAATCCACAATAAAAATACCTAAATTTCTCTATAAAACCAAATACTATC			II			AGAATGAAGGGAGGATCCACAGTGAAAGTGCCTGAGTTTCTCTATGAGACCAGATGCTGT[CG]AAACCAAACATCTTTTCCTTTGCTCTATGGGAACATTTTAGGGTTTGTTTTGCACAGCTG	37	4	77703381	CGACAGCATCTGGTCTCATAGAGAAACTCAGGCACTTTCACTGTGGATCC	4	77922405	R					SHROOM3	NM_020859	3'UTR		Open_Sea			TRUE		4:77703300-77703512	Unclassified_Cell_type_specific	TRUE	61_EnhA19	EnhA
cg27237541	cg27237541	24667460	TCCCTATTCAAAACAAACCAAAATAAAAACATATTCCATCTACAAACTAC			II			TTCCTTTTAATTCCCTATTCAGAACAGACCAGAATAGAGGCATATTCCATCTGCAGGCTA[CG]TTCTAGACCTCTCCTTTCACCATTATTTTCATTCATTTGCATATATGTCCAATGGCCTTG	37	10	26497739	CGTAGCCTGCAGATGGAATATGCCTCTATTCTGGTCTGTTCTGAATAGGG	10	26537745	R					MYO3A	NM_017433	Body	chr10:26500607-26501126	Shelf								20_ReprPC3	Repr
cg27243507	cg27243507	19751308	ACTTCACAAAAAAACCTATACTTTTCTCAAAACCATAAAAATACTAAACC			II			TCATAACCCATAGTTTACAAGAATTTAGTGTATTGTGTAGTTAACGGCTGACTGCCTGTG[CG]GTCCAGTATTTTTATGGTCCTGAGAAAAGCATAGGTTTCTCTGTGAAGCAGTTGTGGAAA	37	3	101808873	CGGTCCAGTATTTTTATGGTCCTGAGAAAAGCATAGGTTTCTCTGTGAAG	3	103291563	F									Open_Sea			TRUE					46_EnhA4	EnhA
cg27358936	cg27358936	65693323	CCAATACTCCCTTCCAAAAAATAAAAACAAACTAACTACTAATCTACCCA	33708391	CCGATACTCCCTTCCGAAAAATAAAAACAAACTAACTACTAATCTACCCG	I	T	Red	TGCAAGTCTTCTCCGGTGCTCCCTTCCGGAGGGTGAGGACAAGCTGGCTACTGATCTGCC[CG]TCCCTATCCCTCCTCCCAGGGAGCTGGCACTGACTCTAGCACCTGCCCTTAAACATTTCT	37	15	100941674	CGGGCAGATCAGTAGCCAGCTTGTCCTCACCCTCCGGAAGGGAGCACCGG	15	98759197	R					LASS3	NM_178842	3'UTR		Open_Sea								10_HET2	HET
cg27397757	cg27397757	54610358	CATTTACAACCATAATAACTATTTTTATAACRACRAAATTCACATTTATC			II			CTGCTTTTTGGCATTTACAGCCATGATGGCTGTTTTTATAACGGCGGGGTTCACATTTGT[CG]TGATCAACCTCTTTTTTATTGCAAGGATGCATCCAGTCTCAGTACACAGTGAAAGGGCCC	37	1	54199825	ATTTACAGCCATGATGGCTGTTTTTATAACGGCGGGGTTCACATTTGTCG	1	53972413	R					GLIS1;GLIS1	NM_147193;NM_147193	5'UTR;1stExon	chr1:54203402-54205310	Shelf			TRUE					46_EnhA4	EnhA
cg27402634	cg27402634	13659415	ATCAATTCTATTAACACCTTCCCCTTTACCAATAATTAAATCAAAAATAC			II			ATTTTCCTAAAGCTTCCAGCAAACGTCTCTTGGAACTTCTAGTCATAATTGGATCATAGA[CG]CATTCCTGATTTAATCACTGGTAAAGGGGAAGGTGCTAACAGAATTGATCTAATCTGAAC	37	3	156536860	CGCATTCCTGATTTAATCACTGGTAAAGGGGAAGGTGCTAACAGAATTGA	3	158019554	F								chr3:156533839-156535131	Shore			TRUE				TRUE	46_EnhA4	EnhA
cg27428551	cg27428551	72736312	ATTAAATACTAATCTAAAACCAATATACTCCTAATCTCCTAACCTATAAC			II			CATGCTGGTGAGTTGAGTGCTAGTCTGAGACCAGTGTGCTCCTGGTCTCCTGGCCTGTGG[CG]TGACCGCAGAAGGTCACTTACAGACACAAGGGCAAGTAATTTAATGAGCATTTCCTGCCT	37	12	122155069	CGCCACAGGCCAGGAGACCAGGAGCACACTGGTCTCAGACTAGCACTCAA	12	120639452	R					TMEM120B	NM_001080825	Body	chr12:122150513-122151091	Shelf							TRUE	69_TxEnh7	TxEnh
cg27450668	cg27450668	43609337	CCAACTCTACATATTTAAAATAACTAAAACTCCAAATCACCATATAACCA	23758431	CCAACTCTACGTATTTAAAATAACTAAAACTCCGAATCACCGTATAACCG	I	A	Red	CTGGGCTGGCAGAGGGACAGAGAAAACACAGCAGGCTCCTGGCCTTTGGCAGGGCCCCCT[CG]GCCACACGGTGACTCGGAGCCCTAGCCATCCCAAACACGCAGAGCTGGGGGTGAGAACCC	37	1	3460070	CGGCCACACGGTGACTCGGAGCCCTAGCCATCCCAAACACGCAGAGCTGG	1	3449930	F					MEGF6	NM_001409	Body	chr1:3459874-3460269	Island				1:3449777-3450474	1:3459657-3460129	Unclassified_Cell_type_specific		33_Acet7	Acet
cg27457457	cg27457457	60677332	AATTTAATAAACCCTATAATACAAAAAATTATAAATACTAACTATTTACC			II			CCTAGGGGCTGAATTTAATGGGCCCTGTGATGCAAGAGATTATAAGTACTGGCTGTTTAC[CG]CCCTCCTTCAGCCTGGAGGATGGTCCTCCTGGTAGAGAGCCTCTCCCAGGTGGGTGCTGA	37	8	90556162	ATTTAATGGGCCCTGTGATGCAAGAGATTATAAGTACTGGCTGTTTACCG	8	90625278	R									Open_Sea			TRUE					47_EnhA5	EnhA
cg27468976	cg27468976	49762466	CATAAATATAAATAAATAAATTTCCCACACCCAAAACAACCCATAATCCA	62701464	CGTAAATATAAATAAATAAATTTCCCACACCCAAAACAACCCGTAATCCG	I	T	Red	CTCCGCTCCTCACTCCCATGGACCAACAGAGTAGGGAAAACGAAGGCACGTTGGAAACTA[CG]GATCACGGGCTGTTTTGGGTGTGGGAAATCCACCCACCCACACTCACGGCCAGCTCTGAC	37	16	89410322	CGGATCACGGGCTGTTTTGGGTGTGGGAAATCCACCCACCCACACTCACG	16	87937823	F					ANKRD11	NM_013275	5'UTR	chr16:89408237-89408465	Shore				16:87937687-87938001			TRUE	69_TxEnh7	TxEnh
cg27474223	cg27474223	16654378	CCCTTTTACTAATAATAATACACTCCAATAAAATATACTAAATAAATTCC			II			GAGGGATGGATCAGAGGCTGAGTCAGGCCTGTGTCACACATTCCATTCCTGAGTAGAAGA[CG]GAATCCACTCAGTACATTTCACTGGAGTGTACTATTACCAGTAAAAGGGGGTAAAAAATT	37	16	71509037	CGGAATCCACTCAGTACATTTCACTGGAGTGTACTATTACCAGTAAAAGG	16	70066538	F					ZNF19	NM_006961	3'UTR		Open_Sea			TRUE				TRUE	70_TxEnh8	TxEnh
cg27476623	cg27476623	32608365	AAACCAATAAAAAAAATCACCACATTTCAATTCAAAAAAACACTAATTTC			II			AAAGGGGAGGGGGGCCAGTGGGAGGGGTCACCACATTTCAATTCAAAAAGGCACTAATTT[CG]TACCCATTATGTGTCACCTTGAGCAAGTTACTTATCCTTTCTGTGGCTTAATTTCTCTCC	37	11	40139315	GGCCAGTGGGAGGGGTCACCACATTTCAATTCAAAAAGGCACTAATTTCG	11	40095891	R					LRRC4C	NM_020929	5'UTR		Open_Sea								4_Quies1	Quies
cg27504861	cg27504861	27741461	TCACAAAAATTACCATAAATCCCACATATACCCTCTAAAACAACTACCAC			II			ATCAACACCTTTTGCTTCCTCTTGATGGGAAGATGGGCTAAATCCACATGTGGAGTAGGG[CG]TGGCAGCTGCCCCAGAGGGTATATGTGGGATCTATGGTAATTTCTGTGAGGCATAAACCA	37	17	49825314	CACAGAAATTACCATAGATCCCACATATACCCTCTGGGGCAGCTGCCACG	17	47180313	F					CA10;CA10;CA10	NM_001082533;NM_020178;NM_001082534	Body;Body;Body		Open_Sea								55_EnhA13	EnhA
cg27534912	cg27534912	31714364	CCCCATATATAAATCCTCTTAAAAAACTACATATTCTAACTATCACAATC			II			TTTTGTGGTCTCCCCATGTATGAGTCCTCTTGAAAAGCTGCATGTTCTGACTATCACAAT[CG]TATACCATTCCACACTGTACAGAATTTTCAGTATTTAGTTGAGATGCATGCTGTTCTTCC	37	1	158258802	CGATTGTGATAGTCAGAACATGCAGCTTTTCAAGAGGACTCATACATGGG	1	156525426	R					CD1C	NM_001765	TSS1500		Open_Sea								41_EnhWk7	EnhWk
cg27556492	cg27556492	44803344	ATTTATTAACTAAAATTAATCRCTATTTATCCTTCATTCACRTAAAAACC			II			TGCTGTCGACAAAATTGCAAGGGACTAGTTGAGTTGCTGGGGTTCATAATGCTGATAGAG[CG]GTTTCCACGTGAATGAAGGATAAACAGCGATTAATTTCAGCCAATAAATAATGGTTTGAG	37	1	218223075	TTTATTGGCTGAAATTAATCGCTGTTTATCCTTCATTCACGTGGAAACCG	1	216289698	F									Open_Sea			TRUE					38_EnhWk4	EnhWk
cg27616666	cg27616666	16710497	CCAATAAACCCAACCAATTATAATTTCAATTTATAACCACAATTAAAATC			II			ATGAATTTAACCCAATAGGCCCAGCCAATTGTAATTTCAGTTTGTAGCCACAGTTGAGAT[CG]AGTTTTACCTGGAAATCTCTACCTCAAACAGTTGGGTTATGGTGCAAACAACAGAACTTC	37	2	168193427	CAATAGGCCCAGCCAATTGTAATTTCAGTTTGTAGCCACAGTTGAGATCG	2	167901673	R									Open_Sea			TRUE					60_EnhA18	EnhA
cg27627834	cg27627834	14714301	CAAAACCATCTACAAACACTTACTTTTAACATCATAAAATATATTTATAC			II			AAGAGAATATCCAGGGCCATCTGCAAACACTTGCTTTTAGCATCATGAGATATATTTGTG[CG]GGCTCACTAACTCCTTGTAAATCACCATCTTTAAAATAACTTCAAGAATCAAGTGGTACA	37	12	45157448	AGGGCCATCTGCAAACACTTGCTTTTAGCATCATGAGATATATTTGTGCG	12	43443715	R					NELL2;NELL2;NELL2;NELL2;NELL2	NM_001145110;NM_001145107;NM_006159;NM_001145108;NM_001145109	Body;Body;Body;Body;Body		Open_Sea			TRUE					42_EnhWk8	EnhWk
cg27643360	cg27643360	73650385	ACAAATAAAAATACCACTATACACAAAAAAAATAACATATAAACAATAAC			II			CAGAGATGCCTGTCTGCAGGTTCTTGAAGTTATTGTTAGTATTTGGTATCTCAAATTTTT[CG]TCACTGTTCACATGCCACTTTCTCTGTGCACAGTGGTATCCTCATTTGCTTTTTAACCTA	37	8	32623819	CGTCACTGTTCACATGCCACTTTCTCTGTGCACAGTGGTATCCTCATTTG	8	32743361	F									Open_Sea			TRUE					46_EnhA4	EnhA
cg27655168	cg27655168	30630376	TCCAAATCTCCCTCAAAAATAAAAATAAATTTCAAATTAATCAAAACATC			II			GGAGCCCCACATTGAATCACATGTTTCATAAGGCAGTAATTCTAACTTTGAAAGAAGTCA[CG]ATGCTCTGACTAATTTGAAATTTATTTTTATTTCTGAGGGAGATTTGGACATGGAAAGGG	37	17	39059398	CCAAATCTCCCTCAGAAATAAAAATAAATTTCAAATTAGTCAGAGCATCG	17	36312924	F									Open_Sea			TRUE					46_EnhA4	EnhA
cg27662750	cg27662750	33616359	TATCATAAACTCCAAAAATATCTCACTTATAAATCAACCCTAATATATAC			II			TATAAATGTTCTGGGAAATTAACTAACAATTAAGTATGACTAACAACTGAAAAATGAAAG[CG]CATATACTAGGGCTGATTCACAAGTGAGATACTTCTGGAGTTCATGATAGCCTGTGTGGA	37	16	65606213	ATCATGAACTCCAGAAGTATCTCACTTGTGAATCAGCCCTAGTATATGCG	16	64163714	F					LOC283867	NR_027755	Body		Open_Sea			TRUE				TRUE	46_EnhA4	EnhA
cg00010853	cg00010853	58791383	ACTAAATCCTAAAAAAACTCCAAAACRAAATCTAAAACTAACAAAATCTC			II			TAGGCAGATTCCCCTGGGCTCAGTCTACTTTCCACCTCTTTTCTCCTGGGGCTTTGCTCT[CG]AGACTCTGCTAGTCTCAGACTCCGCTCTGGAGTTTCTCCAGGACTCAGCCTCCATTTCCA	37	6	30653167	CTGAGTCCTGGAGAAACTCCAGAGCGGAGTCTGAGACTAGCAGAGTCTCG	6	30761146	F					KIAA1949;KIAA1949	NM_001134870;NM_133471	Body;1stExon	chr6:30654392-30654934	Shore		RDMR			6:30652289-30655443	Promoter_Associated		97_PromF6	Prom
cg00037952	cg00037952	24619379	TACCAACATCTTTCCTCACTTATCTTATAAAAAATACAACAAATCCCACC			II			TTCTGAACCAAGAGTTGGTTTAAATATAGATGATCTGCCTTTCTGGCAACTTGGAGGCTG[CG]GTGGGACTTGTTGTACCTTTTATAAGACAAGTGAGGAAAGATGTTGGCACCTGTACTTGC	37	10	104535276	GCCAACATCTTTCCTCACTTGTCTTATAAAAGGTACAACAAGTCCCACCG	10	104525266	F					C10orf26;C10orf26	NM_017787;NM_001083913	TSS1500;Body		Open_Sea								43_EnhA1	EnhA
cg00050496	cg00050496	39707347	AAAAACCCCTCTAAATACTATAAAATATAATTATCTAAAAATCAAAACTC			II			TCGTCCTGTAAGAGGACCCCTCTGAGTGCTGTGGGATGTAGTTGTCTGAGGGTCAGAACT[CG]TTCCATCCTGAGGCTGTGTGCAGGTGTGTGTGACCTCAGGCAAGTGATCACTCCTGAGTC	37	12	110211701	CGAGTTCTGACCCTCAGACAACTACATCCCACAGCACTCAGAGGGGTCCT	12	108696084	R					MGC14436;MGC14436	NR_026662;NR_026661	TSS1500;TSS1500		Open_Sea								92_PromF1	Prom
cg00064255	cg00064255	10807458	TCACAACCATTTATAAATCACATACTTCTTTCACAATAATATAAAAAACA	57626339	TCGCAACCGTTTATAAATCACATACTTCTTTCGCGATAATATAAAAAACG	I	T	Red	AGGTAAAGGAAATCGCAGCCGTTTGTAAGTCACATACTTCTTTCGCGGTAGTGTGAGAAA[CG]TAGCCTTAACCAACAGTCACATTTCCCGACAGGTATGTGATGGTTTCCCAAAGCATCGAT	37	1	90100012	TCGCAGCCGTTTGTAAGTCACATACTTCTTTCGCGGTAGTGTGAGAAACG	1	89872600	R					LRRC8C	NM_032270	5'UTR	chr1:90098230-90099292	Shore		RDMR		1:89872600-89872673				97_PromF6	Prom
cg00080081	cg00080081	17644455	ATAAATTATAAAACAACATAAACATTATAACCTCATTTTAACAAACRTAC			II			ATACATATACAATGTGTGTATGGATACATGTACATACATATTACACTTATGTGTATGTTA[CG]CACGTTTGTTAAAATGAGGTCATAATGTTCATGCTGTTTCATAACCCACTTTCTTTCAAT	37	17	33701776	CGCACGTTTGTTAAAATGAGGTCATAATGTTCATGCTGTTTCATAACCCA	17	30725889	F					SLFN11;SLFN11;SLFN11;SLFN11;SLFN11	NM_001104587;NM_152270;NM_001104588;NM_001104590;NM_001104589	TSS1500;TSS1500;TSS1500;TSS1500;TSS1500	chr17:33700487-33700760	Shore								96_PromF5	Prom
cg00112238	cg00112238	33626400	CTACAACACTACATATAAAACAAAACACAAAAAACATCTACCCAAAAAAC			II			CAGCTCTTCTCCTACAGCACTGCATGTGGGGCAAGGCACAGGAAGCATCTGCCCAGGAAA[CG]GACAAATCCCTGCTGCATCCGCATGCTCTCTCACCTGCCCCGCCAGCACAGCCAGCCTGC	37	1	54719938	TACAGCACTGCATGTGGGGCAAGGCACAGGAAGCATCTGCCCAGGAAACG	1	54492526	R					SSBP3;SSBP3;SSBP3	NM_001009955;NM_018070;NM_145716	Body;Body;Body	chr1:54723696-54724019	Shelf			TRUE		1:54719930-54720210	Unclassified_Cell_type_specific	TRUE	69_TxEnh7	TxEnh
cg00179940	cg00179940	64729503	AAACATTCCTACTCCTATATAATAAAATTAACAAAAAATAACTATCCATC			II			TTGCTCTGGGGGAACATTCCTACTCCTATGTGATAGAATTAGCAGGGAGTGGCTGTCCAT[CG]TGACTCTCAACCTTCCCATAGTCAAGGTAGAGCTGGAGGGCGTAGGGGAGAGAGTCTGAA	37	12	126978053	AACATTCCTACTCCTATGTGATAGAATTAGCAGGGAGTGGCTGTCCATCG	12	125544006	R									Open_Sea			TRUE					47_EnhA5	EnhA
cg00206063	cg00206063	69794396	TACACAAATACTACACTAAAAACTCRAAAAAATTAAACCRCTAAAACCAC			II			CTTTTCTCTTTTGCACAGATACTGCACTGAAGACTCGGAGGGGTTGAGCCGCTGGAGCCA[CG]CAAATTCAGACACCTCTTCCGCCCCAGGTCACTCTACTCGCCCACGCTGCCTGCCACACC	37	10	3805252	GCACAGATACTGCACTGAAGACTCGGAGGGGTTGAGCCGCTGGAGCCACG	10	3795252	R									Open_Sea				10:3795227-3795362				92_PromF1	Prom
cg00221794	cg00221794	32712320	AAAATATAACTAAATATCCTTCAATTCTTAAAAAACAACTACTTCTATAC			II			AAGCTGAACTTATCACCAGAGGGACTATGCAGGCTGAAGTTTCTGTTTCTGTTTCGGTTA[CG]TATAGAAGCAGTTGCTTTCTAAGAATTGAAGGACACCTAGTCATATCCTTTTGGTCAGTG	37	2	20776620	GGATATGACTAGGTGTCCTTCAATTCTTAGAAAGCAACTGCTTCTATACG	2	20640101	F									Open_Sea		DMR			2:20776324-20776793	Unclassified		50_EnhA8	EnhA
cg00248242	cg00248242	31792333	CAAAAACATTAAACTAAATTTTAAAAATTAATCTCTAAAAATCACATACC			II			TGGAGGGGGCTCAAGGGCATTAGGCTGAATTTTAAAAGTTAATCTCTAAAGGTCACATGC[CG]CACAATTCCATTTATACAAAATTCTCAAAATGACAAAATCACAGAGCTGCAGAACAGCTT	37	2	240867059	CGGCATGTGACCTTTAGAGATTAACTTTTAAAATTCAGCCTAATGCCCTT	2	240515732	R								chr2:240868278-240868590	Shore					2:240866747-240867401	Unclassified_Cell_type_specific		52_EnhA10	EnhA
cg00280812	cg00280812	34630334	AACTAAAAAACAAACACCTATTACACAATACTCATTAACTACAAAAAAAC			II			GGCGGGCTGGGGACTGAGGAGCAGACACCTGTTGCACAGTGCTCATTAGCTGCAGGAGGG[CG]GGACGCCTCCCAGCCTGACCAACCTGTTGGATGATGTGGGTGCTCCCGCCCCTCCCCCAG	37	12	52585844	CGCCCTCCTGCAGCTAATGAGCACTGTGCAACAGGTGTCTGCTCCTCAGT	12	50872111	R		rs75411561			KRT80;KRT80	NM_001081492;NM_182507	TSS200;TSS200		Open_Sea			TRUE					43_EnhA1	EnhA
cg00314343	cg00314343	53666411	CACRAAAACTAATCAATATCTATCCTAAAAACAACTAAACCCCTACTAAC			II			CAGCTGAGCATCACGGAAACTAGTCAGTGTCTATCCTAAAAACAGCTGGACCCCTGCTGG[CG]AGCTCACCTGTATTCTAGGAGCATGGGGTCTGATTCCCTTCCTCAGTGAATCAGGAAAGC	37	15	92428182	CGCCAGCAGGGGTCCAGCTGTTTTTAGGATAGACACTGACTAGTTTCCGT	15	90229186	R					SLCO3A1;SLCO3A1	NM_001145044;NM_013272	Body;Body		Open_Sea			TRUE					48_EnhA6	EnhA
cg00320216	cg00320216	54676353	TTTTTTTTAATATCCAAACRATAACTTACTCTCTTAAATAAACTCAAAAC			II			ACTAAATGAGGGAAAGTACCTAAAGTACTTGAAACAGAGTTGGTGTGTACAATCCTTGTG[CG]TCCTGAGCTTATCCAAGAGAGTAAGTTATCGTTTGGACATTAAAAAAAAAAAAAAAAAAA	37	11	128450029	TTTTTTTAATGTCCAAACGATAACTTACTCTCTTGGATAAGCTCAGGACG	11	127955239	F	rs11221361				ETS1	NM_001143820	5'UTR		Open_Sea			TRUE					52_EnhA10	EnhA
cg00321996	cg00321996	57674384	TCCTAAATTTCTACCTCATTTCACAATATAAAACACAAAAACTAAACTAC			II			TTGGGTTAAGGTCCTAGATTTCTACCTCATTTCACAATATAAAGCACAGAAGCTAAACTA[CG]AATAAATGAGCCCTTGTTTTCTCATAAACAAAAGTTATAAAAAGTAGAGATCTTAAACAT	37	3	177696327	CGTAGTTTAGCTTCTGTGCTTTATATTGTGAAATGAGGTAGAAATCTAGG	3	179179021	R									Open_Sea			TRUE					32_Acet6	Acet
cg00339913	cg00339913	64712326	CCATTCCTTTTCTAAATCAAACAAATAACAAACCAACAAATAAAAAACCC			II			AGGACTCTCTCCCATTCCTTTTCTAAGTCAAGCAAATGGCAGGCCAGCAGGTGAGGGGCC[CG]AGAGGGAGAACTGAGGCCACAGCAAAAGGGCTCCGCCCCGACCGAGGCCCGTGTGGCCCA	37	8	22085227	CGGGCCCCTCACCTGCTGGCCTGCCATTTGCTTGACTTAGAAAAGGAATG	8	22141172	R					PHYHIP;PHYHIP	NM_014759;NM_001099335	Body;Body		Open_Sea			TRUE	8:22141172-22141410			TRUE	43_EnhA1	EnhA
cg00343433	cg00343433	49670498	CAACTTTTCTAACTTCCTAAACCTACTCTTACTAAAAAATCTATACACTC			II			TCAGACACAATCTAACCCAATGAGTCAAAGCAACAGAGTGGTGACAGAGGAAAAGCCTAT[CG]AGTGCACAGATCTCTCAGCAAGAGCAGGCCCAGGAAGTCAGAAAAGCTGAGTGGTGGGAA	37	8	62600110	CGAGTGCACAGATCTCTCAGCAAGAGCAGGCCCAGGAAGTCAGAAAAGCT	8	62762664	F			TRUE		ASPH;ASPH;ASPH;ASPH;ASPH;ASPH;ASPH;ASPH;ASPH;ASPH;ASPH;ASPH	NM_001164755;NM_001164750;NM_004318;NM_001164753;NM_001164751;NM_020164;NM_001164752;NM_032468;NM_032467;NM_032466;NM_001164756;NM_001164754	Body;Body;Body;Body;Body;Body;Body;Body;Body;Body;Body;Body		Open_Sea								45_EnhA3	EnhA
cg00426976	cg00426976	11613373	AAAAATAAAAAACAACCTATAAATATATAAACAAAAAACTTCCCAAAAAC			II			CTCTGAACTCTCTCAAATGCTGCAGGCTGATGCCTGCCGTGGGCTTCCCCTGACCACCCC[CG]CTCCTGGGAAGCCCTTTGCCCACATATCCACAGGCTGCTCCCCATCCTCAGCCTCTGCTC	37	22	51140977	AGGATGGGGAGCAGCCTGTGGATATGTGGGCAAAGGGCTTCCCAGGAGCG	22	49487843	F					SHANK3	NM_001080420	Body	chr22:51142802-51143308	Shore					22:51140591-51141094	Unclassified_Cell_type_specific		68_TxEnh6	TxEnh
cg00430895	cg00430895	56625311	CTAATCTTAAAATTATACCAATAACATAACCACAAAACAACATAACTAAC			II			CATTCCACAAAGGCTGCCTCTCACTGTGGCCGCCGTGTCACCAGCCAGAGCTGTCAGGTA[CG]TCAGTCATGCTGCTTTGTGGTCATGTCACTGGCATAATCCCAAGATTAGGTGGCCACAAA	37	18	13136340	CGTCAGTCATGCTGCTTTGTGGTCATGTCACTGGCATAATCCCAAGATTA	18	13126340	F								chr18:13136596-13137564	Shore		DMR		18:13126167-13126341			TRUE	89_BivProm2	BivProm
cg00446046	cg00446046	40755491	CAACAAATATTTAAAATCTCCTAAATAATATAACAATAATACCCTATTCC			II			ATGCTTAACAATCAATAATTCCATCACCAGGCAGTATGAGGCTGGGAGTTATGCAACAGG[CG]GAACAGGGCATTACTGCTACATCATTCAGGAGACTCCAAATATCTGTTGTGCTCAGAACC	37	3	187686918	AACAGATATTTGGAGTCTCCTGAATGATGTAGCAGTAATGCCCTGTTCCG	3	189169612	F									Open_Sea			TRUE					87_DNase1	Dnase
cg00583068	cg00583068	39731399	TAATATAAATAAAATTTTTCTACAACATAACCAACTCATTCCTTTAAATC			II			ACTACTGGCATTGATGTAAATAAAGTTTTTCTGCAACATAGCCAGCTCATTCCTTTGAGT[CG]ATTTACCACGAGAACTTATGGACCACAAAGCCTAAAATATTTACTCTCCAGCCCTTTAAG	37	1	224972796	CGACTCAAAGGAATGAGCTGGCTATGTTGCAGAAAAACTTTATTTACATC	1	223039419	R		rs11430226							Open_Sea			TRUE					47_EnhA5	EnhA
cg00668519	cg00668519	21660489	TACTACAAACTACTAAACATCATAACAAAAAAACCACCCACAACTAACCA	29619452	TACTACAAACTACTAAACGTCGTAACAAAAAAACCACCCACAACTAACCG	I	A	Red	CAGAGTGACGCCCTTGTTCACTGACAAAGAGACCTGTCCCAGGAGTGTCCTCCACCGAGC[CG]GTCAGCTGTGGGTGGTTTTCCTGTTACGACGCTCAGTAGCCTGTAGCAATAACAAACTCG	37	3	11597941	TGCTACAGGCTACTGAGCGTCGTAACAGGAAAACCACCCACAGCTGACCG	3	11572941	F					VGLL4;ATG7;VGLL4;ATG7;VGLL4;ATG7;VGLL4	NM_014667;NM_001144912;NM_001128220;NM_001136031;NM_001128219;NM_006395;NM_001128221	3'UTR;3'UTR;3'UTR;3'UTR;3'UTR;3'UTR;3'UTR		Open_Sea				3:11572868-11572973				66_TxEnh4	TxEnh
cg00679763	cg00679763	47756328	AAACAACTTTAAAACTAATTACTTACCTAATTTCTTTTATTTTAATTATC			II			GATTAACATTTAGACAACTTTGGAGCTAATTGCTTACCTAATTTCTTTTGTTTTGATTGT[CG]TAACTGTTTCTAGTACAAAGAAAATCCCTTCAAAGTTACATAGCTTGCTATTACCTGTTC	37	17	46993161	CGACAATCAAAACAAAAGAAATTAGGTAAGCAATTAGCTCCAAAGTTGTC	17	44348160	R					UBE2Z	NM_023079	Body		Open_Sea			TRUE		17:46992987-46993247	Unclassified_Cell_type_specific	TRUE	84_TxEx4	TxEx
cg00686132	cg00686132	21789359	TTTCACAAAAAATAACAACACTATATTTAATAAACCATACTAATTCCTAC			II			TGATTACGGTAAGATGGAAGAGGAAAGTATCTTGAGGCTTAAAAGCTGTGTAATTCCATT[CG]TAGGAACCAGTATGGCTTACTAAATACAGTGTTGTCATTTCCTGTGAAAGAGAGAGCGAG	37	6	168257835	CGTAGGAACCAGTATGGCTTACTAAATACAGTGTTGTCATTTCCTGTGAA	6	168000684	F					MLLT4;MLLT4;MLLT4	NM_001040000;NM_001040001;NM_005936	Body;Body;Body		Open_Sea			TRUE					45_EnhA3	EnhA
cg00689225	cg00689225	71603481	CATTTAAAATTTCTACTCACAACATAAACACRAAAAACCTAACTCAATAC			II			GCTTATGGCTGCATTTGGAATTTCTGCTCACAACATAAGCACGAGGAGCCTGACTCAGTG[CG]TCGGGGGCAGGAAGCACCAACCTGAGCATTGACATCAGCACCCAAGGACACCAAAAGCTC	37	14	35871954	CGCACTGAGTCAGGCTCCTCGTGCTTATGTTGTGAGCAGAAATTCCAAAT	14	34941705	R					NFKBIA	NM_020529	Body	chr14:35873047-35873990	Shore		RDMR			14:35871462-35872074	Promoter_Associated_Cell_type_specific		84_TxEx4	TxEx
cg00805193	cg00805193	59665407	ACTCATTAACAACCTAAACTATAAACCAACTAACAAACAAAACTCACTCC			II			CACTGACTATGACTCATTGACAGCCTGAACTGTGGGCCAACTGACAAGCAGGGCTCACTC[CG]CAAACACGCGCTGGGCTCTCCAGCTGTGCCGCCCCCCACAGGGCCTGCAGCCCGGGACAA	37	20	62609362	CGGAGTGAGCCCTGCTTGTCAGTTGGCCCACAGTTCAGGCTGTCAATGAG	20	62079806	R					SAMD10	NM_080621	Body	chr20:62610126-62611163	Shore					20:62608808-62609455	Promoter_Associated_Cell_type_specific		92_PromF1	Prom
cg00806644	cg00806644	40620338	CTCTATACATAAATTACTCAAAACAACTTTTCTATTATAAAACAAAAAAC			II			AGGTGAAGGAGTTCACTTTGACAGAGCAGAGAAACAGAATGAGTCAGCAGCAGGTCCACA[CG]CTCCTTGTTCTACAACAGAAAAGCTGCTCTGAGTAACTCATGCACAGAGTGAGAGAAAGA	37	10	126889815	CGCTCCTTGTTCTACAACAGAAAAGCTGCTCTGAGTAACTCATGCACAGA	10	126879805	F									Open_Sea			TRUE		10:126889702-126890020	Unclassified_Cell_type_specific	TRUE	54_EnhA12	EnhA
cg00876267	cg00876267	72674457	ATAAATCTAACAACCCTACCAAAAACAACACAAATAACCTACAAACTCTC			II			AGACGGTGGCCATCCCTGCCGAGCTGACTGCAGCCCTGCCTGCTCCTGGGAGCCGCCTTC[CG]AGAGCCTGCAGGTCACCTGTGCTGCCCCTGGCAGGGTTGCCAGATTTATCAAACAAAACA	37	9	139588516	TAAATCTGGCAACCCTGCCAGGGGCAGCACAGGTGACCTGCAGGCTCTCG	9	138708337	F								chr9:139589028-139589256	Shore			TRUE		9:139588484-139588736	Unclassified		92_PromF1	Prom
cg00883689	cg00883689	39622376	CTCCTCTCCTTTTAATTAAAAAATTTATAAACAAATTCAAAAAAATTCCC			II			CATCTGTTATGATGCAATTAAGCAGTGACTCAGTGGCGTGAAGGCTCAGTTTCGATGTAT[CG]GGAACTCCTTTGAATCTGTCCACAAACTTCTCAACCAAAAGGAGAGGAGAAATGTGTACA	37	2	54802904	CGGGAACTCCTTTGAATCTGTCCACAAACTTCTCAACCAAAAGGAGAGGA	2	54656408	F					SPTBN1;SPTBN1	NM_178313;NM_003128	Body;Body		Open_Sea			TRUE					51_EnhA9	EnhA
cg00907399	cg00907399	35751475	TTACATTTTTTAAAAAAACCTCAAAATAATTCAATTCCCAAAACAACTCC			II			ACACAAAAATGTCAAAGTGTCTGATGAATGTTCAGCCAATAAAAACTGGGAATACTGGAG[CG]GAGTTGTTCTGGGAACTGAATCATCCTGAGGTTCTCCTAAAAAATGTAACAAGTTTCCCC	37	17	47068192	TACATTTTTTAGGAGAACCTCAGGATGATTCAGTTCCCAGAACAACTCCG	17	44423191	F									Open_Sea			TRUE					90_BivProm3	BivProm
cg00927503	cg00927503	52752497	AAATAAATCAAACRCTCAAAATACAAATCAAATTATAACAACTACCAAAC			II			AGCTAATGTCAGGATGAGTCAAGCGCTCAAAATGCAAGTCAGGTTATGACAACTACCAGG[CG]ATTGTCAAGTTTCCCCTGTACCTGCCCCTTGGCTCGTGCGGCCGGTCCCAGGTTTATGAG	37	2	150983033	CGCCTGGTAGTTGTCATAACCTGACTTGCATTTTGAGCGCTTGACTCATC	2	150691279	R									Open_Sea			TRUE					33_Acet7	Acet
cg01053766	cg01053766	58659465	CAAAAAAAAACACAAAACACCAAACTAAAACTCAACTAACAACTACTTCA	47686349	CGAAAAAAAACACAAAACGCCAAACTAAAACTCGACTAACAACTACTTCG	I	A	Red	TCCCTGGAAACCCGAGGGAGAGCACAGGACGCCAGGCTGGGACTCGGCTGGCAGCTGCTT[CG]GGCGTCTCACCTTGTGACTATTTCCTGGGCACTGTGGGAGAGGAGGCCTCTTGCCTGAGC	37	5	10479730	CGAGGGAGAGCACAGGACGCCAGGCTGGGACTCGGCTGGCAGCTGCTTCG	5	10532730	R									Open_Sea			TRUE				TRUE	33_Acet7	Acet
cg01058360	cg01058360	20654453	CACAATATTTTACAACCRACAAAAAAACTCTAACAAATATATACTAAAAC			II			CAAACCACATCTCATTATGCAAGAGGGCACGGGTCCCCTCCGCGCCGGGGAGCAGCAACA[CG]CCTTAGCACATATTTGCCAGAGCTCTCCTGCCGGTTGCAAAATACTGTGTCATGTTTCAT	37	7	151442371	CGCCTTAGCACATATTTGCCAGAGCTCTCCTGCCGGTTGCAAAATACTGT	7	151073304	F					PRKAG2;PRKAG2	NM_016203;NM_001040633	Body;Body		Open_Sea				7:151073198-151073473	7:151442027-151442976	Unclassified_Cell_type_specific	TRUE	33_Acet7	Acet
cg01068621	cg01068621	41734496	CCCATCCTACAAATTACTATCAACACAAAAAATAATCAAAATAATATAAC			II			GAGGATGGCCAGCATGTAACTGGTGACAATGAACAAAATTATATACTTACAAAGTGCAAT[CG]TTACATTATCCTGATCATCTCTTGTGTTGACAGCAATCTGTAGGATGGGATGAATCAAGG	37	1	159061369	CCATCCTACAGATTGCTGTCAACACAAGAGATGATCAGGATAATGTAACG	1	157327993	F									Open_Sea			TRUE					46_EnhA4	EnhA
cg01117339	cg01117339	28652322	TATATTACCCAAACTACATCTCAATTTTTATCAAATTTATAAATCCTCTC			II			GTAAGAAAGGCCACAAAACTGCAGATCTTCCTGGACAGGACTGACACTTCTCCTCCCCTA[CG]AGAGGATTTACAAACCTGATAAAAACTGAGATGTAGCCTGGGCAACACAGTGAGACCCCG	37	11	73737124	CGAGAGGATTTACAAACCTGATAAAAACTGAGATGTAGCCTGGGCAACAC	11	73414772	F									Open_Sea			TRUE					70_TxEnh8	TxEnh
cg01117384	cg01117384	55602469	ACCACACTTCCTTTAAAAAAACTCAAAATTTACATAAAACCACAACAAAC			II			CGAGGTGTTTCAGATTGAAGCTCTGCTACCTGCTGTATAACTCAGGGGAATGAAGAAAGG[CG]TTTGCTGTGGCCCCATGCAAATTCTGAGCCTCCCTAAAGGAAGTGTGGTCTCTGGAATGC	37	20	56274096	CCACACTTCCTTTAGGGAGGCTCAGAATTTGCATGGGGCCACAGCAAACG	20	55707502	F					PMEPA1;PMEPA1;PMEPA1;PMEPA1	NM_199171;NM_199170;NM_199169;NM_020182	5'UTR;5'UTR;Body;Body		Open_Sea		CDMR			20:56273974-56274235	Unclassified_Cell_type_specific	TRUE	43_EnhA1	EnhA
cg01135464	cg01135464	40740497	AACAAATTAAAAACATTCATCTTACAAATATAAACCTAAAATAAATTCCA	25801329	AACAAATTAAAAACGTTCATCTTACGAATATAAACCTAAAATAAATTCCG	I	A	Red	ATAAAATGTGCTGGTGACTCACTCCTAGGAAAGAACCTGTGATGGATCATTAAGCTGTCT[CG]GAACTTATTTCAGGCCCACACCCGCAAGATGAACGCTCTCAATTTGTTTATTAGGTCTCC	37	17	48971001	CGGAACTTATTTCAGGCCCACACCCGCAAGATGAACGCTCTCAATTTGTT	17	46326000	F									Open_Sea			TRUE	17:46325873-46326036				92_PromF1	Prom
cg01144019	cg01144019	11765473	ACTTCTAAAAACTAAACACTTACACTATAACCTTAAATTTAAAAAATACC			II			GTGGGCAGTGTGCTTCTGGGGACTGGACACTTGCACTGTGGCCTTGAATTTGGAGGATGC[CG]TGAGCAGCAGCCTTTTACTGGTTTACCTGGGCATGGACAATGAGCCACTGGGCAGTGATC	37	15	63188741	CGGCATCCTCCAAATTCAAGGCCACAGTGCAAGTGTCCAGTCCCCAGAAG	15	60975794	R									Open_Sea			TRUE					43_EnhA1	EnhA
cg01154445	cg01154445	42659379	TAAAATCTCTCTTTAAATTATTAAATACTAAAAAAACCTTCTTCTATACC			II			TTTATTGCAACATGGTTTCCCCTTTAAAAGTGACCGCTAAAGCAGGAAGGCCACGCAGAA[CG]GCACAGAAGAAGGCTCCCTCAGTACTCAATAATTTAAAGAGAGATCCCAGCCGGCCCTTC	37	2	206548171	CGGCACAGAAGAAGGCTCCCTCAGTACTCAATAATTTAAAGAGAGATCCC	2	206256416	F					NRP2;NRP2;NRP2;NRP2;NRP2;NRP2	NM_201279;NM_018534;NM_201264;NM_201267;NM_003872;NM_201266	Body;Body;Body;Body;Body;Body	chr2:206549599-206551316	Shore								96_PromF5	Prom
cg01240823	cg01240823	61750436	AAAATACAACTTTCCTATAAACAAAAACCCTTTTTATCTTATTCAATCCC			II			AAAATAATACTTGGATGCCCACTCCGTGCTGGGTACCATGCTAGACACAGAGAATCTAGG[CG]GGACTGAACAAGACAAAAAGGGTTTTTGTCCACAGGAAAGCTGTATCCTAGCAGAGAGAG	37	15	92667819	CGGGACTGAACAAGACAAAAAGGGTTTTTGTCCACAGGAAAGCTGTATCC	15	90468823	F					SLCO3A1;SLCO3A1	NM_001145044;NM_013272	Body;Body		Open_Sea			TRUE					59_EnhA17	EnhA
cg01246622	cg01246622	63775326	CTTCACRATATATATTTCCTCAAAATAACACACCCCCAAAAAATATCTTC			II			CCTGCAAAGGCCTTCACGGTATGTGTTTCCTCAAGATAGCACACCCCCAGGAAGTGTCTT[CG]ATGTGAGTAATGGTTTCAGTTTCGGTGGGCAGCCAGAAGTCTCTTTGGGAAAATATGTCG	37	10	115141827	CGAAGACACTTCCTGGGGGTGTGCTATCTTGAGGAAACACATACCGTGAA	10	115131817	R									Open_Sea		DMR			10:115141650-115142191	Unclassified_Cell_type_specific		100_TSS2	TSS
cg01401465	cg01401465	11790358	AACAACTCTAAACCTACACRACTACATAAAAATATCTATATACCCATCTC			II			TTAGAAGACCTGACAACTCTGGGCCTACACGGCTGCATGGAAATATCTGTGTGCCCATCT[CG]AGAGGACAAGGGCTCACAATTTGCCATAGTCTCTACCAATTCCTATCATATTCCTAACCT	37	12	29925201	ACAACTCTGGGCCTACACGGCTGCATGGAAATATCTGTGTGCCCATCTCG	12	29816468	R					TMTC1	NM_175861	5'UTR		Open_Sea			TRUE					63_TxEnh1	TxEnh
cg01407062	cg01407062	20714449	CCCAACCTTATCTTTTAAATTATCATCTAAATATCAATAACAAAATAAAC			II			CCGTTTTTTCCCAGTGATTCATGGTGGCATGGTGGCATGAATCCTGGTGTGTAGATATCT[CG]CCCATTCTGCTATTGATATTTAGATGATAATTTAAAAGATAAGGCTGGGCTGAATATCTT	37	15	91538575	CGCCCATTCTGCTATTGATATTTAGATGATAATTTAAAAGATAAGGCTGG	15	89339579	F					PRC1;PRC1;PRC1	NM_199413;NM_199414;NM_003981	TSS1500;TSS1500;TSS1500	chr15:91537236-91538218	Shore								97_PromF6	Prom
cg01409460	cg01409460	58770326	TTAAAACACAAATTCACRATTACATAACACTAAAACTAATTAAATATACC			II			AGAATCCCAGCTTAAAACACAAGTTCACGATTACATAACACTGAGGCTGATTGAATATGC[CG]AGCACAGATGTGCATTTAATTGAAATAACCTCAACTACATGTCCCAGAAGTAACAGGAAA	37	7	34106680	CGGCATATTCAATCAGCCTCAGTGTTATGTAATCGTGAACTTGTGTTTTA	7	34073205	R					BMPER	NM_133468	Body		Open_Sea			TRUE					54_EnhA12	EnhA
cg01425762	cg01425762	30773501	AAAAACTTCCTTATATAACTCCATAACTCATCAACCTCATCAAAACCTAC			II			GGGTTGTCATCGTTTCTTTGGGCAAGGAAGGGGGGACCCGAGCGTTCGTGTGTCATCCAG[CG]CAGGCTTTGATGAGGCTGATGAGTCATGGAGCCATACAAGGAAGTTTTTCATGTAAACGG	37	16	81666633	CGCAGGCTTTGATGAGGCTGATGAGTCATGGAGCCATACAAGGAAGTTTT	16	80224134	F					CMIP;CMIP	NM_030629;NM_198390	Body;Body		Open_Sea		DMR			16:81666329-81667241	Promoter_Associated	TRUE	45_EnhA3	EnhA
cg01447914	cg01447914	31677458	AAAAAAAACCCAAAAACCRAATCRATCACCCTACRAATCACTAAAAAATC			II			TGTTTGTGGGAGAGGAGGACCCAGAGGCCGAGTCGGTCACCCTGCGGGTCACTGGGGAGT[CG]CACATCGGCGGGGTGCTCCTGAAGATTGTGGAGCAGATCAGTGAGTGTCCGCTGCCCGCT	37	11	63974955	AGGAGGACCCAGAGGCCGAGTCGGTCACCCTGCGGGTCACTGGGGAGTCG	11	63731531	R					FERMT3;FERMT3	NM_031471;NM_178443	Body;Body	chr11:63974829-63975048	Island			TRUE	11:63731219-63731615	11:63974822-63975553	Promoter_Associated	TRUE	93_PromF2	Prom
cg01461514	cg01461514	69631317	TCATAACCCTCTCCAAAAAAAATCAAAAACCTACTACAAAACACAAAACC			II			GAGGTGTGGCCTCATGGCCCTCTCCAAAAAAAATCAAGGACCTGCTACAAAGCACAAAGC[CG]ACTGCAATGCTTGCTGCTTACTGGTTAGGGCAGCTCCTCTTTGCCAGCGACCAAGCAGAA	37	7	55177182	CGGCTTTGTGCTTTGTAGCAGGTCCTTGATTTTTTTTGGAGAGGGCCATG	7	55144676	R					EGFR;EGFR;EGFR;EGFR	NM_201283;NM_201284;NM_201282;NM_005228	Body;Body;Body;Body		Open_Sea			TRUE					33_Acet7	Acet
cg01481646	cg01481646	52689313	TATTACTTTAAACCTCTAAAACCTAAAAATTACTATTACCACAACAAACC			II			CCAGCACTACCACATGCAGAAGATTGGGGAGTCACTGCTTGTGTCTGTCTGGACAGATCA[CG]GTTTGCTGTGGTAACAGCAATCCCCAGGTCTCAGAGGCTTAAAGCAACAGAGGTTTATTT	37	10	82217548	CGGTTTGCTGTGGTAACAGCAATCCCCAGGTCTCAGAGGCTTAAAGCAAC	10	82207528	F					TSPAN14;TSPAN14	NM_001128309;NM_030927	5'UTR;5'UTR	chr10:82213556-82214760	Shelf					10:82217435-82217608	Promoter_Associated_Cell_type_specific		84_TxEx4	TxEx
cg01511742	cg01511742	63779348	CAAATATAAACCTTTTCTCAATTTATACAAAAAACATCAATTAAAACAAC			II			ATCACATAAAACAGATATAGACCTTTTCTCAATTTATGCAAAGGGCATCAATTAGGACAA[CG]TGCTTCTGTCTTCAATTGATTTACTTAGTGGTCAATCTTAATAACCAAGGAAGCTTTGTA	37	3	71112437	AGATATAGACCTTTTCTCAATTTATGCAAAGGGCATCAATTAGGACAACG	3	71195127	R					FOXP1	NM_032682	Body	chr3:71113896-71114102	Shore			TRUE		3:71112179-71112898	Promoter_Associated_Cell_type_specific		97_PromF6	Prom
cg01541846	cg01541846	47645457	TTATATTTATTCTCAAAAACCAAAATCCACAACRAATAAAAAATCACCCC			II			GACTCAGTGACTTGTGTTTATTCTCAGAAACCAGAGTCCACAGCGGGTGAGGGGTCACCC[CG]CCCTCCTATAGCTCGGCTCCTCTGTGGTGCCATCAGATTCGGATGTGGAAGGTGCTGTGT	37	19	16272242	TGTGTTTATTCTCAGAAACCAGAGTCCACAGCGGGTGAGGGGTCACCCCG	19	16133242	R					CIB3	NM_054113	3'UTR		Open_Sea			TRUE					33_Acet7	Acet
cg01571491	cg01571491	21725412	CTAACCAATATATACCAACCCACTAAAATAACCCTAATACACAAAATTCC			II			ATGGGCAGCTGCTGACCAGTGTGTACCAGCCCACTGAGATGGCCCTGATGCACAAAGTTC[CG]GTAAGTGGGTTCCCCAGGTCCCCGTGACACGTCTGGGCTACAGAGACCAGCCTCAGCAGG	37	17	72440050	CGGAACTTTGTGCATCAGGGCCATCTCAGTGGGCTGGTACACACTGGTCA	17	69951645	R					GPRC5C;GPRC5C	NM_018653;NM_022036	Body;Body	chr17:72442927-72443194	Shelf			TRUE					92_PromF1	Prom
cg01610979	cg01610979	18802365	AAACCCCRTACCAACTAATACTAAAATAATAACATAATAAATCATCCCCC			II			AAGGCCAGAAATAACACATGGTGTGAGCGCTGCTGAATAGGGCACCGTCCTAGCCCTTTC[CG]GGGGATGACTCATCATGCTACCATTCCAGCACCAGCTGGTACGGGGCTCCAGGCTAGCGG	37	4	8193310	CGGGGGATGACTCATCATGCTACCATTCCAGCACCAGCTGGTACGGGGCT	4	8244210	F									Open_Sea		DMR		4:8244023-8244316			TRUE	92_PromF1	Prom
cg01613870	cg01613870	50703396	TCTCCTACCAAACTCCAATTAACTATTAAAACTAAAATATACCCTAAATC			II			CCTCTGGGCAAGGAAGCTGCAGAGCTACACTGAGGGTTAGGGCTCTTGCCAAATAGGCTG[CG]ATTTAGGGCACATTCCAGTTCCAATAGCCAACTGGAGTCTGGCAGGAGAACCAGTGCAAA	37	6	144600070	CTCCTGCCAGACTCCAGTTGGCTATTGGAACTGGAATGTGCCCTAAATCG	6	144641763	F									Open_Sea			TRUE					61_EnhA19	EnhA
cg01654560	cg01654560	69650484	TCRAAAAATATTTTAAAAAAACCTCATAATTATTCAATAATACAACACCC			II			CTCTAGAATGGTAGTGTTGAGTCTCTGGGGTTTTGAGCAGCTTTGTGGGGGGCTGCTGGG[CG]GGTGCTGTACTACTGAATAACTATGAGGTTCTTCTAAAACATCCTCCGAACACTCTGAGT	37	11	131780046	CGGAGGATGTTTTAGAAGAACCTCATAGTTATTCAGTAGTACAGCACCCG	11	131285256	F					NTM;NTM;NTM;NTM	NM_016522;NM_001144059;NM_001144058;NM_001048209	TSS1500;TSS1500;TSS1500;Body	chr11:131780328-131781532	Shore					11:131779511-131780260	Unclassified_Cell_type_specific		91_BivProm4	BivProm
cg01681422	cg01681422	62620319	ATTAATCACTTAATAACCRACCRAATCATCAAATTAACTATAAAAACATC			II			TACTCTTGTGTCTTGGGGCCATTATGAAGTCAAATGATAGTTCCGTGAACACAAGCATGG[CG]ATGCCTCCACAGTCAATCTGATGACCCGGTCGGCTACTAAGTGACTAACCGCAGGGAGTG	37	6	2684421	TTAGTCACTTAGTAGCCGACCGGGTCATCAGATTGACTGTGGAGGCATCG	6	2629420	F					MYLK4	NM_001012418	Body	chr6:2685400-2685625	Shore				6:2629420-2629536				54_EnhA12	EnhA
cg01684901	cg01684901	12687327	ACAACACCTAATACAAAATAATTTCTTAAAAATACATAAACTAACCAAAC			II			CCTCATGATCCGCTCACCTCGGCCTCCCAAAGTGCTGGGATTACAGGCATGAGCCACTGA[CG]CCTGGCCAGCCTATGCATTTTTAAGAAATTATTCTGTATTAGGTGCTGTGCTAAACATTG	37	3	184058405	CGCCTGGCCAGCCTATGCATTTTTAAGAAATTATTCTGTATTAGGTGCTG	3	185541099	F				TRUE	FAM131A;FAM131A	NM_001171093;NM_144635	5'UTR;Body	chr3:184056419-184056671	Shore								63_TxEnh1	TxEnh
cg01709921	cg01709921	51741460	AAATAATTCAAAAAAACRCACCAACAACACRTAAAAACRCAAACATTAAC			II			GGGCATTTGCCGAGGTCGGCCGTTAGAAAGATGCCGGACCATCTACTCATGTCTGCTTGA[CG]CCAATGCCTGCGTCTTCACGTGCTGTTGGTGCGTCCTCCTGAATTACTTTTGTGTCCTTT	37	16	15595987	CGCCAATGCCTGCGTCTTCACGTGCTGTTGGTGCGTCCTCCTGAATTACT	16	15503488	F					C16orf45;C16orf45	NM_001142469;NM_033201	TSS200;Body		Open_Sea			TRUE	16:15503438-15503584			TRUE	33_Acet7	Acet
cg01727145	cg01727145	25795335	CAAACTCTCAAAAAAATAAAACACACTACAACATAACACACAAAAACTCA	29704346	CGAACTCTCGAAAAAATAAAACACGCTACAACGTAACGCGCAAAAACTCG	I	T	Red	CGCCCAGGAGCTGGGCCGCATCCGCCGCTCCACGTCGCGGGAGGAGCTGGTGCGCTCGCA[CG]AGTCCCTGCGCGCCACGCTGCAGCGTGCCCCATCCCCTCGAGAGCCCGGCGAGCCCCCGC	37	2	220313422	CGGGCTCTCGAGGGGATGGGGCACGCTGCAGCGTGGCGCGCAGGGACTCG	2	220021666	F					SPEG	NM_005876	Body	chr2:220312698-220314094	Island				2:220021010-220022217	2:220313036-220314556	Unclassified		90_BivProm3	BivProm
cg01738524	cg01738524	42736497	CTATTATACCCTCTAATCCCATATATCACCATCTTTAATCAACTTCATCC			II			GAGCCAGTTCCCTATTGTGCCCTCTGGTCCCATGTGTCACCATCTTTGATCAGCTTCATC[CG]TTGAGTAAAGCATACAGCTGTAGCTAACTTCTTCCCACTTTGAGAGAGAATTTTTCGATG	37	16	68702627	CGGATGAAGCTGATCAAAGATGGTGACACATGGGACCAGAGGGCACAATA	16	67260128	R					CDH3	NM_001793	Body		Open_Sea			TRUE					54_EnhA12	EnhA
cg01768686	cg01768686	70731445	TAACAAATCTCAAAAACTAACRATAAAAAAATCRCACTAATAAAACTACC			II			CTTGTCCTCCGTAGCAGGTCTCAGAGGCTGACGATGGGGAAATCGCACTGGTGAAGCTGC[CG]TGGGGTCAGGAGGAACCTGCGATAAGACGCCCAACAGTTAGGGCAGGTGCTTTGAGGTTT	37	17	4337111	CGGCAGCTTCACCAGTGCGATTTCCCCATCGTCAGCCTCTGAGACCTGCT	17	4283860	R					SPNS3	NM_182538	TSS200		Open_Sea					17:4336770-4337365	Promoter_Associated		50_EnhA8	EnhA
cg01772439	cg01772439	71748356	TAAATTATAACCAATCTTAACTATACCTACATCCRAACCTACCTATAAAC			II			AGGACTCTCCATAGGTTATGGCCAGTCTTAGCTGTGCCTGCATCCGGGCCTGCCTGTGGG[CG]TGGGTCACACGGGATAATGTTACCTGCGTGCTGTGTGGTTGCAGGAAGCGGGTTCTGGAG	37	5	149012102	CGCCCACAGGCAGGCCCGGATGCAGGCACAGCTAAGACTGGCCATAACCT	5	148992295	R					FLJ41603	NM_001001669	3'UTR		Open_Sea			TRUE				TRUE	43_EnhA1	EnhA
cg01781382	cg01781382	49667313	AATCCAAAACATAAAAAAAACTTCTAATCAAATAACCTTACAAAACCACC			II			CCACCATAAAAGATCCAAAGCATGAGAGGAACTTCTAGTCAGATGACCTTGCAGAACCAC[CG]CATTCCACCCTGCCCTTTGGGGAGCCTACTCAGCATTCTACCTGGGGAAATGGAAAACAG	37	1	65878951	CGGTGGTTCTGCAAGGTCATCTGACTAGAAGTTCCTCTCATGCTTTGGAT	1	65651539	R					DNAJC6	NM_014787	3'UTR		Open_Sea								70_TxEnh8	TxEnh
cg01797036	cg01797036	69734394	AATCCCTAAAATAACTCACAAAAAATATATAACAACCTAACTTCCTATAC			II			GAAGGAGGGCTGCAGCCCCCAGGGCGCGGGGAGGCCCCCTTGCAGCCCGGGCCACGGCCG[CG]CACAGGAAGTCAGGCTGCTACACATTTCCTGTGAGTCACCCCAGGGACTCCGCACCCGGG	37	12	124950938	GTCCCTGGGGTGACTCACAGGAAATGTGTAGCAGCCTGACTTCCTGTGCG	12	123516891	F					NCOR2;NCOR2	NM_006312;NM_001077261	Body;Body	chr12:124950705-124950939	Island					12:124950408-124951479	Promoter_Associated	TRUE	68_TxEnh6	TxEnh
cg01811815	cg01811815	73729497	AATAAAAACATACACAAAAAACTATATATTATAAAAAAAACCACCAAATC			II			GAAGCAGCTGGTCATGTCCACGCCCTCTGCAGGCCTCGTGTCCCCCTCGCTGTCGCCTGC[CG]ATTTGGTGGCTCCTCTCATAACACACAGCCTCCTGTGTATGTTTTTACCCTACAAACGCT	37	13	114881103	GTAAAAACATACACAGGAGGCTGTGTGTTATGAGAGGAGCCACCAAATCG	13	113899205	F					RASA3	NM_007368	Body	chr13:114879041-114879530	Shore				13:113899121-113899362			TRUE	43_EnhA1	EnhA
cg01883662	cg01883662	18794484	TTATCTTTCCAAAACTCTTTCCAAAAAAACCAAAAAAACTCTATATATAC			II			GGACCTGAAGGTTGTCTTTCCAGGACTCTTTCCAGGAGGGCCAGGGAGGCTCTGTATATA[CG]TAGAGGTCACCCAGGCGTGTGTGTGTGCGCGCCCCCACGCCCCTGCCCACAGGCCTGCAT	37	3	196065289	TGTCTTTCCAGGACTCTTTCCAGGAGGGCCAGGGAGGCTCTGTATATACG	3	197549686	R					TM4SF19	NM_138461	TSS200		Open_Sea	low-CpG:197549611-197549778						TRUE	92_PromF1	Prom
cg01928143	cg01928143	51675403	ACATTCCTTAAAAACCACCTCATCTAACCTACRTACTCTAATAAAATCCC			II			GTGAAGAGAAAAACCCCACCTGTAGGCAAGTCACAACTTCAGGTCCAGAAAACATGTGCG[CG]GGACCTCACTAGAGCACGCAGGCCAGATGAGGTGGCCTCCAAGGAATGCTTACTCGTACC	37	16	85038564	CATTCCTTGGAGGCCACCTCATCTGGCCTGCGTGCTCTAGTGAGGTCCCG	16	83596065	F					ZDHHC7;ZDHHC7	NM_001145548;NM_017740	5'UTR;5'UTR		Open_Sea			TRUE				TRUE	43_EnhA1	EnhA
cg01932734	cg01932734	38725311	TAAATATAAACAAACCAAACCAATAATCAAAACTAAACCCAAACTTCATC			II			CTACCCCCTGCAGCTCCTGCTCAGCTCCTTTGCAGATTCTGACTCAACTTCCATATCTCA[CG]ATGAAGTCTGGGCTCAGTCCTGATCACTGGCCTGGTCTGTCTACATTCATCTGCCCCAGA	37	3	50376409	GAATGTAGACAGACCAGGCCAGTGATCAGGACTGAGCCCAGACTTCATCG	3	50351413	F					RASSF1;RASSF1;RASSF1	NM_170712;NM_170714;NM_007182	TSS1500;Body;Body	chr3:50377803-50378540	Shore								93_PromF2	Prom
cg01947066	cg01947066	58678303	ACAAAAAAAATAACCTCTCTTCCTTTTATTACTAAAACATAAAAAATTAC			II			TGGGGTGATTTGCAAAGAGAGTAGCCTCTCTTCCTTTTGTTACTGAGGCATGGAGAGTTG[CG]GTTTTCCTTTCGATTTAGTTCTAGGAAGTCAGAGGGAATCGGCCTTAGGTTCCCTGCCTC	37	15	74289586	CGCAACTCTCCATGCCTCAGTAACAAAAGGAAGAGAGGCTACTCTCTTTG	15	72076639	R					PML;PML;PML;PML;PML;PML;PML;PML;PML	NM_033247;NM_033244;NM_002675;NM_033238;NM_033246;NM_033250;NM_033239;NM_033249;NM_033240	Body;Body;Body;Body;Body;Body;Body;Body;Body	chr15:74290344-74290760	Shore		DMR			15:74289340-74289667	Promoter_Associated	TRUE	93_PromF2	Prom
cg01973676	cg01973676	26683495	AAAAAACTAAAAAAATCAAATCAACCCACTAAAATTCCTAATTCTCTACA	15786400	AAAAAACTAAAAAAATCGAATCAACCCGCTAAAATTCCTAATTCTCTACG	I	A	Red	CCTCACGTGTGAGGGGAACTGGGGAAGTCGAGTCAGCCCGCTGGGGTTCCTGATTCTCTG[CG]GTTCTGGGAAGAGCTTGCAGTGGAAGGCCTCCCAGCCATTTCCTCTTCTCCCCCAACTGT	37	7	101596404	CGCAGAGAATCAGGAACCCCAGCGGGCTGACTCGACTTCCCCAGTTCCCC	7	101383124	R					CUX1;CUX1;CUX1	NM_181500;NM_181552;NM_001913	Body;Body;Body		Open_Sea			TRUE	7:101382986-101383125				45_EnhA3	EnhA
cg02049833	cg02049833	32706355	CCRATTAAAAATACACAATTTCATCCTTTAATAATATTAATCATAACCAC			II			ATGCTTTAAAACCGGTTAGAAGTACACAATTTCATCCTTTAGTAATATTAGTCATGGCCA[CG]CTCTAAAGGCGGGGTGAAACCTACTTGCCTGGAGGAAAAGGACGGGGTAGAAAAACAAAG	37	2	101434611	CGGTTAGAAGTACACAATTTCATCCTTTAGTAATATTAGTCATGGCCACG	2	100801043	R								chr2:101434979-101437453	Shore		CDMR						91_BivProm4	BivProm
cg02073465	cg02073465	18787317	ACAAAAACTACTAAATAAAAAACAAATCACAAATAACAAAAACAATTCCC			II			TCCTATTTATCTATCCTCTCGCATTACTTCTCTGAGTCAGAGCCTCTTCTCTCTAAGTCA[CG]GGAACTGCCCTTGCTACTTGTGACCTGCCCTTTACTCAGCAGTTTTTGTTCTGGGAAGCC	37	15	59904009	CGGGAACTGCCCTTGCTACTTGTGACCTGCCCTTTACTCAGCAGTTTTTG	15	57691301	F					GCNT3;GCNT3	NM_004751;NM_004751	1stExon;5'UTR		Open_Sea	low-CpG:57691272-57691385							56_EnhA14	EnhA
cg02096552	cg02096552	46803479	ATTCCATAATATCTCCCCTCCAAATAAAATAAATACCACTCTAAAATATC			II			AATAAATGAATAATTTATAAACCTTTTTCTTTCCTTTTTTTTTTCATATCACCAGGTGAC[CG]ATATTCCAGAGTGGTATTTACTTCATCTGGAGGGGAGACATTATGGAATTTACCTGCAAT	37	1	223168232	TTCCATAATGTCTCCCCTCCAGATGAAGTAAATACCACTCTGGAATATCG	1	221234855	F					DISP1	NM_032890	Body		Open_Sea			TRUE					46_EnhA4	EnhA
cg02101812	cg02101812	42759344	AAAAACTAAATCCTACTAAAACAAAATTCCAAACTACTAAAACTAACACC			II			TGGGCCACATAGAGGACTGGGTCCTGCTGGGGCAGGGTTCCAGGCTACTGGGGCTGGCAC[CG]CTGCATTTTTCCTTCCTAAGAGTCATGTCAGTGTGTCTGTCAAGTCAGGCTTGACGTCTT	37	1	33447089	CGGTGCCAGCCCCAGTAGCCTGGAACCCTGCCCCAGCAGGACCCAGTCCT	1	33219676	R									Open_Sea					1:33446422-33447262	Promoter_Associated	TRUE	93_PromF2	Prom
cg02124184	cg02124184	73757354	AACAAAATCTCTCCCTAACAAAACAAAAATATACTTAAATTACTATAAAC			II			TTTTCTAGTTACCACTCCTTTTTTTTCTGAAATGAAAAGTCAAGGCATGTGAAAACCTGA[CG]TTCACAGTAATCTAAGCACATCCTTGCTCTGTCAGGGAGAGATTCTGCCTCCAGATGGTG	37	5	72950691	GCAGAATCTCTCCCTGACAGAGCAAGGATGTGCTTAGATTACTGTGAACG	5	72986447	F					RGNEF	NM_001080479	5'UTR		Open_Sea			TRUE					46_EnhA4	EnhA
cg02131853	cg02131853	64772343	TATTTTCTAAACACCAAAATTCAACACAACACCTAACACCAAACAAAATC			II			ATGTCAGTCATGTCTAGGTTGCATGCACATGACTCATTCATTTACTTATTAAATGATTGT[CG]ATCCTGTTTGGTGCCAGGTGCTGTGCTGAATTCTGGTGTTCAGAAAATAGTACATCTAGA	37	4	39034637	ATTTTCTGAACACCAGAATTCAGCACAGCACCTGGCACCAAACAGGATCG	4	38711032	F				TRUE	TMEM156	NM_024943	TSS1500		Open_Sea								52_EnhA10	EnhA
cg02179982	cg02179982	36642361	TCCAAAAAACTTTCAAAAACTTTCCAAATCCCATTACTAAAATCCCAAAC			II			CCAGGACAGGGAGCTAGAGGAGCAGTCCAGATGAAAGGGGGAGGATCAGCTGTCAGCCAG[CG]TCTGGGATCCCAGCAATGGGATCTGGAAAGCTCCTGAAAGTTCTCTGGAGCAGAATGAAG	37	22	46365647	CCAGAGAACTTTCAGGAGCTTTCCAGATCCCATTGCTGGGATCCCAGACG	22	44744311	F					WNT7B	NM_058238	Body	chr22:46366726-46368726	Shore			TRUE					18_ReprPC1	Repr
cg02196805	cg02196805	45635451	TCTCTCACTTACCATCTCAACAACAATATCTCTACTCAAATTCAAAAAAC			II			CGCTCGCCCAGCCCCAGCACGCAGCCCTGGGAGCATGTGAATGCCATCCAGGAGGCCCGG[CG]TCTCCTGAACCTGAGTAGAGACACTGCTGCTGAGATGGTAAGTGAGAGAATGTGGGCCTG	37	5	131409637	CTCTCACTTACCATCTCAGCAGCAGTGTCTCTACTCAGGTTCAGGAGACG	5	131437536	F				TRUE	CSF2	NM_000758	1stExon		Open_Sea								52_EnhA10	EnhA
cg02218932	cg02218932	13644467	AAAAATAAATAACCCCTAATTCTCAACTTACCCCAAATTTAAAATCTCTC			II			CCCTGGGCACAGCAGGCTGAGAACACTGGAACCCTGAATGCCCCACCTCAAACTCCCTGT[CG]AGAGATTCCAAACCTGGGGCAAGCTGAGAACCAGGGGTTACCTACTCTCTCCCCTGCTCA	37	3	136069371	AGAGTAGGTAACCCCTGGTTCTCAGCTTGCCCCAGGTTTGGAATCTCTCG	3	137552061	F	rs56057807	rs77541628			STAG1	NM_005862	Body		Open_Sea			TRUE				TRUE	43_EnhA1	EnhA
cg02275530	cg02275530	55668507	ATAAAATTAAACACTAATCTCCCAAAAAATCCATAATCTTAAAACCTCCC			II			ATTAGACAATCTCAGAAAGGTTTTATGACTTGTGGGTGCCTTTGTGGTACTTCACATGAG[CG]GGAGGTCTTAAGACTATGGACCCCTTGGGAGACCAGTGTCTAATTCTACTACTTCCTCCT	37	17	59328313	CGGGAGGTCTTAAGACTATGGACCCCTTGGGAGACCAGTGTCTAATTCTA	17	56683095	F					BCAS3;BCAS3	NM_001099432;NM_017679	Body;Body		Open_Sea			TRUE					33_Acet7	Acet
cg02286819	cg02286819	68786334	CATCCTCCCTAATACCTATCTTAATTCTTAAAACAAAAACCTATATAAAC			II			AGCAGGGACCACATCCTCCCTAATGCCTATCTTGATTCTTGGAACAAAAACCTGTATAAA[CG]AATAAAGGAAGGGAGGGAGCAAAAAAGAAGGGAGAGAAATGCTTAGAATTCCACAGTTCC	37	1	219985565	ATCCTCCCTAATGCCTATCTTGATTCTTGGAACAAAAACCTGTATAAACG	1	218052188	R									Open_Sea			TRUE					59_EnhA17	EnhA
cg02351381	cg02351381	73782457	CTTTTCAAAAAAAATTTCAACCTCTAACCACCTAAAAACAAACRACTAAC			II			GGCACCCGTCTCCACCTCCCCAGCAGCTGTTCCCTGTCATGTCGGTGCATTTACAATGAG[CG]CCAGTCGCCTGTCTCCAGGTGGTCAGAGGTTGAAATCCCTTTTGAAAAGTTCTTTAAAAA	37	12	110172346	CGCCAGTCGCCTGTCTCCAGGTGGTCAGAGGTTGAAATCCCTTTTGAAAA	12	108656729	F				TRUE	MGC14436;MGC14436;C12orf34	NR_026661;NR_026662;NM_032829	Body;Body;5'UTR		Open_Sea								90_BivProm3	BivProm
cg02353916	cg02353916	73658422	ACACAATATACATTACTTAAACATCAACAACRTAAAACAACATCAATACC			II			TCTTTGCCTTTTTACTTTTAAAAATCTAATTTTGACATAACTGCTGTAACCATCCAGAAA[CG]GCATTGATGTTGCTTCACGTTGCTGATGCTTAAGCAATGTATATTGTGTAATATACAATG	37	4	15691786	CGGCATTGATGTTGCTTCACGTTGCTGATGCTTAAGCAATGTATATTGTG	4	15300884	F					LOC285550	NM_001145191	3'UTR		Open_Sea			TRUE					46_EnhA4	EnhA
cg02358362	cg02358362	11696460	ATACCTCCCACCTAAAAAATACCAAAACTAAAATTCAAACTACCTTAACC			II			AAGTCTGCCCCATACCTCCCACCTAGGAAGTGCCAGAGCTGGGATTCAGGCTGCCTTGGC[CG]TTTCTATTGCCTGACCTGTCTTAGCTTTTGAATAAAAGTAGGGGAGGTATTATTTGGATG	37	5	172096266	CGGCCAAGGCAGCCTGAATCCCAGCTCTGGCACTTCCTAGGTGGGAGGTA	5	172028871	R					NEURL1B	NM_001142651	Body	chr5:172096731-172097386	Shore					5:172095904-172096337	Unclassified_Cell_type_specific		37_EnhWk3	EnhWk
cg02442787	cg02442787	35700311	AACTCATCTATTTTAAATTTCTTCTCTACCTTTCTTATTTAAACTTAACC			II			ACATATTTCAAGACTCATCTATTTTAAATTTCTTCTCTGCCTTTCTTGTTTAGACTTGAC[CG]CTCACTCCTTAGTGTCTTTACTTTAACCCTGACCTGTGATGTAACCTATAAAACATTTCT	37	4	139230014	ACTCATCTATTTTAAATTTCTTCTCTGCCTTTCTTGTTTAGACTTGACCG	4	139449464	R									Open_Sea			TRUE					55_EnhA13	EnhA
cg02462818	cg02462818	69746506	CTAAAAAAACTTCAAAAAAAACAACATAAAAACTAAATCTTTTCACTACC			II			GCTGGGGTTCTCTGGGAAAGCTTCAGAGGAAGCAGCATGGGAACTGAGTCTTTTCACTGC[CG]AGATCGCGCCACTGCACTCTAGCCTGGGTGACAGAGCAAGACTCCGCCTCAAAAAAAAAA	37	2	110367141	CGGCAGTGAAAAGACTCAGTTCCCATGCTGCTTCCTCTGAAGCTTTCCCA	2	109724430	R		rs75136422			SEPT10;SEPT10	NM_178584;NM_144710	Body;Body	chr2:110370906-110373301	Shelf								43_EnhA1	EnhA
cg02473237	cg02473237	24640465	TTTCACCAAACTCCCAATAACTCCRATAATTCAAAAAATATAAATAACCC			II			CTGGGGGTGTTTTTCACCAAGCTCCCAGTGACTCCGATGATTCAGAAAGTGTGGGTAACC[CG]GAGATGAACAGCTGCTGCACGTTCCAAGATGCCCGAGGAAAGCCGAGGTGCAGGCTGAGC	37	6	139004011	CGGGTTACCCACACTTTCTGAATCATCGGAGTCACTGGGAGCTTGGTGAA	6	139045704	R									Open_Sea			TRUE					33_Acet7	Acet
cg02487823	cg02487823	27634391	AAAAAATTAACTATCTCCTATACCTTACTATCTAACTATCTTTCAAACCC			II			AAATAGGAAGAAGGGCAATCTCATGAGAGAACATAAGTTTAGTTTTGGTAATGTTGTGCT[CG]GGCCTGAAAGACAGCCAGACAGTAAGGTACAGGAGACAGCTAATCTTCTGGATTTAGAGT	37	3	197440451	CGGGCCTGAAAGACAGCCAGACAGTAAGGTACAGGAGACAGCTAATCTTC	3	198924848	F					KIAA0226;KIAA0226	NM_014687;NM_001145642	Body;Body		Open_Sea			TRUE					51_EnhA9	EnhA
cg02491003	cg02491003	69770355	ACTTATATTTACAAATTTTAATAATAATACAACTCTAAAATAAAACCTCC			II			ATATTACAGAAGCTTGTGTTTGCAAGTTTTGATGGTAGTACAGCTCTAAAATAAAACCTC[CG]GCCGGGCGCGGTGGCTCACGCCTGTAATCCCAGCACTCTGGGAAGCCTGGGTGGGTGGAT	37	3	57581393	CTTGTGTTTGCAAGTTTTGATGGTAGTACAGCTCTAAAATAAAACCTCCG	3	57556433	R					ARF4	NM_001660	Body	chr3:57583020-57583611	Shore		RDMR						97_PromF6	Prom
cg02517337	cg02517337	15612454	CACTTAATTACTAATTTTAATTTAACATTTAATTAATCACCTATCATCTC			II			AATCAGCTTTCCACTTGATTGCTAGTTTTGATTTGACATTTGATTGATCACCTGTCATCT[CG]CTGCCTTTGATCTATTCATTCTTGATATATATCAATAAATCACTCACCATGGTAACTCAG	37	20	51590841	ACTTGATTGCTAGTTTTGATTTGACATTTGATTGATCACCTGTCATCTCG	20	51024248	R					TSHZ2	NM_173485	Body	chr20:51589707-51590020	Shore					20:51590817-51591010	Unclassified		91_BivProm4	BivProm
cg02544829	cg02544829	71794482	TTTACTTTTACTCTATAAACTTTAATTACATAAACTCRTATCAATTACTC			II			TAAAGCATTCCATGATAAGCACATTAAAAAGCTATGAAAAGGAAGGGACACTGGCATAGT[CG]AGCAATTGATACGAGCCTATGCAATTAAAGCCTATAGAGTAAAAGCAAAGAATAATGCAA	37	8	95385408	CGAGCAATTGATACGAGCCTATGCAATTAAAGCCTATAGAGTAAAAGCAA	8	95454584	F					RAD54B	NM_012415	Body		Open_Sea			TRUE					46_EnhA4	EnhA
cg02587988	cg02587988	42641487	AATAACCAAAACAATAAACTCCTATACAATAAACCCCCCAAATCCCCACA	61720387	AATAACCAAAACAATAAACTCCTATACGATAAACCCCCCAAATCCCCGCG	I	C	Grn	CTCGGTGACGATGTCTTGGTGATGGACAGAGGTGGCGGCGAGGAGAACTTGCGGGTGGCG[CG]CGGGGACTTGGGGGGTTCACCGTACAGGAGCTTATTGTTCTGGCCACTGGCAAACAGGAG	37	15	79296446	CGCGGGGACTTGGGGGGTTCACCGTACAGGAGCTTATTGTTCTGGCCACT	15	77083501	F					RASGRF1;RASGRF1;RASGRF1	NM_001145648;NM_002891;NM_153815	Body;Body;5'UTR		Open_Sea			TRUE	15:77083432-77083524				33_Acet7	Acet
cg02589568	cg02589568	71809456	AAAAAAACAAATCATAATATACCCACAAAACAAAAACTATTAAAATTAAC			II			AAGGAAGGTACAGGAAGACAAATCATGATGTGCCCACAGGGCAGAGGCTGTTAGAGTTGG[CG]AAATAAAAAGAAAATGAGCAGTTGGAAAAATTATTTATAAAACATAAACCAGCAAAATTC	37	5	129373100	CGCCAACTCTAACAGCCTCTGCCCTGTGGGCACATCATGATTTGTCTTCC	5	129400999	R					CHSY3	NM_175856	Body		Open_Sea			TRUE					4_Quies1	Quies
cg02598618	cg02598618	41729431	CAATAATACATTAACCCAAATCTATTTAAAATACAACAAAAAAATTACAC			II			GAGGGTGCTGTCAATAATGCATTAGCCCAAATCTGTTTGAAATACAGCAAGGAAATTACA[CG]ATATTCATGGGAACCTGAAAGAATTATCAGTAAACAAATTTAATCAACTTGATGTTATGC	37	10	79847151	CGTGTAATTTCCTTGCTGTATTTCAAACAGATTTGGGCTAATGCATTATT	10	79517157	R									Open_Sea			TRUE					38_EnhWk4	EnhWk
cg02609692	cg02609692	26690337	RATAATTTATATACRAAAATCTATAACCCTACAAACATCAAACRACCCRC			II			AGCCCCGCGGCGGTGATTTGTGTGCGGGGGTCTGTGACCCTGCAAGCATCAAACGGCCCG[CG]GGAACCGGCCGAGTTCAGAGGGACAGTGGGCCGAAGGGCGGCCTAAGACAACGCAGATGG	37	9	129389125	CGCGGGCCGTTTGATGCTTGCAGGGTCACAGACCCCCGCACACAAATCAC	9	128428946	R					LMX1B	NM_002316	Body	chr9:129386112-129389231	Island		DMR		9:128428802-128429052	9:129388020-129389142	Unclassified_Cell_type_specific		18_ReprPC1	Repr
cg02620533	cg02620533	46737334	TTTAACTCAAATAAAACTCCAAATATAAACCTAAAAAAAATCTAAATCAC			II			ACACACCTCATTTTAACTCAAGTAGGACTCCAGGTATAGACCTGGGAGGGATCTAAGTCA[CG]TGCTCCAGCCCAGCTTTGCCAGACACAAAAGATATATTTTTATCTCTGTTTGGCTCCTGT	37	1	57719013	TTAACTCAAGTAGGACTCCAGGTATAGACCTGGGAGGGATCTAAGTCACG	1	57491601	R	rs79397129				DAB1	NM_021080	Body		Open_Sea			TRUE					42_EnhWk8	EnhWk
cg02632314	cg02632314	27615380	AACACCACTTCCCCAATCTACAAAAACCATTTTAACAACTAAAACTTATC			II			CAAGTTACCTTCAAGTATTCTTTCTCTATCGTCTTTTGAGCTTGAAAATAAAAAGCAATC[CG]ACAAGTTTTAGCTGTTAAAATGGCTCCTGTAGATTGGGGAAGTGGTGTCTGTGCTTCAGC	37	13	41593416	ACACCACTTCCCCAATCTACAGGAGCCATTTTAACAGCTAAAACTTGTCG	13	40491416	F					ELF1;ELF1	NM_172373;NM_172373	5'UTR;1stExon		Open_Sea	low-CpG:40491405-40491505				13:41593095-41593670	Promoter_Associated		93_PromF2	Prom
cg02697979	cg02697979	57797461	TACCCTCTACTAAATCACCACRCTAATACCCAAAACTAAAATATATCTAC			II			TAAGGTCAGCCACCCACCCAGACCCAGGACCAAGCCCTGAATGTCTAGAGCACGGTTCTT[CG]CAGACACACCCCAGCCCTGGGTATCAGCGTGGTGACTCAGCAGAGGGCATTCCACAGGCT	37	11	34265361	CGCAGACACACCCCAGCCCTGGGTATCAGCGTGGTGACTCAGCAGAGGGC	11	34221937	F					ABTB2	NM_145804	Body		Open_Sea			TRUE				TRUE	45_EnhA3	EnhA
cg02721693	cg02721693	65705482	TTTTTTTAAATCCTAATAACCTAAAAAATAACTCATAATCACCCTAAAAC			II			CAATGGCTCTAACCCCAGCCCTCTGTCTCCCCCAGGGGAGGTTTCCTTAGGGTCCTCATA[CG]TTTCAGGGTGATTATGAGTCACCTTCCAGGTCATCAGGACCTAAAAAAATGCTCCACCTA	37	1	182922705	CGTTTCAGGGTGATTATGAGTCACCTTCCAGGTCATCAGGACCTAAAAAA	1	181189328	F					C1orf14	NM_030933	TSS200	chr1:182921819-182922644	Shore								22_ReprPC5	Repr
[truncated: 2,880 more rows]
